# Supplementary material for: Rare taxa modulate the emergence of dominants in microbial communities
Source: mBio. 2025 Nov 25;17(1):e02598-25. doi: 10.1128/mbio.02598-25 (PMC12802277; doi:10.1128/mbio.02598-25)
Supplement: Supplemental tables — Table S1 to S13. [file mbio.02598-25-s0002.xlsx]

## Sheet: Table S1
Table S1. OTUs detected in raw-communities of Triticum aestivum.
OTU	Taxonomy	Relative abundance (%)	Dominant or Rare
OTU_1	Bacteria,Proteobacteria,Gammaproteobacteria,Pseudomonadales,Pseudomonadaceae,Pseudomonas	26.245	Dominant
OTU_4	Bacteria,Proteobacteria,Gammaproteobacteria,Pseudomonadales,Pseudomonadaceae,Pseudomonas,	7.73198	Dominant
OTU_76	Bacteria,Actinobacteria,Actinobacteria,Actinomycetales,Micrococcaceae,Arthrobacter	6.05789	Dominant
OTU_3	Bacteria,Firmicutes,Bacilli,Bacillales,Planococcaceae	5.61796	Dominant
OTU_56	Bacteria,Actinobacteria,Actinobacteria,Actinomycetales,Micrococcaceae,Arthrobacter	5.02073	Dominant
OTU_51	Bacteria,Firmicutes,Bacilli,Bacillales,Planococcaceae,Paenisporosarcina,	3.47093	Dominant
OTU_106	Bacteria,Proteobacteria,Betaproteobacteria,Burkholderiales,Oxalobacteraceae,Massilia	2.23006	Dominant
OTU_109	Bacteria,Actinobacteria,Actinobacteria,Actinomycetales,Microbacteriaceae,Cryobacterium,	1.95259	Dominant
OTU_112	Bacteria,Firmicutes,Bacilli,Bacillales,Planococcaceae,Paenisporosarcina,	1.63283	Dominant
OTU_28	Bacteria,Actinobacteria,Actinobacteria,Actinomycetales,Micrococcaceae,Arthrobacter	1.62922	Dominant
OTU_690	Bacteria,Proteobacteria,Gammaproteobacteria,Pseudomonadales,Pseudomonadaceae,Pseudomonas	1.40746	Dominant
OTU_6	Bacteria,Bacteroidetes,Flavobacteriia,Flavobacteriales,Flavobacteriaceae,Flavobacterium	1.24758	Dominant
OTU_113	Bacteria,Proteobacteria,Betaproteobacteria,Burkholderiales,Oxalobacteraceae,Massilia	1.1991	Dominant
OTU_116	Bacteria,Actinobacteria,Actinobacteria,Actinomycetales,Micrococcaceae,Arthrobacter	1.10936	Dominant
OTU_120	Bacteria,Actinobacteria,Actinobacteria,Actinomycetales,Micrococcaceae,Arthrobacter	1.01962	Dominant
OTU_11	Bacteria,Actinobacteria,Actinobacteria,Actinomycetales,Micrococcaceae,Arthrobacter,	1.01291	Dominant
OTU_46	Bacteria,Actinobacteria,Actinobacteria,Actinomycetales,Micrococcaceae,Arthrobacter,	0.990222	Rare
OTU_17	Bacteria,Proteobacteria,Gammaproteobacteria,Pseudomonadales,Pseudomonadaceae,Pseudomonas,	0.963919	Rare
OTU_80	Bacteria,Proteobacteria,Gammaproteobacteria,Pseudomonadales,Pseudomonadaceae,Pseudomonas	0.920081	Rare
OTU_71	Bacteria,Actinobacteria,Actinobacteria,Actinomycetales,Micrococcaceae,Arthrobacter	0.868507	Rare
OTU_7	Bacteria,Proteobacteria,Gammaproteobacteria,Pseudomonadales,Pseudomonadaceae,Pseudomonas	0.639002	Rare
OTU_30	Bacteria,Actinobacteria,Actinobacteria,Actinomycetales,Micrococcaceae,Arthrobacter,	0.623014	Rare
OTU_335	Bacteria,Proteobacteria,Gammaproteobacteria,Pseudomonadales,Pseudomonadaceae,Pseudomonas	0.534823	Rare
OTU_131	Bacteria,Proteobacteria,Betaproteobacteria,Burkholderiales,Oxalobacteraceae	0.533791	Rare
OTU_210	Bacteria,Firmicutes,Bacilli,Bacillales,Planococcaceae	0.524508	Rare
OTU_130	Bacteria,Proteobacteria,Betaproteobacteria,Burkholderiales,Oxalobacteraceae	0.505941	Rare
OTU_867	Bacteria,Actinobacteria,Actinobacteria,Actinomycetales,Micrococcaceae,Arthrobacter	0.481186	Rare
OTU_136	Bacteria,Actinobacteria,Actinobacteria,Actinomycetales,Micrococcaceae,Arthrobacter,	0.480154	Rare
OTU_377	Bacteria,Proteobacteria,Gammaproteobacteria,Pseudomonadales,Pseudomonadaceae,Pseudomonas,	0.432706	Rare
OTU_174	Bacteria,Proteobacteria,Gammaproteobacteria,Pseudomonadales,Pseudomonadaceae,Pseudomonas,	0.408466	Rare
OTU_5	Bacteria,Actinobacteria,Actinobacteria,Actinomycetales,Microbacteriaceae,Microbacterium,	0.407435	Rare
OTU_137	Bacteria,Proteobacteria,Betaproteobacteria,Burkholderiales,Oxalobacteraceae	0.398152	Rare
OTU_863	Bacteria,Firmicutes,Bacilli,Bacillales,Planococcaceae	0.3899	Rare
OTU_145	Bacteria,Proteobacteria,Betaproteobacteria,Burkholderiales,Oxalobacteraceae,Herbaspirillum	0.381132	Rare
OTU_344	Bacteria,Firmicutes,Bacilli,Bacillales,Planococcaceae	0.373396	Rare
OTU_144	Bacteria,Proteobacteria,Betaproteobacteria,Burkholderiales,Oxalobacteraceae,Massilia	0.345546	Rare
OTU_18	Bacteria,Proteobacteria,Gammaproteobacteria,Pseudomonadales,Pseudomonadaceae,Pseudomonas,	0.322338	Rare
OTU_107	Bacteria,Firmicutes,Bacilli,Bacillales,Planococcaceae,Paenisporosarcina,	0.315117	Rare
OTU_152	Bacteria,Actinobacteria,Actinobacteria,Actinomycetales,Micrococcaceae,Arthrobacter	0.307897	Rare
OTU_497	Bacteria,Proteobacteria,Gammaproteobacteria,Pseudomonadales,Pseudomonadaceae,Pseudomonas	0.296035	Rare
OTU_656	Bacteria,Proteobacteria,Gammaproteobacteria,Pseudomonadales,Pseudomonadaceae,Pseudomonas,	0.295519	Rare
OTU_146	Bacteria,Proteobacteria,Betaproteobacteria,Burkholderiales,Oxalobacteraceae	0.290362	Rare
OTU_150	Bacteria,Actinobacteria,Actinobacteria,Actinomycetales,Micrococcaceae,Arthrobacter	0.286752	Rare
OTU_151	Bacteria,Firmicutes,Bacilli,Bacillales,Planococcaceae,Paenisporosarcina,	0.285204	Rare
OTU_154	Bacteria,Actinobacteria,Actinobacteria,Actinomycetales,Microbacteriaceae,Cryobacterium,	0.27489	Rare
OTU_123	Bacteria,Actinobacteria,Actinobacteria,Actinomycetales,Micrococcaceae,Arthrobacter,	0.268701	Rare
OTU_69	Bacteria,Actinobacteria,Actinobacteria,Actinomycetales,Micrococcaceae,Arthrobacter	0.258386	Rare
OTU_149	Bacteria,Actinobacteria,Actinobacteria,Actinomycetales,Microbacteriaceae,Mycetocola,	0.242398	Rare
OTU_787	Bacteria,Actinobacteria,Actinobacteria,Actinomycetales	0.231567	Rare
OTU_159	Bacteria,Firmicutes,Bacilli,Bacillales,Bacillaceae_1,Bacillus	0.227957	Rare
OTU_94	Bacteria,Actinobacteria,Actinobacteria,Actinomycetales,Micrococcaceae,Arthrobacter	0.21919	Rare
OTU_67	Bacteria,Actinobacteria,Actinobacteria,Actinomycetales,Micrococcaceae,Arthrobacter	0.206812	Rare
OTU_865	Bacteria,Actinobacteria,Actinobacteria,Actinomycetales,Micrococcaceae	0.206296	Rare
OTU_156	Bacteria,Proteobacteria,Betaproteobacteria,Burkholderiales,Oxalobacteraceae	0.200623	Rare
OTU_236	Bacteria,Proteobacteria,Gammaproteobacteria,Pseudomonadales,Pseudomonadaceae,Pseudomonas,	0.200107	Rare
OTU_14	Bacteria,Actinobacteria,Actinobacteria,Actinomycetales,Micrococcaceae,Arthrobacter	0.174836	Rare
OTU_13	Bacteria,Actinobacteria,Actinobacteria,Actinomycetales,Micrococcaceae,Arthrobacter,	0.17432	Rare
OTU_935	Bacteria,Actinobacteria,Actinobacteria,Actinomycetales,Micrococcaceae,Arthrobacter	0.172773	Rare
OTU_950	Bacteria,Bacteroidetes,Flavobacteriia,Flavobacteriales,Flavobacteriaceae,Flavobacterium	0.172257	Rare
OTU_579	Bacteria,Proteobacteria,Gammaproteobacteria,Pseudomonadales,Pseudomonadaceae,Pseudomonas	0.166068	Rare
OTU_209	Bacteria,Firmicutes,Bacilli,Bacillales,Bacillaceae_1,Bacillus	0.162974	Rare
OTU_353	Bacteria,Proteobacteria,Gammaproteobacteria,Pseudomonadales,Pseudomonadaceae,Pseudomonas,	0.160395	Rare
OTU_475	Bacteria,Firmicutes,Bacilli,Bacillales	0.15988	Rare
OTU_115	Bacteria,Actinobacteria,Actinobacteria,Actinomycetales,Micrococcaceae,Arthrobacter,	0.158848	Rare
OTU_170	Bacteria,Actinobacteria,Actinobacteria,Actinomycetales,Micrococcaceae,Arthrobacter	0.158848	Rare
OTU_34	Bacteria,Firmicutes,Bacilli,Bacillales,Planococcaceae	0.156785	Rare
OTU_133	Bacteria,Proteobacteria,Gammaproteobacteria,Pseudomonadales,Pseudomonadaceae,Pseudomonas	0.153175	Rare
OTU_38	Bacteria,Actinobacteria,Actinobacteria,Actinomycetales,Micrococcaceae,Arthrobacter	0.148017	Rare
OTU_8	Bacteria,Proteobacteria,Alphaproteobacteria,Rhodobacterales,Rhodobacteraceae,Albirhodobacter,	0.147502	Rare
OTU_916	Bacteria,Proteobacteria,Gammaproteobacteria,Pseudomonadales,Pseudomonadaceae,Pseudomonas	0.143892	Rare
OTU_177	Bacteria,Bacteroidetes,Flavobacteriia,Flavobacteriales,Flavobacteriaceae	0.139766	Rare
OTU_244	Bacteria,Firmicutes,Bacilli,Bacillales	0.136155	Rare
OTU_447	Bacteria,Proteobacteria,Gammaproteobacteria,Pseudomonadales,Pseudomonadaceae,Pseudomonas	0.136155	Rare
OTU_21	Bacteria,Proteobacteria,Gammaproteobacteria,Pseudomonadales,Pseudomonadaceae,Pseudomonas	0.133061	Rare
OTU_127	Bacteria,Actinobacteria,Actinobacteria,Actinomycetales,Micrococcaceae,Arthrobacter	0.131514	Rare
OTU_186	Bacteria,Actinobacteria,Actinobacteria,Actinomycetales,Micrococcaceae,Arthrobacter	0.131514	Rare
OTU_196	Bacteria,Proteobacteria,Gammaproteobacteria,Xanthomonadales,Xanthomonadaceae,Lysobacter	0.126356	Rare
OTU_207	Bacteria,Bacteroidetes,Flavobacteriia,Flavobacteriales,Flavobacteriaceae,Flavobacterium	0.124293	Rare
OTU_737	Bacteria,Proteobacteria,Gammaproteobacteria,Pseudomonadales,Pseudomonadaceae,Pseudomonas	0.124293	Rare
OTU_202	Bacteria,Proteobacteria,Betaproteobacteria,Burkholderiales,Oxalobacteraceae,Massilia,	0.123262	Rare
OTU_650	Bacteria,Proteobacteria,Gammaproteobacteria,Pseudomonadales,Pseudomonadaceae,Pseudomonas	0.121715	Rare
OTU_20	Bacteria,Proteobacteria,Betaproteobacteria,Burkholderiales,Comamonadaceae	0.119136	Rare
OTU_235	Bacteria,Proteobacteria,Gammaproteobacteria,Pseudomonadales,Pseudomonadaceae,Cellvibrio	0.11862	Rare
OTU_905	Bacteria,Firmicutes,Bacilli,Bacillales,Planococcaceae	0.118105	Rare
OTU_190	Bacteria,Bacteroidetes,Flavobacteriia,Flavobacteriales,Flavobacteriaceae	0.116557	Rare
OTU_192	Bacteria,Bacteroidetes,Sphingobacteriia,Sphingobacteriales,Sphingobacteriaceae,Pedobacter	0.114494	Rare
OTU_208	Bacteria,Actinobacteria,Actinobacteria,Actinomycetales,Micrococcaceae,Arthrobacter	0.114494	Rare
OTU_741	Bacteria,Actinobacteria,Actinobacteria,Actinomycetales,Micrococcaceae,Arthrobacter	0.112947	Rare
OTU_423	Bacteria,Firmicutes,Bacilli,Bacillales,Planococcaceae	0.109337	Rare
OTU_519	Bacteria,Proteobacteria,Gammaproteobacteria,Pseudomonadales,Pseudomonadaceae,Pseudomonas	0.105211	Rare
OTU_10	Bacteria,Proteobacteria,Gammaproteobacteria,Enterobacteriales,Enterobacteriaceae,Pantoea	0.104695	Rare
OTU_911	Bacteria,Proteobacteria,Gammaproteobacteria,Pseudomonadales,Pseudomonadaceae,Pseudomonas	0.103664	Rare
OTU_351	Bacteria,Proteobacteria,Gammaproteobacteria,Pseudomonadales,Pseudomonadaceae,Pseudomonas	0.103148	Rare
OTU_784	Bacteria,Firmicutes,Bacilli	0.101601	Rare
OTU_135	Bacteria,Actinobacteria,Actinobacteria,Actinomycetales,Micrococcaceae,Arthrobacter	0.100054	Rare
OTU_884	Bacteria,Firmicutes,Bacilli,Bacillales,Planococcaceae,Planomicrobium,	0.0990222	Rare
OTU_483	Bacteria,Actinobacteria,Actinobacteria,Actinomycetales	0.0948962	Rare
OTU_363	Bacteria,Firmicutes,Bacilli,Bacillales,Bacillaceae_1,Bacillus	0.093349	Rare
OTU_829	Bacteria,Proteobacteria,Gammaproteobacteria,Pseudomonadales,Pseudomonadaceae,Pseudomonas	0.0912861	Rare
OTU_27	Bacteria,Actinobacteria,Actinobacteria,Actinomycetales,Nocardiaceae,Nocardia,	0.0902546	Rare
OTU_237	Bacteria,Firmicutes,Bacilli,Bacillales,Bacillaceae_1,Bacillus	0.0856129	Rare
OTU_16	Bacteria,Proteobacteria,Gammaproteobacteria,Enterobacteriales,Enterobacteriaceae,Pantoea	0.0850972	Rare
OTU_230	Bacteria,Actinobacteria,Actinobacteria,Actinomycetales,Micrococcaceae,Kocuria,	0.0850972	Rare
OTU_435	Bacteria,Firmicutes,Bacilli,Bacillales,Bacillaceae_1,Bacillus,	0.0850972	Rare
OTU_411	Bacteria,Proteobacteria,Gammaproteobacteria,Pseudomonadales,Pseudomonadaceae,Pseudomonas	0.0830342	Rare
OTU_97	Bacteria,Actinobacteria,Actinobacteria,Actinomycetales,Micrococcaceae,Arthrobacter	0.0809712	Rare
OTU_52	Bacteria,Firmicutes,Bacilli,Bacillales,Planococcaceae,Sporosarcina	0.0783925	Rare
OTU_249	Bacteria,Firmicutes,Bacilli,Bacillales,Bacillaceae_1,Bacillus	0.0778768	Rare
OTU_880	Bacteria,Proteobacteria,Gammaproteobacteria,Pseudomonadales,Pseudomonadaceae,Pseudomonas	0.0778768	Rare
OTU_529	Bacteria,Proteobacteria,Gammaproteobacteria,Pseudomonadales,Pseudomonadaceae,Pseudomonas,	0.0763296	Rare
OTU_15	Bacteria,Proteobacteria,Alphaproteobacteria,Rhodobacterales,Rhodobacteraceae,Paracoccus,	0.0758138	Rare
OTU_389	Bacteria,Actinobacteria,Actinobacteria,Actinomycetales,Micrococcaceae,Arthrobacter	0.0758138	Rare
OTU_561	Bacteria,Proteobacteria,Gammaproteobacteria,Pseudomonadales,Pseudomonadaceae,Pseudomonas	0.0752981	Rare
OTU_961	Bacteria,Firmicutes,Bacilli,Bacillales,Planococcaceae,Planomicrobium	0.0752981	Rare
OTU_341	Bacteria,Proteobacteria,Gammaproteobacteria,Pseudomonadales,Pseudomonadaceae,Pseudomonas	0.0747824	Rare
OTU_62	Bacteria,Proteobacteria,Gammaproteobacteria,Pseudomonadales,Moraxellaceae,Psychrobacter	0.0747824	Rare
OTU_385	Bacteria,Proteobacteria,Gammaproteobacteria,Pseudomonadales,Pseudomonadaceae,Pseudomonas	0.0737509	Rare
OTU_23	Bacteria,Proteobacteria,Gammaproteobacteria,Enterobacteriales,Enterobacteriaceae,Escherichia/Shigella,	0.0727194	Rare
OTU_216	Bacteria,Proteobacteria,Gammaproteobacteria,Pseudomonadales,Pseudomonadaceae,Pseudomonas	0.0711722	Rare
OTU_326	Bacteria,Firmicutes,Bacilli,Bacillales,Bacillaceae_1,Bacillus	0.0706564	Rare
OTU_283	Bacteria,Actinobacteria,Actinobacteria,Actinomycetales,Micrococcaceae,Arthrobacter	0.067562	Rare
OTU_242	Bacteria,Proteobacteria	0.0670463	Rare
OTU_203	Bacteria,Firmicutes,Bacilli,Bacillales,Planococcaceae,Planomicrobium,	0.0660148	Rare
OTU_286	Bacteria,Proteobacteria,Betaproteobacteria,Burkholderiales,Oxalobacteraceae,Herbaspirillum	0.0649833	Rare
OTU_330	Bacteria,Firmicutes,Bacilli,Bacillales,Bacillaceae_1,Bacillus	0.0649833	Rare
OTU_311	Bacteria,Firmicutes,Bacilli,Bacillales,Bacillaceae_1,Bacillus	0.0624046	Rare
OTU_788	Bacteria,Actinobacteria,Actinobacteria,Actinomycetales,Geodermatophilaceae,Blastococcus,	0.0618888	Rare
OTU_302	Bacteria,Firmicutes,Bacilli,Bacillales,Planococcaceae,Planomicrobium	0.0613731	Rare
OTU_272	Bacteria,Proteobacteria,Betaproteobacteria,Burkholderiales,Oxalobacteraceae	0.0598259	Rare
OTU_331	Bacteria,Firmicutes,Bacilli,Bacillales,Bacillaceae_1,Bacillus,	0.0582787	Rare
OTU_510	Bacteria,Proteobacteria,Betaproteobacteria,Burkholderiales,Oxalobacteraceae	0.0582787	Rare
OTU_297	Bacteria,Proteobacteria,Alphaproteobacteria,Rhizobiales,Rhizobiaceae,Rhizobium,	0.0572472	Rare
OTU_516	Bacteria,Proteobacteria,Gammaproteobacteria,Pseudomonadales,Pseudomonadaceae,Pseudomonas	0.0572472	Rare
OTU_204	Bacteria,Proteobacteria,Gammaproteobacteria,Pseudomonadales,Pseudomonadaceae,Pseudomonas	0.0562157	Rare
OTU_40	Bacteria,Actinobacteria,Actinobacteria,Actinomycetales,Micrococcaceae,Arthrobacter	0.0557	Rare
OTU_304	Bacteria,Bacteroidetes,Flavobacteriia,Flavobacteriales,Flavobacteriaceae,Flavobacterium,	0.0551842	Rare
OTU_29	Bacteria,Proteobacteria,Gammaproteobacteria,Enterobacteriales,Enterobacteriaceae,Escherichia/Shigella	0.0546685	Rare
OTU_414	Bacteria,Proteobacteria,Gammaproteobacteria,Pseudomonadales,Pseudomonadaceae,Pseudomonas	0.0546685	Rare
OTU_493	Bacteria,Proteobacteria,Betaproteobacteria,Burkholderiales,Oxalobacteraceae	0.0546685	Rare
OTU_287	Bacteria,Actinobacteria,Actinobacteria,Actinomycetales,Microbacteriaceae	0.0541527	Rare
OTU_576	Bacteria,Firmicutes,Bacilli,Bacillales,Planococcaceae	0.0541527	Rare
OTU_711	Bacteria,Proteobacteria,Betaproteobacteria,Burkholderiales,Oxalobacteraceae,Massilia	0.0541527	Rare
OTU_420	Bacteria,Actinobacteria,Actinobacteria,Actinomycetales,Microbacteriaceae	0.0531213	Rare
OTU_407	Bacteria,Actinobacteria,Actinobacteria,Actinomycetales	0.0526055	Rare
OTU_288	Bacteria,Bacteroidetes,Sphingobacteriia,Sphingobacteriales,Sphingobacteriaceae,Pedobacter	0.0510583	Rare
OTU_861	Bacteria,Firmicutes,Clostridia,Clostridiales,Peptostreptococcaceae,Sporacetigenium,	0.0510583	Rare
OTU_310	Bacteria,Bacteroidetes,Flavobacteriia,Flavobacteriales,Flavobacteriaceae,Flavobacterium	0.0500268	Rare
OTU_424	Bacteria,Proteobacteria,Betaproteobacteria,Burkholderiales,Oxalobacteraceae	0.0479639	Rare
OTU_468	Bacteria,Actinobacteria,Actinobacteria,Actinomycetales,Micrococcaceae,Arthrobacter	0.0464166	Rare
OTU_699	Bacteria,Bacteroidetes,Flavobacteriia,Flavobacteriales,Flavobacteriaceae,Flavobacterium	0.0464166	Rare
OTU_714	Bacteria,Proteobacteria,Gammaproteobacteria,Pseudomonadales,Pseudomonadaceae,Pseudomonas	0.0464166	Rare
OTU_378	Bacteria,Proteobacteria,Gammaproteobacteria,Pseudomonadales,Pseudomonadaceae,Pseudomonas	0.0459009	Rare
OTU_415	Bacteria,Firmicutes,Bacilli,Bacillales,Paenibacillaceae_1,Paenibacillus	0.0459009	Rare
OTU_417	Bacteria,Firmicutes,Bacilli,Bacillales,Bacillaceae_1,Bacillus	0.0453852	Rare
OTU_277	Bacteria,Actinobacteria,Actinobacteria,Actinomycetales,Micrococcaceae,Arthrobacter,	0.0428065	Rare
OTU_176	Bacteria,Proteobacteria,Gammaproteobacteria,Pseudomonadales,Pseudomonadaceae,Pseudomonas	0.041775	Rare
OTU_360	Bacteria,Firmicutes,Bacilli,Bacillales,Bacillaceae_1,Bacillus,	0.041775	Rare
OTU_400	Bacteria,Actinobacteria,Actinobacteria,Actinomycetales,Microbacteriaceae,Microbacterium,	0.041775	Rare
OTU_12	Bacteria,Proteobacteria,Gammaproteobacteria,Pseudomonadales,Pseudomonadaceae,Pseudomonas	0.0412592	Rare
OTU_406	Bacteria,Actinobacteria,Actinobacteria,Rubrobacterales,Rubrobacteraceae,Rubrobacter,	0.0412592	Rare
OTU_554	Bacteria,Proteobacteria,Gammaproteobacteria,Pseudomonadales,Pseudomonadaceae,Pseudomonas	0.0412592	Rare
OTU_655	Bacteria,Bacteroidetes,Flavobacteriia,Flavobacteriales,Flavobacteriaceae,Flavobacterium	0.0412592	Rare
OTU_312	Bacteria,Proteobacteria,Betaproteobacteria,Burkholderiales,Oxalobacteraceae	0.0407435	Rare
OTU_955	Bacteria,Proteobacteria,Alphaproteobacteria,Sphingomonadales,Sphingomonadaceae,Sphingomonas,	0.0407435	Rare
OTU_314	Bacteria,Firmicutes,Bacilli,Bacillales,Planococcaceae	0.0402278	Rare
OTU_421	Bacteria,Proteobacteria,Gammaproteobacteria,Chromatiales,Chromatiaceae,Rheinheimera,	0.0402278	Rare
OTU_332	Bacteria,Firmicutes,Bacilli,Bacillales,Bacillaceae_1,Bacillus,	0.039712	Rare
OTU_369	Bacteria,Proteobacteria,Betaproteobacteria,Burkholderiales,Comamonadaceae,Acidovorax	0.039712	Rare
OTU_298	Bacteria,Actinobacteria,Actinobacteria,Actinomycetales,Micrococcaceae,Arthrobacter	0.0391963	Rare
OTU_352	Bacteria,Proteobacteria,Betaproteobacteria,Burkholderiales,Comamonadaceae,Variovorax,	0.0391963	Rare
OTU_364	Bacteria,Proteobacteria,Betaproteobacteria,Burkholderiales,Burkholderiaceae,Paucimonas,	0.0391963	Rare
OTU_607	Bacteria,Proteobacteria,Betaproteobacteria,Burkholderiales,Oxalobacteraceae	0.0391963	Rare
OTU_960	Bacteria,Bacteroidetes,Flavobacteriia,Flavobacteriales,Flavobacteriaceae	0.0391963	Rare
OTU_405	Bacteria,Firmicutes,Bacilli,Bacillales,Bacillaceae_1,Bacillus	0.0386805	Rare
OTU_434	Bacteria,Firmicutes,Bacilli,Bacillales,Planococcaceae	0.0386805	Rare
OTU_948	Bacteria,Bacteroidetes,Flavobacteriia,Flavobacteriales,Flavobacteriaceae,Flavobacterium	0.0386805	Rare
OTU_340	Bacteria,Bacteroidetes,Flavobacteriia,Flavobacteriales,Flavobacteriaceae,Chryseobacterium,	0.0361018	Rare
OTU_958	Bacteria,Proteobacteria,Gammaproteobacteria,Pseudomonadales,Pseudomonadaceae,Pseudomonas	0.0361018	Rare
OTU_350	Bacteria,Actinobacteria,Actinobacteria,Actinomycetales	0.0350703	Rare
OTU_491	Bacteria,Proteobacteria,Betaproteobacteria,Burkholderiales,Comamonadaceae,Acidovorax	0.0350703	Rare
OTU_393	Bacteria,Actinobacteria,Actinobacteria,Actinomycetales,Microbacteriaceae	0.0345546	Rare
OTU_49	Bacteria,Actinobacteria,Actinobacteria,Actinomycetales,Microbacteriaceae,Plantibacter	0.0345546	Rare
OTU_593	Bacteria,Actinobacteria,Actinobacteria,Actinomycetales,Microbacteriaceae	0.0345546	Rare
OTU_513	Bacteria,Actinobacteria,Actinobacteria,Actinomycetales,Micrococcaceae,Kocuria	0.0340389	Rare
OTU_692	Bacteria,Acidobacteria,Acidobacteria_Gp6,Gp6	0.0335231	Rare
OTU_43	Bacteria,Proteobacteria,Alphaproteobacteria,Rhizobiales,Hyphomicrobiaceae,Devosia	0.0330074	Rare
OTU_148	Bacteria,Proteobacteria,Gammaproteobacteria,Pseudomonadales,Pseudomonadaceae,Pseudomonas,	0.0324916	Rare
OTU_371	Bacteria,Firmicutes,Bacilli,Bacillales,Bacillaceae_1,Bacillus	0.0324916	Rare
OTU_733	Bacteria,Actinobacteria,Actinobacteria,Actinomycetales,Micrococcaceae	0.0324916	Rare
OTU_381	Bacteria,Actinobacteria,Actinobacteria,Actinomycetales,Microbacteriaceae,Agromyces	0.0319759	Rare
OTU_445	Bacteria,Proteobacteria,Betaproteobacteria,Burkholderiales,Oxalobacteraceae	0.0319759	Rare
OTU_527	Bacteria,Proteobacteria,Betaproteobacteria,Burkholderiales	0.0319759	Rare
OTU_72	Bacteria,Proteobacteria,Alphaproteobacteria,Rhizobiales,Rhizobiaceae,Rhizobium	0.0319759	Rare
OTU_577	Bacteria,Firmicutes,Bacilli,Bacillales,Planococcaceae,Planococcaceae_incertae_sedis,	0.0314602	Rare
OTU_440	Bacteria,Actinobacteria,Actinobacteria,Actinomycetales,Microbacteriaceae	0.0309444	Rare
OTU_460	Bacteria,Bacteroidetes,Flavobacteriia,Flavobacteriales,Flavobacteriaceae,Gillisia	0.0309444	Rare
OTU_608	Bacteria	0.0309444	Rare
OTU_876	Bacteria	0.0309444	Rare
OTU_35	Bacteria,Proteobacteria,Gammaproteobacteria,Enterobacteriales,Enterobacteriaceae,Erwinia	0.0304287	Rare
OTU_220	Bacteria,Proteobacteria,Alphaproteobacteria,Rhizobiales,Rhizobiaceae,Rhizobium,	0.0299129	Rare
OTU_496	Bacteria,Proteobacteria,Alphaproteobacteria,Rhodospirillales	0.0299129	Rare
OTU_746	Bacteria,Proteobacteria,Gammaproteobacteria,Pseudomonadales,Pseudomonadaceae,Pseudomonas	0.0299129	Rare
OTU_526	Bacteria,Firmicutes,Bacilli,Bacillales,Bacillaceae_1,Bacillus	0.0293972	Rare
OTU_791	Bacteria,Bacteroidetes,Cytophagia,Cytophagales,Cytophagaceae,Adhaeribacter	0.0293972	Rare
OTU_384	Bacteria,Actinobacteria,Actinobacteria,Actinomycetales,Micrococcaceae,Arthrobacter,	0.0288815	Rare
OTU_822	Bacteria,Firmicutes,Bacilli,Bacillales,Planococcaceae	0.0288815	Rare
OTU_462	Bacteria,Actinobacteria,Actinobacteria,Actinomycetales,Nocardioidaceae,Nocardioides,	0.0283657	Rare
OTU_801	Bacteria,Proteobacteria,Gammaproteobacteria,Pseudomonadales,Pseudomonadaceae,Pseudomonas	0.0283657	Rare
OTU_887	Bacteria,Proteobacteria,Gammaproteobacteria,Pseudomonadales,Pseudomonadaceae,Pseudomonas	0.0283657	Rare
OTU_953	Bacteria	0.0283657	Rare
OTU_694	Bacteria,Proteobacteria,Alphaproteobacteria	0.02785	Rare
OTU_783	Bacteria,Proteobacteria,Gammaproteobacteria,Pseudomonadales,Pseudomonadaceae,Pseudomonas,	0.02785	Rare
OTU_872	Bacteria,Acidobacteria,Acidobacteria_Gp6,Gp6	0.02785	Rare
OTU_949	Bacteria,Actinobacteria,Actinobacteria,Actinomycetales,Microbacteriaceae	0.02785	Rare
OTU_104	Bacteria,Actinobacteria,Actinobacteria,Actinomycetales,Nocardiaceae,Rhodococcus,	0.0273342	Rare
OTU_444	Bacteria,Firmicutes,Bacilli,Bacillales,Planococcaceae	0.0273342	Rare
OTU_578	Bacteria,Actinobacteria,Actinobacteria,Actinomycetales,Micrococcaceae	0.0273342	Rare
OTU_683	Bacteria,Firmicutes,Bacilli,Bacillales,Bacillaceae_1,Bacillus	0.0268185	Rare
OTU_271	Bacteria,Proteobacteria,Gammaproteobacteria,Pseudomonadales,Pseudomonadaceae,Pseudomonas	0.0263028	Rare
OTU_461	Bacteria,Proteobacteria,Betaproteobacteria,Burkholderiales,Oxalobacteraceae	0.0263028	Rare
OTU_495	Bacteria,Bacteroidetes,Flavobacteriia,Flavobacteriales,Flavobacteriaceae,Flavobacterium	0.025787	Rare
OTU_575	Bacteria	0.025787	Rare
OTU_422	Bacteria,Firmicutes,Bacilli,Bacillales,Bacillaceae_1,Bacillus	0.0252713	Rare
OTU_451	Bacteria,Proteobacteria,Gammaproteobacteria,Pseudomonadales,Pseudomonadaceae,Pseudomonas	0.0252713	Rare
OTU_930	Bacteria,Proteobacteria,Gammaproteobacteria,Pseudomonadales,Pseudomonadaceae,Pseudomonas	0.0252713	Rare
OTU_470	Bacteria,Firmicutes,Bacilli,Bacillales,Bacillaceae_1,Bacillus,	0.0247555	Rare
OTU_533	Bacteria,Proteobacteria,Gammaproteobacteria,Pseudomonadales,Pseudomonadaceae,Pseudomonas	0.0247555	Rare
OTU_537	Bacteria,Firmicutes,Bacilli,Bacillales,Planococcaceae	0.0247555	Rare
OTU_691	Bacteria	0.0247555	Rare
OTU_799	Bacteria,Proteobacteria	0.0247555	Rare
OTU_431	Bacteria,Firmicutes,Bacilli,Bacillales,Bacillaceae_1,Bacillus	0.0242398	Rare
OTU_794	Bacteria,Proteobacteria,Alphaproteobacteria,Rhodospirillales	0.0242398	Rare
OTU_336	Bacteria,Actinobacteria,Actinobacteria,Actinomycetales,Microbacteriaceae	0.0237241	Rare
OTU_605	Bacteria,Firmicutes,Bacilli,Bacillales,Paenibacillaceae_1,Paenibacillus,	0.0237241	Rare
OTU_725	Bacteria,Actinobacteria,Actinobacteria,Actinomycetales,Micrococcaceae,Arthrobacter	0.0237241	Rare
OTU_370	Bacteria,Actinobacteria,Actinobacteria,Euzebyales,Euzebyaceae,Euzebya,	0.0232083	Rare
OTU_738	Bacteria,Acidobacteria,Acidobacteria_Gp6,Gp6	0.0232083	Rare
OTU_270	Bacteria,Proteobacteria,Gammaproteobacteria,Pseudomonadales,Pseudomonadaceae,Pseudomonas,	0.0226926	Rare
OTU_490	Bacteria	0.0226926	Rare
OTU_512	Bacteria,Firmicutes,Bacilli,Bacillales,Bacillaceae_1,Bacillus	0.0226926	Rare
OTU_777	Bacteria,Proteobacteria,Betaproteobacteria,Burkholderiales,Comamonadaceae	0.0226926	Rare
OTU_839	Bacteria,Proteobacteria,Gammaproteobacteria	0.0226926	Rare
OTU_956	Bacteria,Proteobacteria,Betaproteobacteria,Burkholderiales,Oxalobacteraceae,Duganella	0.0226926	Rare
OTU_610	Bacteria,Proteobacteria,Betaproteobacteria,Burkholderiales,Oxalobacteraceae	0.0221768	Rare
OTU_669	Bacteria,Firmicutes,Bacilli,Bacillales,Planococcaceae	0.0221768	Rare
OTU_736	Bacteria,Proteobacteria,Betaproteobacteria,Burkholderiales,Oxalobacteraceae	0.0221768	Rare
OTU_96	Bacteria,Proteobacteria,Alphaproteobacteria,Rhizobiales,Rhizobiaceae,Rhizobium	0.0221768	Rare
OTU_963	Bacteria,Proteobacteria,Betaproteobacteria	0.0221768	Rare
OTU_362	Bacteria,Proteobacteria,Gammaproteobacteria,Pseudomonadales,Pseudomonadaceae,Pseudomonas	0.0216611	Rare
OTU_489	Bacteria,Proteobacteria,Alphaproteobacteria	0.0216611	Rare
OTU_962	Bacteria,Firmicutes,Bacilli,Bacillales,Bacillaceae_1,Bacillus	0.0216611	Rare
OTU_969	Bacteria,Actinobacteria,Actinobacteria,Actinomycetales,Streptomycetaceae,Streptomyces	0.0216611	Rare
OTU_245	Bacteria,Firmicutes,Bacilli,Bacillales	0.0211454	Rare
OTU_698	Bacteria,Bacteroidetes,Flavobacteriia,Flavobacteriales,Flavobacteriaceae	0.0211454	Rare
OTU_708	Bacteria,Actinobacteria,Actinobacteria,Actinomycetales,Nocardioidaceae,Nocardioides	0.0211454	Rare
OTU_967	Bacteria	0.0211454	Rare
OTU_24	Bacteria,Actinobacteria,Actinobacteria,Actinomycetales,Nocardioidaceae,Aeromicrobium,	0.0206296	Rare
OTU_492	Bacteria,Actinobacteria,Actinobacteria,Actinomycetales,Microbacteriaceae,Rathayibacter	0.0206296	Rare
OTU_551	Bacteria,Bacteroidetes,Sphingobacteriia,Sphingobacteriales,Sphingobacteriaceae,Sphingobacterium,	0.0206296	Rare
OTU_606	Bacteria,Proteobacteria,Alphaproteobacteria,Rhizobiales,Rhizobiaceae,Rhizobium	0.0206296	Rare
OTU_701	Bacteria,Proteobacteria,Gammaproteobacteria,Pseudomonadales,Pseudomonadaceae,Pseudomonas	0.0206296	Rare
OTU_229	Bacteria,Proteobacteria,Gammaproteobacteria,Enterobacteriales,Enterobacteriaceae	0.0201139	Rare
OTU_416	Bacteria,Proteobacteria,Gammaproteobacteria,Pseudomonadales,Pseudomonadaceae,Pseudomonas	0.0201139	Rare
OTU_45	Bacteria,Proteobacteria,Gammaproteobacteria,Pseudomonadales,Pseudomonadaceae,Pseudomonas,	0.0201139	Rare
OTU_494	Bacteria,Bacteroidetes,Cytophagia,Cytophagales,Cytophagaceae,Pontibacter,	0.0201139	Rare
OTU_601	Bacteria,Bacteroidetes,Flavobacteriia,Flavobacteriales,Flavobacteriaceae,Flavobacterium	0.0201139	Rare
OTU_602	Bacteria,Actinobacteria,Actinobacteria,Actinomycetales,Nocardioidaceae,Nocardioides	0.0201139	Rare
OTU_648	Bacteria,Actinobacteria,Actinobacteria,Solirubrobacterales	0.0201139	Rare
OTU_649	Bacteria,Firmicutes,Bacilli,Bacillales,Paenibacillaceae_1,Paenibacillus	0.0201139	Rare
OTU_685	Bacteria,Bacteroidetes,Sphingobacteriia,Sphingobacteriales,Sphingobacteriaceae,Pedobacter	0.0201139	Rare
OTU_734	Bacteria,Firmicutes,Bacilli,Bacillales,Bacillaceae_1,Bacillus	0.0201139	Rare
OTU_859	Bacteria,Firmicutes,Bacilli,Bacillales,Planococcaceae,Planococcaceae_incertae_sedis,	0.0201139	Rare
OTU_191	Bacteria,Actinobacteria,Actinobacteria,Actinomycetales,Microbacteriaceae,Microbacterium,	0.0195981	Rare
OTU_583	Bacteria,Actinobacteria,Actinobacteria,Actinomycetales,Microbacteriaceae,Microbacterium	0.0195981	Rare
OTU_604	Bacteria,Proteobacteria,Gammaproteobacteria	0.0195981	Rare
OTU_652	Bacteria	0.0195981	Rare
OTU_682	Bacteria,Proteobacteria,Alphaproteobacteria,Rhizobiales,Methylobacteriaceae,Microvirga	0.0195981	Rare
OTU_689	Bacteria,Proteobacteria,Alphaproteobacteria,Rhizobiales,Rhizobiaceae	0.0195981	Rare
OTU_793	Bacteria,Nitrospirae,Nitrospira,Nitrospirales,Nitrospiraceae,Nitrospira	0.0195981	Rare
OTU_874	Bacteria,Bacteroidetes,Sphingobacteriia,Sphingobacteriales,Sphingobacteriaceae,Pedobacter	0.0195981	Rare
OTU_2	Bacteria,Proteobacteria,Deltaproteobacteria,Myxococcales,Myxococcaceae,Myxococcus,	0.0190824	Rare
OTU_379	Bacteria,Actinobacteria,Actinobacteria,Actinomycetales,Microbacteriaceae,Microbacterium	0.0190824	Rare
OTU_514	Bacteria,Proteobacteria,Betaproteobacteria,Burkholderiales,Burkholderiaceae,Burkholderia,	0.0190824	Rare
OTU_528	Bacteria,Bacteroidetes,Flavobacteriia,Flavobacteriales,Flavobacteriaceae	0.0190824	Rare
OTU_550	Bacteria,Firmicutes,Bacilli,Bacillales,Paenibacillaceae_1,Cohnella	0.0190824	Rare
OTU_9	Bacteria,Actinobacteria,Actinobacteria,Actinomycetales,Sanguibacteraceae,Sanguibacter,	0.0190824	Rare
OTU_511	Bacteria,Actinobacteria,Actinobacteria,Actinomycetales,Geodermatophilaceae,Geodermatophilus,	0.0185667	Rare
OTU_189	Bacteria,Actinobacteria,Actinobacteria,Actinomycetales,Micrococcaceae,Arthrobacter	0.0180509	Rare
OTU_63	Bacteria,Proteobacteria,Gammaproteobacteria,Pseudomonadales,Pseudomonadaceae,Pseudomonas,	0.0180509	Rare
OTU_653	Bacteria,Actinobacteria,Actinobacteria,Actinomycetales,Microbacteriaceae,Salinibacterium	0.0180509	Rare
OTU_108	Bacteria,Actinobacteria,Actinobacteria,Actinomycetales,Micrococcaceae,Arthrobacter	0.0175352	Rare
OTU_609	Bacteria	0.0175352	Rare
OTU_319	Bacteria,Actinobacteria,Actinobacteria,Actinomycetales,Micrococcaceae,Arthrobacter	0.0170194	Rare
OTU_446	Bacteria,Proteobacteria	0.0170194	Rare
OTU_795	Bacteria,Actinobacteria,Actinobacteria,Euzebyales,Euzebyaceae,Euzebya,	0.0170194	Rare
OTU_864	Bacteria,Firmicutes,Bacilli,Bacillales,Bacillaceae_1,Bacillus	0.0170194	Rare
OTU_219	Bacteria,Proteobacteria,Gammaproteobacteria,Pseudomonadales,Pseudomonadaceae,Pseudomonas	0.0165037	Rare
OTU_37	Bacteria,Proteobacteria,Gammaproteobacteria,Pseudomonadales,Pseudomonadaceae,Pseudomonas,	0.0165037	Rare
OTU_402	Bacteria,Bacteroidetes,Flavobacteriia,Flavobacteriales,Flavobacteriaceae,Flavobacterium	0.0165037	Rare
OTU_603	Bacteria,Proteobacteria,Alphaproteobacteria,Rhizobiales,Rhizobiaceae,Rhizobium	0.0165037	Rare
OTU_64	Bacteria,Proteobacteria,Gammaproteobacteria,Pseudomonadales,Pseudomonadaceae,Pseudomonas,	0.0165037	Rare
OTU_695	Bacteria,Bacteroidetes,Flavobacteriia,Flavobacteriales,Flavobacteriaceae,Flavobacterium	0.0165037	Rare
OTU_686	Bacteria,Firmicutes,Bacilli,Bacillales,Bacillaceae_1,Bacillus,	0.015988	Rare
OTU_797	Bacteria	0.015988	Rare
OTU_178	Bacteria,Firmicutes,Bacilli,Bacillales,Planococcaceae	0.0154722	Rare
OTU_292	Bacteria,Actinobacteria,Actinobacteria,Actinomycetales,Microbacteriaceae,Microbacterium,	0.0154722	Rare
OTU_449	Bacteria,Proteobacteria,Gammaproteobacteria,Pseudomonadales,Pseudomonadaceae,Pseudomonas	0.0154722	Rare
OTU_469	Bacteria,Bacteroidetes,Cytophagia,Cytophagales,Cytophagaceae,Pontibacter	0.0154722	Rare
OTU_50	Bacteria,Actinobacteria,Actinobacteria,Actinomycetales,Nocardiopsaceae,Nocardiopsis,	0.0154722	Rare
OTU_684	Bacteria,Acidobacteria,Acidobacteria_Gp6,Gp6	0.0154722	Rare
OTU_697	Bacteria,Bacteroidetes,Sphingobacteriia,Sphingobacteriales,Sphingobacteriaceae,Sphingobacterium,	0.0154722	Rare
OTU_792	Bacteria,Actinobacteria,Actinobacteria,Actinomycetales,Nocardioidaceae,Nocardioides	0.0154722	Rare
OTU_869	Bacteria,Actinobacteria,Actinobacteria,Actinomycetales,Microbacteriaceae	0.0154722	Rare
OTU_90	Bacteria,Actinobacteria,Actinobacteria,Actinomycetales,Micrococcaceae,Arthrobacter	0.0154722	Rare
OTU_947	Bacteria	0.0154722	Rare
OTU_954	Bacteria,Bacteroidetes,Flavobacteriia,Flavobacteriales,Flavobacteriaceae	0.0154722	Rare
OTU_966	Bacteria,Proteobacteria,Betaproteobacteria,Burkholderiales,Oxalobacteraceae	0.0154722	Rare
OTU_198	Bacteria,Actinobacteria,Actinobacteria,Actinomycetales	0.0149565	Rare
OTU_246	Bacteria,Actinobacteria,Actinobacteria,Actinomycetales,Microbacteriaceae,Microbacterium	0.0149565	Rare
OTU_257	Bacteria,Firmicutes,Bacilli,Bacillales,Planococcaceae	0.0149565	Rare
OTU_282	Bacteria,Firmicutes,Bacilli,Bacillales,Planococcaceae	0.0149565	Rare
OTU_327	Bacteria,Actinobacteria,Actinobacteria,Actinomycetales,Streptomycetaceae,Streptomyces	0.0149565	Rare
OTU_395	Bacteria,Proteobacteria,Gammaproteobacteria,Pseudomonadales,Pseudomonadaceae,Pseudomonas	0.0149565	Rare
OTU_502	Bacteria,Actinobacteria,Actinobacteria,Actinomycetales,Microbacteriaceae	0.0149565	Rare
OTU_573	Bacteria,Proteobacteria,Gammaproteobacteria,Pseudomonadales,Pseudomonadaceae,Pseudomonas	0.0149565	Rare
OTU_589	Bacteria,Proteobacteria,Gammaproteobacteria,Pseudomonadales,Pseudomonadaceae,Pseudomonas	0.0149565	Rare
OTU_629	Bacteria,Firmicutes,Bacilli,Bacillales,Planococcaceae	0.0149565	Rare
OTU_654	Bacteria,Actinobacteria,Actinobacteria,Actinomycetales,Nocardioidaceae,Nocardioides	0.0149565	Rare
OTU_696	Bacteria,Firmicutes,Bacilli,Bacillales,Bacillaceae_1,Bacillus	0.0149565	Rare
OTU_852	Bacteria,Firmicutes,Bacilli,Bacillales	0.0149565	Rare
OTU_946	Bacteria,Firmicutes,Bacilli,Bacillales,Bacillaceae_1,Bacillus,	0.0149565	Rare
OTU_952	Bacteria,Actinobacteria,Actinobacteria,Actinomycetales,Streptomycetaceae,Streptomyces	0.0149565	Rare
OTU_973	Bacteria,Actinobacteria,Actinobacteria,Actinomycetales,Intrasporangiaceae	0.0149565	Rare
OTU_183	Bacteria,Proteobacteria,Alphaproteobacteria,Rhodobacterales,Rhodobacteraceae,Paracoccus	0.0144407	Rare
OTU_301	Bacteria,Actinobacteria,Actinobacteria,Actinomycetales	0.0144407	Rare
OTU_484	Bacteria,Proteobacteria,Gammaproteobacteria,Pseudomonadales,Pseudomonadaceae,Pseudomonas	0.0144407	Rare
OTU_574	Bacteria,Actinobacteria,Actinobacteria,Actinomycetales	0.0144407	Rare
OTU_735	Bacteria,Bacteroidetes,Flavobacteriia,Flavobacteriales,Flavobacteriaceae,Flavobacterium	0.0144407	Rare
OTU_742	Bacteria,Firmicutes,Bacilli,Bacillales,Paenibacillaceae_1,Cohnella	0.0144407	Rare
OTU_786	Bacteria,Firmicutes,Bacilli,Bacillales,Bacillaceae_1,Fictibacillus	0.0144407	Rare
OTU_796	Bacteria,Actinobacteria,Actinobacteria,Actinomycetales	0.0144407	Rare
OTU_798	Bacteria,Actinobacteria,Actinobacteria	0.0144407	Rare
OTU_873	Bacteria,Bacteroidetes,Cytophagia,Cytophagales,Cytophagaceae,Pontibacter	0.0144407	Rare
OTU_957	Bacteria,Proteobacteria,Betaproteobacteria,Burkholderiales,Oxalobacteraceae	0.0144407	Rare
OTU_19	Bacteria,Proteobacteria,Gammaproteobacteria,Enterobacteriales,Enterobacteriaceae,Pantoea	0.013925	Rare
OTU_299	Bacteria,Proteobacteria,Gammaproteobacteria,Pseudomonadales,Pseudomonadaceae,Pseudomonas	0.013925	Rare
OTU_305	Bacteria,Proteobacteria,Gammaproteobacteria,Chromatiales,Chromatiaceae,Rheinheimera	0.013925	Rare
OTU_324	Bacteria,Proteobacteria,Gammaproteobacteria,Pseudomonadales,Pseudomonadaceae,Pseudomonas	0.013925	Rare
OTU_47	Bacteria,Actinobacteria,Actinobacteria,Actinomycetales,Microbacteriaceae,Plantibacter	0.013925	Rare
OTU_790	Bacteria,Actinobacteria,Actinobacteria,Actinomycetales,Nocardioidaceae,Nocardioides	0.013925	Rare
OTU_508	Bacteria,Firmicutes,Bacilli,Bacillales,Planococcaceae	0.0134093	Rare
OTU_815	Bacteria,Actinobacteria,Actinobacteria,Actinomycetales,Microbacteriaceae,Microbacterium	0.0134093	Rare
OTU_965	Bacteria,Proteobacteria	0.0134093	Rare
OTU_974	Bacteria,Proteobacteria,Alphaproteobacteria,Rhizobiales	0.0134093	Rare
OTU_430	Bacteria,Proteobacteria,Gammaproteobacteria,Pseudomonadales,Pseudomonadaceae,Pseudomonas,	0.0128935	Rare
OTU_465	Bacteria,Actinobacteria,Actinobacteria,Actinomycetales	0.0128935	Rare
OTU_48	Bacteria,Proteobacteria,Gammaproteobacteria,Pseudomonadales,Pseudomonadaceae,Pseudomonas,	0.0128935	Rare
OTU_524	Bacteria,Proteobacteria,Gammaproteobacteria,Pseudomonadales,Pseudomonadaceae,Pseudomonas	0.0128935	Rare
OTU_676	Bacteria,Firmicutes,Bacilli,Bacillales	0.0128935	Rare
OTU_740	Bacteria,Proteobacteria,Alphaproteobacteria,Rhodobacterales,Rhodobacteraceae,Cereibacter,	0.0128935	Rare
OTU_800	Bacteria,Proteobacteria,Alphaproteobacteria	0.0128935	Rare
OTU_870	Bacteria,Proteobacteria,Betaproteobacteria	0.0128935	Rare
OTU_54	Bacteria,Firmicutes,Bacilli,Bacillales,Bacillales_Incertae_Sedis_XII,Exiguobacterium	0.0123778	Rare
OTU_613	Bacteria,Proteobacteria,Gammaproteobacteria,Pseudomonadales,Pseudomonadaceae,Pseudomonas	0.0123778	Rare
OTU_959	Bacteria,Actinobacteria,Actinobacteria	0.0123778	Rare
OTU_36	Bacteria,Actinobacteria,Actinobacteria,Actinomycetales,Sanguibacteraceae,Sanguibacter	0.011862	Rare
OTU_443	Bacteria,Proteobacteria,Gammaproteobacteria,Enterobacteriales,Enterobacteriaceae,Escherichia/Shigella,	0.011862	Rare
OTU_487	Bacteria,Proteobacteria,Gammaproteobacteria	0.011862	Rare
OTU_651	Bacteria,Actinobacteria,Actinobacteria,Actinomycetales,Microbacteriaceae	0.011862	Rare
OTU_687	Bacteria,Proteobacteria,Gammaproteobacteria,Pseudomonadales,Pseudomonadaceae,Pseudomonas	0.011862	Rare
OTU_964	Bacteria,Actinobacteria,Actinobacteria,Actinomycetales,Microbacteriaceae,Leifsonia	0.011862	Rare
OTU_970	Bacteria,Proteobacteria,Betaproteobacteria,Burkholderiales,Burkholderiaceae,Burkholderia	0.011862	Rare
OTU_132	Bacteria,Proteobacteria,Gammaproteobacteria,Enterobacteriales,Enterobacteriaceae,Pantoea	0.0113463	Rare
OTU_259	Bacteria,Actinobacteria,Actinobacteria,Actinomycetales,Cellulomonadaceae,Actinotalea	0.0113463	Rare
OTU_42	Bacteria,Proteobacteria,Gammaproteobacteria,Chromatiales,Chromatiaceae,Rheinheimera	0.0113463	Rare
OTU_628	Bacteria,Firmicutes,Bacilli,Bacillales,Planococcaceae,Sporosarcina,	0.0113463	Rare
OTU_688	Bacteria,Bacteroidetes,Sphingobacteriia,Sphingobacteriales,Sphingobacteriaceae,Pedobacter	0.0113463	Rare
OTU_693	Bacteria,Proteobacteria,Betaproteobacteria,Burkholderiales,Comamonadaceae,Polaromonas	0.0113463	Rare
OTU_739	Bacteria,Bacteroidetes,Flavobacteriia,Flavobacteriales,Flavobacteriaceae,Flavobacterium	0.0113463	Rare
OTU_284	Bacteria,Firmicutes,Bacilli,Bacillales	0.0108305	Rare
OTU_617	Bacteria,Proteobacteria,Alphaproteobacteria,Rhodobacterales,Rhodobacteraceae,Albirhodobacter,	0.0108305	Rare
OTU_785	Bacteria,Proteobacteria,Betaproteobacteria,Burkholderiales	0.0108305	Rare
OTU_31	Bacteria,Actinobacteria,Actinobacteria,Actinomycetales,Sanguibacteraceae,Sanguibacter,	0.0103148	Rare
OTU_368	Bacteria,Proteobacteria,Betaproteobacteria,Burkholderiales,Comamonadaceae	0.0103148	Rare
OTU_477	Bacteria,Firmicutes,Bacilli,Bacillales,Planococcaceae	0.0103148	Rare
OTU_480	Bacteria,Proteobacteria,Gammaproteobacteria,Pseudomonadales,Pseudomonadaceae,Pseudomonas,	0.0103148	Rare
OTU_743	Bacteria,Proteobacteria,Gammaproteobacteria,Chromatiales,Ectothiorhodospiraceae,Ectothiorhodospira	0.0103148	Rare
OTU_767	Bacteria,Proteobacteria,Gammaproteobacteria,Enterobacteriales,Enterobacteriaceae	0.0103148	Rare
OTU_972	Bacteria,Proteobacteria,Gammaproteobacteria,Xanthomonadales,Xanthomonadaceae,Stenotrophomonas,	0.0103148	Rare
OTU_197	Bacteria,Actinobacteria,Actinobacteria,Actinomycetales	0.00979907	Rare
OTU_361	Bacteria,Actinobacteria,Actinobacteria,Actinomycetales,Microbacteriaceae,Microbacterium,	0.00979907	Rare
OTU_866	Bacteria,Proteobacteria,Alphaproteobacteria,Rhodospirillales	0.00979907	Rare
OTU_897	Bacteria,Proteobacteria,Betaproteobacteria,Burkholderiales	0.00979907	Rare
OTU_169	Bacteria,Actinobacteria,Actinobacteria,Actinomycetales,Microbacteriaceae	0.00928333	Rare
OTU_60	Bacteria,Proteobacteria,Gammaproteobacteria,Enterobacteriales,Enterobacteriaceae	0.00928333	Rare
OTU_619	Bacteria,Proteobacteria,Gammaproteobacteria,Pseudomonadales,Pseudomonadaceae,Pseudomonas,	0.00928333	Rare
OTU_789	Bacteria,Proteobacteria,Alphaproteobacteria,Rhodospirillales,Rhodospirillaceae	0.00928333	Rare
OTU_111	Bacteria,Actinobacteria,Actinobacteria,Actinomycetales,Bogoriellaceae,Georgenia,	0.00876759	Rare
OTU_119	Bacteria,Proteobacteria,Gammaproteobacteria,Pseudomonadales,Pseudomonadaceae,Pseudomonas	0.00876759	Rare
OTU_128	Bacteria,Proteobacteria,Alphaproteobacteria,Rhizobiales,Rhizobiaceae,Ensifer	0.00876759	Rare
OTU_294	Bacteria,Firmicutes,Bacilli,Bacillales	0.00876759	Rare
OTU_557	Bacteria	0.00876759	Rare
OTU_860	Bacteria,Proteobacteria,Alphaproteobacteria	0.00876759	Rare
OTU_912	Bacteria,Actinobacteria,Actinobacteria,Actinomycetales,Microbacteriaceae,Agromyces	0.00876759	Rare
OTU_215	Bacteria,Firmicutes,Bacilli,Bacillales,Planococcaceae,Planomicrobium	0.00825185	Rare
OTU_225	Bacteria,Proteobacteria,Alphaproteobacteria,Rhizobiales,Hyphomicrobiaceae,Devosia	0.00825185	Rare
OTU_858	Bacteria,Firmicutes,Bacilli,Bacillales,Planococcaceae,Planomicrobium,	0.00825185	Rare
OTU_971	Bacteria,Actinobacteria,Actinobacteria,Actinomycetales	0.00825185	Rare
OTU_274	Bacteria,Actinobacteria,Actinobacteria,Actinomycetales,Microbacteriaceae,Microbacterium	0.00773611	Rare
OTU_355	Bacteria,Firmicutes,Bacilli,Bacillales,Planococcaceae	0.00773611	Rare
OTU_544	Bacteria,Firmicutes,Bacilli,Bacillales,Planococcaceae	0.00773611	Rare
OTU_66	Bacteria,Proteobacteria,Alphaproteobacteria,Rhodobacterales,Rhodobacteraceae,Labrenzia	0.00773611	Rare
OTU_862	Bacteria,Proteobacteria,Deltaproteobacteria	0.00773611	Rare
OTU_868	Bacteria,Proteobacteria,Alphaproteobacteria,Rhizobiales,Rhizobiaceae,Rhizobium	0.00773611	Rare
OTU_968	Bacteria,Actinobacteria,Actinobacteria,Actinomycetales,Microbacteriaceae,Agromyces	0.00773611	Rare
OTU_486	Bacteria,Proteobacteria,Alphaproteobacteria,Caulobacterales,Caulobacteraceae,Brevundimonas	0.00722037	Rare
OTU_515	Bacteria,Proteobacteria,Alphaproteobacteria,Rhizobiales,Hyphomicrobiaceae,Devosia,	0.00722037	Rare
OTU_597	Bacteria,Proteobacteria,Betaproteobacteria,Burkholderiales,Comamonadaceae	0.00722037	Rare
OTU_671	Bacteria,Proteobacteria,Gammaproteobacteria,Enterobacteriales,Enterobacteriaceae	0.00722037	Rare
OTU_702	Bacteria,Proteobacteria,Gammaproteobacteria,Pseudomonadales,Pseudomonadaceae,Pseudomonas	0.00722037	Rare
OTU_762	Bacteria,Proteobacteria,Gammaproteobacteria,Pseudomonadales,Pseudomonadaceae,Pseudomonas,	0.00722037	Rare
OTU_805	Bacteria,Proteobacteria,Gammaproteobacteria,Pseudomonadales,Pseudomonadaceae,Pseudomonas	0.00722037	Rare
OTU_927	Bacteria,Firmicutes,Bacilli,Bacillales,Bacillaceae_1,Bacillus	0.00722037	Rare
OTU_940	Bacteria,Actinobacteria,Actinobacteria,Actinomycetales,Microbacteriaceae,Curtobacterium,	0.00722037	Rare
OTU_114	Bacteria,Proteobacteria,Gammaproteobacteria,Chromatiales,Chromatiaceae,Rheinheimera,	0.00670463	Rare
OTU_124	Bacteria,Actinobacteria,Actinobacteria,Actinomycetales,Microbacteriaceae,Curtobacterium	0.00670463	Rare
OTU_142	Bacteria,Proteobacteria,Alphaproteobacteria,Rhizobiales,Phyllobacteriaceae,Phyllobacterium,	0.00670463	Rare
OTU_22	Bacteria,Proteobacteria,Alphaproteobacteria,Rhodobacterales,Rhodobacteraceae,Paracoccus	0.00670463	Rare
OTU_548	Bacteria,Actinobacteria,Actinobacteria,Actinomycetales,Micrococcaceae,Arthrobacter,	0.00670463	Rare
OTU_55	Bacteria,Actinobacteria,Actinobacteria,Actinomycetales,Microbacteriaceae,Plantibacter	0.00670463	Rare
OTU_627	Bacteria,Firmicutes,Bacilli,Bacillales,Planococcaceae	0.00670463	Rare
OTU_823	Bacteria,Firmicutes,Bacilli,Bacillales,Planococcaceae	0.00670463	Rare
OTU_871	Bacteria,Chloroflexi,Ardenticatenia,Ardenticatenales,Ardenticatenaceae,Ardenticatena,	0.00670463	Rare
OTU_891	Bacteria	0.00670463	Rare
OTU_925	Bacteria,Bacteroidetes,Flavobacteriia,Flavobacteriales,Flavobacteriaceae,Cloacibacterium,	0.00670463	Rare
OTU_951	Bacteria,Bacteroidetes,Cytophagia,Cytophagales,Cytophagaceae,Dyadobacter,	0.00670463	Rare
OTU_141	Bacteria,Actinobacteria,Actinobacteria,Actinomycetales,Microbacteriaceae,Microcella,	0.00618888	Rare
OTU_193	Bacteria,Proteobacteria,Gammaproteobacteria,Pseudomonadales,Pseudomonadaceae,Pseudomonas	0.00618888	Rare
OTU_680	Bacteria,Firmicutes,Bacilli,Bacillales	0.00618888	Rare
OTU_81	Bacteria,Proteobacteria,Gammaproteobacteria,Pseudomonadales,Pseudomonadaceae,Pseudomonas,	0.00618888	Rare
OTU_826	Bacteria	0.00618888	Rare
OTU_105	Bacteria,Actinobacteria,Actinobacteria,Actinomycetales,Nocardioidaceae,Nocardioides,	0.00567314	Rare
OTU_138	Bacteria,Actinobacteria,Actinobacteria,Actinomycetales,Cellulomonadaceae,Cellulomonas	0.00567314	Rare
OTU_200	Bacteria,Actinobacteria,Actinobacteria,Actinomycetales	0.00567314	Rare
OTU_354	Bacteria,Proteobacteria,Gammaproteobacteria,Pseudomonadales,Pseudomonadaceae,Pseudomonas	0.00567314	Rare
OTU_39	Bacteria,Proteobacteria,Gammaproteobacteria,Pseudomonadales,Pseudomonadaceae,Pseudomonas,	0.00567314	Rare
OTU_639	Bacteria,Firmicutes,Bacilli,Bacillales	0.00567314	Rare
OTU_749	Bacteria,Proteobacteria,Gammaproteobacteria,Pseudomonadales,Pseudomonadaceae,Pseudomonas,	0.00567314	Rare
OTU_776	Bacteria,Proteobacteria,Gammaproteobacteria,Pseudomonadales,Pseudomonadaceae,Pseudomonas	0.00567314	Rare
OTU_134	Bacteria,Proteobacteria,Gammaproteobacteria,Pseudomonadales,Moraxellaceae,Acinetobacter	0.0051574	Rare
OTU_289	Bacteria,Proteobacteria,Alphaproteobacteria,Rhizobiales,Rhizobiaceae,Rhizobium,	0.0051574	Rare
OTU_456	Bacteria,Firmicutes,Bacilli,Bacillales,Planococcaceae,Planomicrobium	0.0051574	Rare
OTU_543	Bacteria,Proteobacteria,Gammaproteobacteria,Pseudomonadales,Pseudomonadaceae,Pseudomonas	0.0051574	Rare
OTU_552	Bacteria,Proteobacteria,Gammaproteobacteria,Enterobacteriales,Enterobacteriaceae	0.0051574	Rare
OTU_679	Bacteria,Actinobacteria,Actinobacteria,Actinomycetales,Micrococcaceae,Arthrobacter	0.0051574	Rare
OTU_752	Bacteria,Proteobacteria	0.0051574	Rare
OTU_765	Bacteria,Firmicutes,Bacilli,Bacillales,Planococcaceae	0.0051574	Rare
OTU_781	Bacteria,Proteobacteria,Alphaproteobacteria,Rhizobiales,Rhizobiaceae,Rhizobium,	0.0051574	Rare
OTU_122	Bacteria,Proteobacteria,Alphaproteobacteria,Rhizobiales,Hyphomicrobiaceae,Devosia,	0.00464166	Rare
OTU_139	Bacteria,Actinobacteria,Actinobacteria,Actinomycetales,Cellulomonadaceae,Cellulomonas,	0.00464166	Rare
OTU_157	Bacteria,Actinobacteria,Actinobacteria,Actinomycetales,Micrococcaceae,Arthrobacter,	0.00464166	Rare
OTU_233	Bacteria,Proteobacteria,Gammaproteobacteria,Pseudomonadales,Pseudomonadaceae,Pseudomonas	0.00464166	Rare
OTU_248	Bacteria,Proteobacteria,Alphaproteobacteria,Rhodobacterales,Rhodobacteraceae	0.00464166	Rare
OTU_300	Bacteria,Proteobacteria,Gammaproteobacteria,Enterobacteriales,Enterobacteriaceae	0.00464166	Rare
OTU_455	Bacteria,Firmicutes,Bacilli,Bacillales,Planococcaceae	0.00464166	Rare
OTU_459	Bacteria,Actinobacteria,Actinobacteria,Actinomycetales,Microbacteriaceae,Microbacterium	0.00464166	Rare
OTU_547	Bacteria,Actinobacteria,Actinobacteria,Actinomycetales,Microbacteriaceae,Microbacterium,	0.00464166	Rare
OTU_556	Bacteria,Proteobacteria,Gammaproteobacteria,Pseudomonadales,Pseudomonadaceae,Pseudomonas	0.00464166	Rare
OTU_615	Bacteria,Proteobacteria,Gammaproteobacteria	0.00464166	Rare
OTU_678	Bacteria,Actinobacteria,Actinobacteria,Actinomycetales	0.00464166	Rare
OTU_75	Bacteria,Actinobacteria,Actinobacteria,Actinomycetales,Nocardioidaceae,Aeromicrobium	0.00464166	Rare
OTU_84	Bacteria,Actinobacteria,Actinobacteria,Actinomycetales,Microbacteriaceae,Microbacterium	0.00464166	Rare
OTU_86	Bacteria,Proteobacteria,Alphaproteobacteria,Rhizobiales,Rhizobiaceae,Rhizobium	0.00464166	Rare
OTU_143	Bacteria,Proteobacteria,Alphaproteobacteria,Caulobacterales,Caulobacteraceae,Brevundimonas,	0.00412592	Rare
OTU_256	Bacteria,Proteobacteria,Alphaproteobacteria,Rhizobiales,Phyllobacteriaceae	0.00412592	Rare
OTU_373	Bacteria,Proteobacteria,Alphaproteobacteria,Rhizobiales,Phyllobacteriaceae	0.00412592	Rare
OTU_391	Bacteria,Actinobacteria,Actinobacteria,Actinomycetales,Micrococcaceae,Arthrobacter	0.00412592	Rare
OTU_65	Bacteria,Proteobacteria,Alphaproteobacteria,Rhizobiales,Phyllobacteriaceae,Hoeflea,	0.00412592	Rare
OTU_83	Bacteria,Firmicutes,Bacilli,Bacillales,Bacillales_Incertae_Sedis_XII,Exiguobacterium,	0.00412592	Rare
OTU_890	Bacteria,Proteobacteria,Gammaproteobacteria,Pseudomonadales,Pseudomonadaceae,Pseudomonas	0.00412592	Rare
OTU_896	Bacteria,Proteobacteria,Gammaproteobacteria,Oceanospirillales,Halomonadaceae,Halomonas,	0.00412592	Rare
OTU_126	Bacteria,Actinobacteria,Actinobacteria,Actinomycetales,Microbacteriaceae	0.00361018	Rare
OTU_164	Bacteria,Actinobacteria,Actinobacteria,Actinomycetales,Micrococcaceae	0.00361018	Rare
OTU_26	Bacteria,Firmicutes,Bacilli,Bacillales,Bacillaceae_1,Bacillus	0.00361018	Rare
OTU_318	Bacteria,Actinobacteria,Actinobacteria,Actinomycetales,Microbacteriaceae,Curtobacterium,	0.00361018	Rare
OTU_329	Bacteria,Actinobacteria,Actinobacteria,Actinomycetales,Microbacteriaceae,Microbacterium	0.00361018	Rare
OTU_588	Bacteria,Firmicutes,Bacilli,Bacillales,Planococcaceae	0.00361018	Rare
OTU_61	Bacteria,Actinobacteria,Actinobacteria,Actinomycetales,Nocardioidaceae,Aeromicrobium	0.00361018	Rare
OTU_659	Bacteria,Firmicutes,Bacilli,Bacillales,Planococcaceae,Planomicrobium,	0.00361018	Rare
OTU_68	Bacteria,Proteobacteria,Betaproteobacteria,Burkholderiales,Alcaligenaceae	0.00361018	Rare
OTU_753	Bacteria,Proteobacteria,Gammaproteobacteria,Pseudomonadales,Pseudomonadaceae,Pseudomonas	0.00361018	Rare
OTU_810	Bacteria,Actinobacteria,Actinobacteria,Actinomycetales	0.00361018	Rare
OTU_158	Bacteria,Proteobacteria,Gammaproteobacteria,Xanthomonadales,Xanthomonadaceae	0.00309444	Rare
OTU_172	Bacteria,Proteobacteria,Alphaproteobacteria,Sphingomonadales,Sphingomonadaceae,Novosphingobium,	0.00309444	Rare
OTU_279	Bacteria,Actinobacteria,Actinobacteria,Actinomycetales,Microbacteriaceae	0.00309444	Rare
OTU_32	Bacteria,Proteobacteria,Gammaproteobacteria,Enterobacteriales,Enterobacteriaceae,Pantoea	0.00309444	Rare
OTU_473	Bacteria,Actinobacteria,Actinobacteria,Actinomycetales,Nocardioidaceae,Nocardioides	0.00309444	Rare
OTU_521	Bacteria,Proteobacteria,Gammaproteobacteria,Pseudomonadales,Pseudomonadaceae,Pseudomonas	0.00309444	Rare
OTU_59	Bacteria,Bacteroidetes,Sphingobacteriia,Sphingobacteriales,Sphingobacteriaceae,Pedobacter	0.00309444	Rare
OTU_700	Bacteria,Proteobacteria,Gammaproteobacteria,Pseudomonadales,Pseudomonadaceae,Pseudomonas	0.00309444	Rare
OTU_74	Bacteria,Proteobacteria,Gammaproteobacteria,Enterobacteriales,Enterobacteriaceae,Pantoea,	0.00309444	Rare
OTU_756	Bacteria,Actinobacteria,Actinobacteria,Actinomycetales,Microbacteriaceae	0.00309444	Rare
OTU_760	Bacteria,Proteobacteria,Gammaproteobacteria,Alteromonadales,Alteromonadaceae,Marinobacter,	0.00309444	Rare
OTU_768	Bacteria,Firmicutes,Bacilli,Bacillales,Planococcaceae	0.00309444	Rare
OTU_844	Bacteria,Actinobacteria,Actinobacteria,Actinomycetales	0.00309444	Rare
OTU_883	Bacteria,Proteobacteria,Gammaproteobacteria,Pseudomonadales,Pseudomonadaceae,Pseudomonas	0.00309444	Rare
OTU_886	Bacteria,Proteobacteria,Alphaproteobacteria,Rhizobiales	0.00309444	Rare
OTU_175	Bacteria,Proteobacteria,Betaproteobacteria,Burkholderiales,Comamonadaceae	0.0025787	Rare
OTU_240	Bacteria,Actinobacteria,Actinobacteria,Actinomycetales,Micrococcaceae	0.0025787	Rare
OTU_25	Bacteria,Actinobacteria,Actinobacteria,Actinomycetales,Sanguibacteraceae,Sanguibacter	0.0025787	Rare
OTU_253	Bacteria,Actinobacteria,Actinobacteria,Actinomycetales,Microbacteriaceae,Microbacterium	0.0025787	Rare
OTU_267	Bacteria,Proteobacteria,Gammaproteobacteria,Enterobacteriales,Enterobacteriaceae,Pantoea	0.0025787	Rare
OTU_322	Bacteria,Actinobacteria,Actinobacteria,Actinomycetales	0.0025787	Rare
OTU_323	Bacteria,Firmicutes,Bacilli,Bacillales	0.0025787	Rare
OTU_396	Bacteria,Proteobacteria,Gammaproteobacteria,Enterobacteriales,Enterobacteriaceae	0.0025787	Rare
OTU_399	Bacteria,Proteobacteria	0.0025787	Rare
OTU_660	Bacteria,Firmicutes,Bacilli,Bacillales,Planococcaceae	0.0025787	Rare
OTU_668	Bacteria,Proteobacteria,Gammaproteobacteria,Pseudomonadales,Pseudomonadaceae,Pseudomonas	0.0025787	Rare
OTU_728	Bacteria,Firmicutes,Bacilli,Bacillales,Bacillaceae_1,Bacillus	0.0025787	Rare
OTU_827	Bacteria,Firmicutes,Bacilli,Bacillales,Planococcaceae,Planomicrobium	0.0025787	Rare
OTU_85	Bacteria,Proteobacteria,Gammaproteobacteria,Pseudomonadales,Pseudomonadaceae,Pseudomonas	0.0025787	Rare
OTU_851	Bacteria,Proteobacteria,Betaproteobacteria,Burkholderiales,Comamonadaceae	0.0025787	Rare
OTU_147	Bacteria,Actinobacteria,Actinobacteria,Actinomycetales	0.00206296	Rare
OTU_343	Bacteria,Proteobacteria,Gammaproteobacteria,Pseudomonadales,Pseudomonadaceae,Pseudomonas,	0.00206296	Rare
OTU_418	Bacteria,Actinobacteria,Actinobacteria,Actinomycetales	0.00206296	Rare
OTU_427	Bacteria,Firmicutes,Bacilli,Bacillales,Planococcaceae	0.00206296	Rare
OTU_439	Bacteria,Actinobacteria,Actinobacteria,Actinomycetales,Bogoriellaceae,Georgenia,	0.00206296	Rare
OTU_474	Bacteria,Proteobacteria,Gammaproteobacteria,Enterobacteriales,Enterobacteriaceae	0.00206296	Rare
OTU_476	Bacteria,Proteobacteria,Gammaproteobacteria,Pseudomonadales,Pseudomonadaceae,Pseudomonas	0.00206296	Rare
OTU_478	Bacteria,Proteobacteria,Gammaproteobacteria,Enterobacteriales,Enterobacteriaceae,Escherichia/Shigella,	0.00206296	Rare
OTU_53	Bacteria,Proteobacteria,Gammaproteobacteria,Alteromonadales,Alteromonadaceae,Microbulbifer	0.00206296	Rare
OTU_538	Bacteria,Firmicutes,Bacilli,Bacillales,Planococcaceae	0.00206296	Rare
OTU_58	Bacteria,Proteobacteria,Alphaproteobacteria,Rhodobacterales,Rhodobacteraceae,Paracoccus	0.00206296	Rare
OTU_673	Bacteria,Actinobacteria,Actinobacteria,Actinomycetales,Microbacteriaceae	0.00206296	Rare
OTU_70	Bacteria,Proteobacteria,Alphaproteobacteria,Rhizobiales,Aurantimonadaceae,Aurantimonas,	0.00206296	Rare
OTU_747	Bacteria,Proteobacteria,Gammaproteobacteria,Pseudomonadales,Pseudomonadaceae,Pseudomonas	0.00206296	Rare
OTU_88	Bacteria,Proteobacteria,Gammaproteobacteria,Xanthomonadales,Xanthomonadaceae,Lysobacter,	0.00206296	Rare
OTU_918	Bacteria,Firmicutes,Bacilli,Bacillales	0.00206296	Rare
OTU_941	Bacteria,Proteobacteria,Gammaproteobacteria,Pseudomonadales,Pseudomonadaceae,Pseudomonas	0.00206296	Rare
OTU_98	Bacteria,Actinobacteria,Actinobacteria,Actinomycetales,Microbacteriaceae,Leifsonia	0.00206296	Rare
OTU_100	Bacteria,Proteobacteria,Alphaproteobacteria,Rhizobiales,Phyllobacteriaceae	0.00154722	Rare
OTU_262	Bacteria,Actinobacteria,Actinobacteria,Actinomycetales	0.00154722	Rare
OTU_306	Bacteria,Proteobacteria,Gammaproteobacteria,Enterobacteriales,Enterobacteriaceae,Escherichia/Shigella,	0.00154722	Rare
OTU_316	Bacteria,Firmicutes,Bacilli,Bacillales	0.00154722	Rare
OTU_334	Bacteria,Proteobacteria,Gammaproteobacteria,Enterobacteriales,Enterobacteriaceae	0.00154722	Rare
OTU_425	Bacteria,Proteobacteria,Alphaproteobacteria,Rhizobiales,Phyllobacteriaceae,Phyllobacterium,	0.00154722	Rare
OTU_448	Bacteria,Proteobacteria,Betaproteobacteria,Burkholderiales,Alcaligenaceae	0.00154722	Rare
OTU_457	Bacteria,Firmicutes,Bacilli,Bacillales	0.00154722	Rare
OTU_571	Bacteria,Actinobacteria,Actinobacteria,Actinomycetales,Microbacteriaceae,Microbacterium	0.00154722	Rare
OTU_599	Bacteria,Actinobacteria,Actinobacteria,Actinomycetales	0.00154722	Rare
OTU_616	Bacteria,Proteobacteria,Gammaproteobacteria,Pseudomonadales,Pseudomonadaceae,Pseudomonas	0.00154722	Rare
OTU_618	Bacteria,Proteobacteria,Gammaproteobacteria,Enterobacteriales,Enterobacteriaceae	0.00154722	Rare
OTU_624	Bacteria,Proteobacteria,Gammaproteobacteria,Enterobacteriales,Enterobacteriaceae,Enterobacter,	0.00154722	Rare
OTU_630	Bacteria,Proteobacteria,Betaproteobacteria,Burkholderiales,Oxalobacteraceae	0.00154722	Rare
OTU_802	Bacteria,Proteobacteria,Gammaproteobacteria,Pseudomonadales,Pseudomonadaceae,Pseudomonas	0.00154722	Rare
OTU_82	Bacteria,Firmicutes,Bacilli,Bacillales,Bacillaceae_1,Bacillus,	0.00154722	Rare
OTU_878	Bacteria,Proteobacteria,Gammaproteobacteria,Enterobacteriales,Enterobacteriaceae,Pantoea	0.00154722	Rare
OTU_89	Bacteria,Proteobacteria,Betaproteobacteria,Burkholderiales,Alcaligenaceae	0.00154722	Rare
OTU_919	Bacteria,Proteobacteria,Gammaproteobacteria,Enterobacteriales,Enterobacteriaceae,Pantoea	0.00154722	Rare
OTU_922	Bacteria,Actinobacteria,Actinobacteria,Actinomycetales	0.00154722	Rare
OTU_923	Bacteria,Firmicutes,Bacilli,Bacillales,Planococcaceae	0.00154722	Rare
OTU_945	Bacteria,Proteobacteria,Deltaproteobacteria,Myxococcales,Myxococcaceae	0.00154722	Rare
OTU_125	Bacteria,Actinobacteria,Actinobacteria,Actinomycetales,Microbacteriaceae,Pseudoclavibacter	0.00103148	Rare
OTU_161	Bacteria,Actinobacteria,Actinobacteria,Actinomycetales,Microbacteriaceae,Curtobacterium	0.00103148	Rare
OTU_165	Bacteria,Proteobacteria,Gammaproteobacteria,Pseudomonadales,Pseudomonadaceae,Pseudomonas,	0.00103148	Rare
OTU_171	Bacteria,Proteobacteria,Alphaproteobacteria,Rhodobacterales,Rhodobacteraceae,Paracoccus	0.00103148	Rare
OTU_179	Bacteria,Actinobacteria,Actinobacteria,Actinomycetales	0.00103148	Rare
OTU_195	Bacteria,Actinobacteria,Actinobacteria,Actinomycetales,Micrococcaceae,Arthrobacter	0.00103148	Rare
OTU_199	Bacteria,Actinobacteria,Actinobacteria,Actinomycetales,Microbacteriaceae	0.00103148	Rare
OTU_205	Bacteria,Firmicutes,Bacilli,Bacillales,Bacillales_Incertae_Sedis_XII,Exiguobacterium,	0.00103148	Rare
OTU_217	Bacteria,Proteobacteria,Gammaproteobacteria,Enterobacteriales,Enterobacteriaceae,Pantoea	0.00103148	Rare
OTU_224	Bacteria,Actinobacteria,Actinobacteria,Actinomycetales	0.00103148	Rare
OTU_269	Bacteria,Actinobacteria,Actinobacteria,Actinomycetales	0.00103148	Rare
OTU_290	Bacteria,Actinobacteria,Actinobacteria,Actinomycetales,Microbacteriaceae	0.00103148	Rare
OTU_296	Bacteria,Bacteroidetes,Flavobacteriia,Flavobacteriales,Flavobacteriaceae,Flavobacterium	0.00103148	Rare
OTU_313	Bacteria,Actinobacteria,Actinobacteria,Actinomycetales,Microbacteriaceae,Microbacterium,	0.00103148	Rare
OTU_365	Bacteria,Proteobacteria,Gammaproteobacteria,Enterobacteriales,Enterobacteriaceae	0.00103148	Rare
OTU_386	Bacteria,Actinobacteria,Actinobacteria,Actinomycetales,Micrococcaceae,Arthrobacter	0.00103148	Rare
OTU_387	Bacteria,Proteobacteria,Deltaproteobacteria	0.00103148	Rare
OTU_408	Bacteria,Proteobacteria,Gammaproteobacteria,Enterobacteriales,Enterobacteriaceae	0.00103148	Rare
OTU_41	Bacteria,Proteobacteria,Gammaproteobacteria,Enterobacteriales,Enterobacteriaceae,Pantoea	0.00103148	Rare
OTU_413	Bacteria,Actinobacteria,Actinobacteria,Actinomycetales,Nocardiaceae,Rhodococcus	0.00103148	Rare
OTU_454	Bacteria,Proteobacteria,Gammaproteobacteria,Enterobacteriales,Enterobacteriaceae,Escherichia/Shigella,	0.00103148	Rare
OTU_471	Bacteria,Proteobacteria,Gammaproteobacteria,Pseudomonadales,Pseudomonadaceae,Pseudomonas	0.00103148	Rare
OTU_506	Bacteria,Actinobacteria,Actinobacteria,Actinomycetales,Propionibacteriaceae,Propionibacterium,	0.00103148	Rare
OTU_534	Bacteria,Proteobacteria,Gammaproteobacteria,Enterobacteriales,Enterobacteriaceae	0.00103148	Rare
OTU_545	Bacteria,Actinobacteria,Actinobacteria,Actinomycetales	0.00103148	Rare
OTU_553	Bacteria,Proteobacteria,Gammaproteobacteria,Enterobacteriales,Enterobacteriaceae	0.00103148	Rare
OTU_592	Bacteria,Firmicutes,Bacilli,Lactobacillales,Streptococcaceae,Streptococcus	0.00103148	Rare
OTU_612	Bacteria,Proteobacteria	0.00103148	Rare
OTU_633	Bacteria,Proteobacteria,Alphaproteobacteria,Rhizobiales,Rhizobiaceae,Rhizobium	0.00103148	Rare
OTU_704	Bacteria,Firmicutes,Bacilli,Bacillales,Bacillaceae_1,Bacillus	0.00103148	Rare
OTU_713	Bacteria,Actinobacteria,Actinobacteria,Actinomycetales	0.00103148	Rare
OTU_751	Bacteria,Proteobacteria,Gammaproteobacteria,Pseudomonadales,Pseudomonadaceae,Pseudomonas	0.00103148	Rare
OTU_754	Bacteria,Proteobacteria	0.00103148	Rare
OTU_755	Bacteria,Proteobacteria,Gammaproteobacteria	0.00103148	Rare
OTU_766	Bacteria,Firmicutes,Bacilli,Bacillales,Planococcaceae	0.00103148	Rare
OTU_779	Bacteria,Actinobacteria,Actinobacteria,Actinomycetales	0.00103148	Rare
OTU_882	Bacteria,Proteobacteria,Alphaproteobacteria,Rhizobiales,Hyphomicrobiaceae,Devosia	0.00103148	Rare
OTU_902	Bacteria,Firmicutes,Bacilli,Bacillales,Planococcaceae	0.00103148	Rare
OTU_903	Bacteria,Firmicutes,Bacilli,Bacillales,Planococcaceae	0.00103148	Rare
OTU_92	Bacteria,Actinobacteria,Actinobacteria,Actinomycetales,Nocardioidaceae,Aeromicrobium,	0.00103148	Rare
OTU_101	Bacteria,Firmicutes,Bacilli,Bacillales,Bacillaceae_2	0.00051574	Rare
OTU_102	Bacteria,Actinobacteria,Actinobacteria,Actinomycetales,Microbacteriaceae,Curtobacterium,	0.00051574	Rare
OTU_103	Bacteria,Proteobacteria,Alphaproteobacteria,Rhizobiales,Phyllobacteriaceae	0.00051574	Rare
OTU_110	Bacteria,Proteobacteria,Gammaproteobacteria,Enterobacteriales,Enterobacteriaceae,Pantoea	0.00051574	Rare
OTU_118	Bacteria,Actinobacteria,Actinobacteria,Actinomycetales,Nocardioidaceae,Nocardioides,	0.00051574	Rare
OTU_140	Bacteria,Actinobacteria,Actinobacteria,Actinomycetales,Cellulomonadaceae,Actinotalea,	0.00051574	Rare
OTU_194	Bacteria,Proteobacteria,Alphaproteobacteria,Rhizobiales,Rhizobiaceae,Ensifer	0.00051574	Rare
OTU_214	Bacteria,Actinobacteria,Actinobacteria,Actinomycetales,Microbacteriaceae,Curtobacterium	0.00051574	Rare
OTU_260	Bacteria,Actinobacteria,Actinobacteria,Actinomycetales,Microbacteriaceae,Microbacterium	0.00051574	Rare
OTU_265	Bacteria,Proteobacteria,Alphaproteobacteria,Rhodobacterales,Rhodobacteraceae,Paracoccus	0.00051574	Rare
OTU_278	Bacteria,Firmicutes,Bacilli,Bacillales,Bacillaceae_1,Bacillus,	0.00051574	Rare
OTU_281	Bacteria,Proteobacteria,Gammaproteobacteria,Enterobacteriales,Enterobacteriaceae,Escherichia/Shigella,	0.00051574	Rare
OTU_293	Bacteria,Proteobacteria,Alphaproteobacteria,Rhizobiales	0.00051574	Rare
OTU_295	Bacteria,Proteobacteria,Deltaproteobacteria,Myxococcales,Myxococcaceae,Myxococcus,	0.00051574	Rare
OTU_33	Bacteria,Proteobacteria,Gammaproteobacteria,Enterobacteriales,Enterobacteriaceae,Pantoea	0.00051574	Rare
OTU_342	Bacteria,Proteobacteria,Gammaproteobacteria,Enterobacteriales,Enterobacteriaceae,Escherichia/Shigella,	0.00051574	Rare
OTU_346	Bacteria,Actinobacteria,Actinobacteria,Actinomycetales,Microbacteriaceae	0.00051574	Rare
OTU_348	Bacteria,Firmicutes,Bacilli,Bacillales	0.00051574	Rare
OTU_356	Bacteria,Proteobacteria,Gammaproteobacteria,Enterobacteriales,Enterobacteriaceae,Enterobacter,	0.00051574	Rare
OTU_375	Bacteria,Proteobacteria,Gammaproteobacteria,Enterobacteriales,Enterobacteriaceae	0.00051574	Rare
OTU_382	Bacteria,Proteobacteria,Gammaproteobacteria,Enterobacteriales,Enterobacteriaceae	0.00051574	Rare
OTU_388	Bacteria,Actinobacteria,Actinobacteria,Actinomycetales,Cellulomonadaceae	0.00051574	Rare
OTU_412	Bacteria,Proteobacteria,Gammaproteobacteria,Pseudomonadales,Pseudomonadaceae,Pseudomonas	0.00051574	Rare
OTU_429	Bacteria,Proteobacteria,Gammaproteobacteria,Enterobacteriales,Enterobacteriaceae,Enterobacter,	0.00051574	Rare
OTU_441	Bacteria,Proteobacteria,Betaproteobacteria,Burkholderiales,Alcaligenaceae,Achromobacter	0.00051574	Rare
OTU_466	Bacteria,Firmicutes,Bacilli,Bacillales,Planococcaceae	0.00051574	Rare
OTU_479	Bacteria,Firmicutes,Bacilli,Bacillales,Planococcaceae	0.00051574	Rare
OTU_518	Bacteria,Actinobacteria,Actinobacteria,Actinomycetales,Micrococcaceae,Nesterenkonia	0.00051574	Rare
OTU_530	Bacteria,Proteobacteria,Gammaproteobacteria,Enterobacteriales,Enterobacteriaceae,Pantoea	0.00051574	Rare
OTU_540	Bacteria,Actinobacteria,Actinobacteria,Actinomycetales	0.00051574	Rare
OTU_542	Bacteria,Proteobacteria,Gammaproteobacteria,Pseudomonadales,Moraxellaceae,Acinetobacter,	0.00051574	Rare
OTU_560	Bacteria,Proteobacteria,Gammaproteobacteria,Pseudomonadales,Pseudomonadaceae,Pseudomonas	0.00051574	Rare
OTU_562	Bacteria,Firmicutes,Bacilli,Bacillales,Bacillaceae_1	0.00051574	Rare
OTU_565	Bacteria,Proteobacteria,Alphaproteobacteria,Caulobacterales,Caulobacteraceae,Caulobacter,	0.00051574	Rare
OTU_566	Bacteria,Proteobacteria,Deltaproteobacteria,Myxococcales,Myxococcaceae,Myxococcus,	0.00051574	Rare
OTU_591	Bacteria,Proteobacteria,Deltaproteobacteria,Myxococcales,Myxococcaceae	0.00051574	Rare
OTU_595	Bacteria,Actinobacteria,Actinobacteria,Actinomycetales	0.00051574	Rare
OTU_635	Bacteria,Actinobacteria,Actinobacteria,Actinomycetales,Microbacteriaceae,Leifsonia	0.00051574	Rare
OTU_636	Bacteria,Proteobacteria,Alphaproteobacteria,Rhodobacterales,Rhodobacteraceae,Paracoccus,	0.00051574	Rare
OTU_644	Bacteria,Firmicutes,Bacilli,Bacillales	0.00051574	Rare
OTU_645	Bacteria,Proteobacteria,Deltaproteobacteria,Myxococcales,Myxococcaceae,Myxococcus,	0.00051574	Rare
OTU_647	Bacteria,Proteobacteria,Betaproteobacteria,Burkholderiales,Comamonadaceae	0.00051574	Rare
OTU_681	Bacteria,Actinobacteria,Actinobacteria,Actinomycetales,Microbacteriaceae,Microbacterium	0.00051574	Rare
OTU_703	Bacteria,Proteobacteria,Gammaproteobacteria,Pseudomonadales,Pseudomonadaceae,Pseudomonas,	0.00051574	Rare
OTU_710	Bacteria,Proteobacteria,Alphaproteobacteria	0.00051574	Rare
OTU_716	Bacteria,Proteobacteria,Alphaproteobacteria,Rhizobiales,Rhizobiaceae,Rhizobium,	0.00051574	Rare
OTU_726	Bacteria,Actinobacteria,Actinobacteria,Actinomycetales	0.00051574	Rare
OTU_731	Bacteria,Actinobacteria,Actinobacteria,Actinomycetales,Microbacteriaceae,Microbacterium	0.00051574	Rare
OTU_750	Bacteria,Proteobacteria,Gammaproteobacteria,Pseudomonadales,Pseudomonadaceae,Pseudomonas,	0.00051574	Rare
OTU_763	Bacteria,Actinobacteria,Actinobacteria,Actinomycetales,Microbacteriaceae,Microbacterium,	0.00051574	Rare
OTU_77	Bacteria,Proteobacteria,Gammaproteobacteria,Pseudomonadales,Pseudomonadaceae,Pseudomonas	0.00051574	Rare
OTU_770	Bacteria,Actinobacteria,Actinobacteria,Actinomycetales,Micrococcaceae	0.00051574	Rare
OTU_811	Bacteria,Firmicutes,Bacilli,Bacillales,Paenibacillaceae_1,Paenibacillus	0.00051574	Rare
OTU_814	Bacteria,Proteobacteria,Gammaproteobacteria,Xanthomonadales,Xanthomonadaceae,Lysobacter	0.00051574	Rare
OTU_816	Bacteria,Proteobacteria,Gammaproteobacteria,Xanthomonadales,Xanthomonadaceae	0.00051574	Rare
OTU_817	Bacteria,Proteobacteria,Gammaproteobacteria,Enterobacteriales,Enterobacteriaceae,Escherichia/Shigella,	0.00051574	Rare
OTU_834	Bacteria,Firmicutes,Bacilli,Bacillales,Bacillaceae_1,Bacillus	0.00051574	Rare
OTU_835	Bacteria,Actinobacteria,Actinobacteria,Actinomycetales,Sanguibacteraceae,Sanguibacter	0.00051574	Rare
OTU_849	Bacteria,Bacteroidetes,Sphingobacteriia,Sphingobacteriales,Sphingobacteriaceae,Mucilaginibacter,	0.00051574	Rare
OTU_855	Bacteria,Proteobacteria,Betaproteobacteria,Burkholderiales,Comamonadaceae	0.00051574	Rare
OTU_87	Bacteria,Proteobacteria,Deltaproteobacteria,Myxococcales,Myxococcaceae	0.00051574	Rare
OTU_879	Bacteria,Proteobacteria,Alphaproteobacteria,Rhizobiales	0.00051574	Rare
OTU_885	Bacteria,Proteobacteria,Gammaproteobacteria,Pseudomonadales,Pseudomonadaceae,Pseudomonas	0.00051574	Rare
OTU_889	Bacteria,Proteobacteria,Gammaproteobacteria,Enterobacteriales,Enterobacteriaceae	0.00051574	Rare
OTU_906	Bacteria,Proteobacteria,Gammaproteobacteria,Pseudomonadales,Pseudomonadaceae,Pseudomonas,	0.00051574	Rare
OTU_909	Bacteria,Firmicutes,Bacilli,Bacillales,Planococcaceae	0.00051574	Rare
OTU_914	Bacteria,Actinobacteria,Actinobacteria,Actinomycetales	0.00051574	Rare
OTU_917	Bacteria,Firmicutes,Bacilli,Bacillales	0.00051574	Rare
OTU_921	Bacteria,Proteobacteria,Alphaproteobacteria,Rhodobacterales,Rhodobacteraceae,Paracoccus,	0.00051574	Rare
OTU_932	Bacteria,Proteobacteria,Deltaproteobacteria,Myxococcales,Myxococcaceae	0.00051574	Rare
OTU_936	Bacteria,Proteobacteria,Alphaproteobacteria,Caulobacterales,Caulobacteraceae,Brevundimonas	0.00051574	Rare
OTU_99	Bacteria,Firmicutes,Bacilli,Bacillales,Bacillaceae_1,Bacillus,	0.00051574	Rare

## Sheet: Table S2
Table S2. Sequencing details of the 908 sub-communities from Triticum aestivum.
Sample	dilution	OTU_1	OTU_2	OTU_3	OTU_4	OTU_5	OTU_7	OTU_8	OTU_6	OTU_9	OTU_13	OTU_10	OTU_11	OTU_12	OTU_15	OTU_14	OTU_16	OTU_18	OTU_17	OTU_20	OTU_23	OTU_19	OTU_29	OTU_21	OTU_25	OTU_22	OTU_24	OTU_27	OTU_30	OTU_26	OTU_28	OTU_31	OTU_32	OTU_36	OTU_34	OTU_46	OTU_35	OTU_37	OTU_38	OTU_33	OTU_87	OTU_39	OTU_43	OTU_40	OTU_62	OTU_58	OTU_48	OTU_45	OTU_41
XM11P01A1	10^-4	4.77522	0.31968	0.01998	4.77522	17.2028	0.27972	43.7562	0.03996	12.8072	0	0.03996	0	0	0	0.25974	0.01998	0	5.17483	0.01998	0	0	0.01998	0.01998	0	0	0	0	0	0	0	0	0	0	0	0	0	0	0	0	0	0	0	0	0.0999	0	0	0	0
XM11P01A10	10^-4	65.7143	1.01898	7.07293	17.6424	0	0	0	0.03996	0	0	0	0.01998	0.01998	0	0.4995	0	0	0	0	0.01998	0	0.05994	0	0	0	0	0	0	0.03996	0	0.0999	0	0	0	0	0	0	0	0	0	0	0	0	0.799201	0	0	0	0
XM11P01A11	10^-4	0.579305	0.019976	0.059928	0.159808	5.69317	0	34.0192	0.039952	0	0	0	0	49.0811	0	0	0	0.878945	0	0	0	0	0	0	0	0	0	0	0	0	0	0.019976	0	0.159808	0	0	0	0	0	0	0	0	0.019976	0	0.019976	0	0	0	0
XM11P01A3	10^-4	70.034	0.320064	5.90118	10.3821	0	0.020004	0	0.10002	0.020004	0	0	0.020004	0	0.520104	0.940188	0	0.020004	4.04081	0	0.020004	0	0	0	0	0	0	0	0	0	0	0	0.020004	0	0	0	0	0	0	0	0	0	0	0	0	0	0	0	0
XM11P01A4	10^-4	50.0599	0.159744	3.93371	8.38658	0.039936	9.6246	0	0.039936	0	6.03035	0.019968	0	0.079872	0.019968	0	0.019968	8.70607	0.059904	0	0	0	0	0	0	0	0	0	0	0	0	0	0	0	0	0	0	0	0	0	0	0	0	2.47604	0	0	0	0	0
XM11P01A5	10^-4	91.71	0.019976	0.539353	2.33719	1.53815	0.019976	0.019976	0.759089	0.019976	0	0.019976	0	0	0	0	0	0.019976	0.139832	0.499401	0	0	0	0	0	0	0	0	0	0	0.019976	0	0	0	0	0	0	0	0	0	0	0	0	0	0	0	0	0	0
XM11P01A6	10^-4	14.9251	0.15984	0	14.5455	6.33367	0.01998	0	0.13986	0	0	0	0	0	0	0	0	0	0.13986	0	0	0	0.01998	0	0	0	0	0	0	0	0	0	0	0	0	0	0	0.23976	0	0	0	0	0	0	0.11988	0	0	0	0
XM11P01A7	10^-4	58.5415	0.23976	0.15984	0.05994	21.978	0.03996	0.01998	0.11988	0	0	0	0	0	0	0	0	11.5684	0	0	0	0.01998	0.03996	0	0	0	0	0	0	0	0	0	0	0	0	0	0	0	0	0	0	0	0	0	0.01998	0	0	0	0
XM11P01A8	10^-4	20.4078	0.139916	0.279832	2.85828	0	10.9534	50.4897	0	0	0	0	0	0	0.959424	0	0.039976	0.019988	1.27923	0	0	0	0	0.019988	0	0.279832	0	0	0	0	0	0	0	0	0	0	0	0	0	0	0	0	0	0	0	0	0	0	0
XM11P01B10	10^-4	43.6364	0.01998	3.23676	0.03996	0	36.5834	0.03996	0.23976	0	0	0.01998	0	0.01998	0	0	0.03996	0.01998	0.03996	1.85814	0	0	0	0	0	0	0	0	0	0	0	0	0	0	0	0	0	0	0	0	0	0	0	0	0	0	0	0	0
XM11P01B11	10^-4	18.6014	0.01998	16.1638	2.25774	0.579421	38.5015	0	0.13986	0	0	0.01998	0	0	0	0	0	0	2.47752	0	0	0	0	0.01998	0	0	0	0	0	0	0.799201	0	0	0	0	0	0	0	0	0.01998	0	0	0	0	0	0	0	0	0
XM11P01B12	10^-4	0.09996	90.6038	0	0	0.239904	0	0	0	0	0	0	0	0	0	0	0.059976	0	0	0	3.69852	0	2.39904	0	0	0	0	0	0	0	0	0	0	0	0	0	0	0	0	0	1.05958	0	0	0	0	0	0	0	0
XM11P01B2	10^-4	8.53829	0.139972	0.419916	1.09978	27.8544	23.5953	24.1952	0.139972	0.019996	0	0.059988	0	0.019996	0	0	0	0.019996	0.059988	0.19996	0	0	0	0	0	0	0	0	0	0	0	0	0	0	0	0	0	0	0	0	0	0	0	0	0	0	0	0	0
XM11P01B3	10^-4	0.419748	0.29982	0	0.4997	0	0.019988	9.19448	0	0	0	44.2934	0	0.059964	0	0	29.0826	7.65541	0.459724	0	0.019988	0.019988	0.019988	0	0	0	0	0	0	0.019988	0	0	0	0	0	0	0	0	0	0	0.09994	0	0	0	0	0	0	0	0
XM11P01B4	10^-4	0.07992	90.3696	0	0.03996	0.07992	0	0.01998	0	0	0	0	0	0	0	0	0.03996	0	0	0	3.37662	0.01998	3.15684	0	0	0	0	0	0	0	0	0	0	0	0	0	0	0	0	0	0.959041	0	0	0	0	0	0	0	0
XM11P01B5	10^-4	8.46645	0.059904	0.239617	5.33147	0.019968	0.019968	36.3219	0	27.8554	0.039936	0.019968	0	0.019968	0	0	0	11.6214	0	0	0	0	0	0	0	0	0	0	0	0	0	0	0	0	0	0	0	0	0	0	0	0	0	0	0	0	0	0	0
XM11P01B6	10^-4	21.9069	0.079952	0.079952	0.019988	15.5307	25.7246	0.059964	0.319808	0	0	0	0	0	0.339796	0	0	26.9239	0	0.179892	0	0	0	0	0	0	0	0	0	0	0	0	0	0	0	0	0	0	0	0	0	0	0	0	0	0	0	0	0
XM11P01B7	10^-4	26.5894	0.19992	3.4986	0.039984	0.279888	0.19992	0.019992	10.7957	0.019992	0	0	0	0.079968	0	0	0	50.8796	0	0	0	0	0.019992	0	0	0	0	0	0	0	0	0	0	0	0	0	0	0	0	0	0	0	0	0	0	0	0	0	0
XM11P01B8	10^-4	0.939812	0.019996	0.179964	1.93961	30.6539	0.019996	0.019996	0.159968	0	0	0	0	57.0286	0	0	0	0.619876	0	0	0	0	0	0.019996	0	0	0	0	0	0	0	0	0	0	0	0	0	0	0	0	0	0	0	0	0	0	0	0	0
XM11P01B9	10^-4	0.219692	0.159776	0.019972	0.039944	0.09986	0.019972	0	0	0	0	0	0.019972	98.5021	0.139804	0	0	0.09986	0.039944	0	0	0	0	0	0	0	0	0	0	0	0	0.019972	0	0	0	0	0	0	0	0	0	0	0.159776	0	0.039944	0	0	0	0
XM11P01C1	10^-4	52.9	0.24	0.02	0	17.38	10.3	0.12	0.06	0	0	0	0	0.12	0	0.22	0	0	0.16	0	0.02	0	0.02	10.32	0	0	0	0	0.02	0	0	0	0	0	0	0	0	0	0	0	0	0	0	0	0.02	0	0	0	0
XM11P01C10	10^-4	37.7449	0	0	19.2523	23.3707	6.03758	0	0	0	0	0	0	0	0	0	0	0	6.67733	0	0	0.059976	0	0	0	0	0	0	0	0	0	0	0	0	0	0	0	0	0	0	0	0	0	0	0.079968	0	0	0	0
XM11P01C11	10^-4	52.3867	0	0.858798	26.443	1.59776	11.3641	0.09986	0.159776	0.019972	0	0	0	0	0.019972	0	0	0.019972	0	0	0	0	0	0	0	0	0	0	0	0	0.798882	0	0	0	0.039944	0	0	0	0	0	0	0	0	0	0	0	0	0	0
XM11P01C12	10^-4	17.1663	0	0.119904	5.53557	6.93445	0.319744	58.2534	0.039968	0	0	0	0	0	0	0.039968	0	1.9984	0	0	0	0	0	0	0	0	0	0	0	0	0	0	0	0	0	0	0	0	0.019984	0	0	0	0	0	0	0	0	0	0
XM11P01C2	10^-4	0.459816	0.09996	0.019992	0.179928	0.29988	0.019992	36.6253	0.059976	0	0	0	0	55.5578	0	0	0	0.219912	0	0	0	0	0	0	0	0	0	0	0	0	0	0	0	0	0	0	0	0	0	0	0	0	0	0	0	0	0	0.019992	0
XM11P01C3	10^-4	40.9273	0.09992	0.379696	1.57874	39.1487	0.019984	0.059952	0.4996	0	0	0.019984	0.019984	0.019984	0.09992	0	0	0	2.25819	0	0	0	0	8.29336	0	0	0	0	0	0	0	0	0	0	0	0	0	0	0	0	0	0	0	0	0.019984	0	0	0	0
XM11P01C4	10^-4	42.1463	3.39728	0.039968	32.554	12.3102	0.019984	0.039968	0.439648	0	0	0	0	0	1.11911	0.779376	0	0	0	0	0.19984	0	0.119904	0	0	0	0	0	0	0	0	0	0	0	0	0	0	0	0	0	0	0	0	0	0.239808	0	0	0	0
XM11P01C5	10^-4	17.2228	0.11988	0.47952	11.5884	0.01998	0.05994	64.5754	0.07992	0	0	0.01998	0	0	0	0	0	0.01998	0.01998	0.27972	0.03996	0	0	0	0	0	0	0	0	0	0	0	0	0	0	0	0	0	0	0	0	0	0	0	0	0	0	0	0
XM11P01C6	10^-4	56.86	1.72	6.38	2.04	0.26	17.6	0.02	0	0.02	0	0	0.04	0	0	0.38	0	0.1	0.08	0	0.06	0	0.16	0.02	0	0	0	0	0	0	0	0	0	0	0	0	0	0	0	0	0	0.04	3.64	0	0	0	0	0	0
XM11P01C7	10^-4	25.1049	0.059964	0	7.07576	0.039976	55.5467	0	0.079952	0	0	0	0	0.019988	2.51849	0	0.019988	3.51789	1.67899	0	0.019988	0.079952	0	0	0	0	0	0	0	0	0	0	0	0	0	0.119928	0	0	0	0	0	0	0	0	0	0	0	0	0
XM11P01C9	10^-4	1.71794	0.279664	0.019976	0.09988	0.619257	0.898921	0	0.019976	0.019976	0.039952	0	0	92.8486	0.219736	0.059928	0	0.659209	0.139832	0	0	0	0.019976	0	0	0	0	0	0	0	0.059928	0	0	0	0	0	0	0	0	0	0	0	0	0	0.339592	0	0	0.339592	0
XM11P01D1	10^-4	21.0621	0.039928	0.079856	0.199641	2.23597	0.119784	68.3769	0.019964	0	0	0	0	0.039928	0	0	0	0.019964	0.219605	0	0	0	0	0	0	0	0	0	0	0	0	0.059892	0	0.039928	0	0	0.039928	0.019964	0	0	0	0	0	0	0	0	0	0	0
XM11P01D10	10^-4	37.2549	0.020008	0.220088	25.3701	0.680272	15.2661	0	0	0	0	0	0	0	0	0	0	0	4.10164	0.020008	0	0	0	0	0.020008	0	0	0	0	0	0	0	0	0	1.08043	0	0	0	0	0	0	0	0	0	0.020008	0	0	0	0
XM11P01D11	10^-4	56.6547	0.019984	0.159872	36.271	3.47722	0.079936	0	0.059952	0	0	0.09992	0	0	0	0	0.019984	0.019984	0	0	0	0.019984	0	0	0	0	0	0	0	0	0	0	0	0	0	0	0	0	0	0	0	0	0	0	0	0	0	0	0
XM11P01D12	10^-4	37.2274	0.020004	0	3.24065	2.18044	51.6503	0	0.020004	0	0	0	0	0	0	0	0	0	0.020004	0.70014	0	0.020004	0	0	0	0	0	0	0	0	0	0	0	0	0	0	0	0	0	0	0	0	0	0	0	0	0	0	0
XM11P01D2	10^-4	34.7183	0.039952	0.499401	4.19497	5.17379	46.0048	0	0.399521	0	0	0.019976	0	0.019976	0	0	0	0.019976	0.039952	0	0	0	0	0.019976	0	0.319616	0	0	0.019976	0	0	0	0	0	0	0	0	0	0	0	0	0	0	0	0	0	0	0	0
XM11P01D3	10^-4	44.14	0.22	0.02	14.88	28.16	0.02	0.02	0.02	0.02	0	0	0.02	0	0	0	0	0	1.34	0	0	0	0	0	0	0	0	0	0	0	0	0	0	0	0	0	0	0	0	0	0	0	0	0	0	0	0	0	0
XM11P01D4	10^-4	42.2977	0.4995	0.17982	19.2208	0	0	0	0.07992	18.7812	0	0.01998	0	0	0	0.03996	0	0	0.879121	0	0.01998	0	0	0	0	0	0	0	0	0	0	0	0	0	0	0	0.01998	0	0	0	0	0	0	0	0	0	0	0	0
XM11P01D5	10^-4	73.7253	0.859828	8.75825	0.079984	0.059988	0.019996	0	2.19956	0	0	0	1.07978	0	0	0.239952	0	0.019996	0.039992	0.819836	0.059988	0	0.039992	0	0	0	0	0	0	0	0	0	0	0	0	0	0	0	0	0	0	0	0	0	0.039992	0	0	0	0
XM11P01D6	10^-4	26.3379	2.99521	12.7196	31.6094	0	0	0.039936	0.638978	0	0	0	1.47764	0.019968	0	0	0	0	10.8027	0.179712	0.09984	0	0.09984	0	0	0	0	0	0	0	0	0	0	0	0	0	0	0	0	0	0	0	0	0	0.579073	0	0	0	0
XM11P01D7	10^-4	10.827	1.65801	0.978825	79.5446	0.159808	0	0	0.139832	0	0	0	0.019976	0	0	0.279664	0	0	0.09988	0	0.059928	0	0.039952	0	0	0	0	0	0	0	0	0	0	0	0.079904	0	0	0	0	0	0	0	0	0	1.29844	0.579305	0	0	0
XM11P01D9	10^-4	0.179856	0.339728	4.79616	0.139888	2.09832	0.039968	71.6826	7.43405	0	0	0	0	0	0	7.05436	0	0	0.019984	0	0	0	0	0	0	0	0	0	0	0	0	0	0	0	0.019984	0	0	0	0	0	0.019984	0	0	0	0	0	0	0	0
XM11P01E1	10^-4	52.559	0.039984	0.959616	21.0716	0.079968	8.31667	0	0.059976	0	0	0	0.09996	0.019992	0	0.159936	0	0	0.059976	0	0	0	0	2.53898	0	0	0	0	0	0	0	0	0	0	0	0	0	0	0	0	0	0	0	0	0.239904	0	0	0	0
XM11P01E10	10^-4	0.119952	89.1843	0	0	0.239904	0	0	0	0.019992	0	0	0	0	0	0	0	0	0	0	4.2583	0	2.91883	0	0	0	0	0	0	0	0	0	0	0	0	0	0	0	0	0	1.45942	0	0	0	0	0	0	0	0
XM11P01E12	10^-4	20.22	0.06	3.48	2.62	0	17.82	39.84	0	0	0	0	0	0	0	0	0	0.02	0.08	0	0	0	0	0.04	0	0	0.02	0	0	0	0	0	0	0	0	0	0	0	0	0	0	0	0	0	0	0	0	0	0
XM11P01E2	10^-4	35.0849	0.3996	0.11988	0.17982	0	0	44.3756	0	0	0	0.07992	0	0	0	0.11988	0	0	0	0	0	0	0	0	0	0	0	0	0	0	0	0.0999	0.01998	9.41059	0	0	0	0	0	0	0	0	0	0	0	0	0	0	0
XM11P01E3	10^-4	0.079936	88.729	0	0	0.079936	0	0	0	0	0	0.019984	0	0	0	0	0.019984	0.019984	0	0	5.23581	0	3.8769	0	0	0	0	0	0	0	0	0	0	0	0	0	0	0	0	0	1.13909	0	0	0	0.019984	0	0	0	0
XM11P01E4	10^-4	1.4803	1.56031	0.040008	0.020004	0.060012	2.26045	5.96119	0.020004	0	0.140028	44.2088	0	0.060012	0	0	32.2664	3.04061	0.020004	0	0.080016	0	0.060012	0	0	0	0	0	0	0	0	0	0	0	0.70014	0	0	0	0	0	0.40008	0	0	0	0.440088	0	0	0	0
XM11P01E5	10^-4	6.20124	0.040008	0.540108	25.7251	25.7251	3.60072	19.0038	0	0	0	0	0	0	0	0	0	0.060012	2.08042	0	0	0	0	0	0	0	0	0	0	0	0	0.180036	0	2.34047	0	0	0	0	0	0	0	0	0	0	0.20004	0	0	0	0
XM11P01E6	10^-4	0.09984	0.039936	0.179712	0.019968	0.019968	0.019968	2.67572	0.019968	0	0	0.019968	0	93.3307	0	0.61901	0	0.039936	0	0	0.039936	0	0.019968	0	0	0	0	0	0	0	0	0	0	0	0	0	0	0	0	0	0	0	0	0	0	0	0	0	0
XM11P01E7	10^-4	14.6225	0.159808	0	3.65561	0	11.6061	0	0.09988	26.9277	0	0	0	0	0	0	0	32.2413	1.4982	0	0	0	0	0.019976	0	0	0	0	0	0	0	0	0	0	0	0.019976	0	0	0	0	0	0	0	0	0	0	0	0	0
XM11P01E8	10^-4	63.1579	0.320192	3.86232	17.9308	8.0048	0.020012	0.020012	0.20012	0.020012	0	0	0	0	0	0	0	0	0.140084	0	0	0	0	0	0	0	0	0	0	0	0	0	0	0	0	0	0	0	0	0	0	0	0	0	0	0	0	0	0
XM11P01E9	10^-4	19.7242	0	0.039968	4.27658	7.63389	6.21503	51.5987	0.019984	0	0	0	0	0.019984	0	0	0	0	2.91767	0	0	0	0	0	0	0	0	0	0	0	0	0	0	0	0	0	0	0	0	0	0	0	0	0	0	0	0	0	0
XM11P01F1	10^-4	63.7435	0.019976	0.019976	28.306	0.419497	0.019976	0	0.279664	0	0.179784	0	0	0.019976	0.19976	0	0	0	4.35477	0	0	0.019976	0	0	0	0	0	0	0	0	0	0.079904	0	0.579305	0.019976	0	0	0	0	0	0	0	0	0	0	0	0	0	0
XM11P01F10	10^-4	0.73867	0.039928	0.039928	0.279497	0	7.84588	11.8786	0	2.3358	0	8.08545	0	0	0	0.019964	4.97105	0.019964	0.09982	0	0.039928	27.77	0	0.019964	0	0	0	0	0	0	0	0	6.64803	0.039928	0	0	0	0	0	0.019964	0	0	0	0	0	0	0	0	7.06728
XM11P01F11	10^-4	1.91847	0.479616	0.019984	0.09992	16.4069	0.319744	23.1615	0	0	0	38.2894	0	0	0	0	13.6691	0	0	0	0	0	0	0	0	0	0	0	0	0	0	0	0	0	0	0	0	0	0	0	0.159872	0	0.039968	0	0.69944	0	0	0	0
XM11P01F12	10^-4	1.9976	0.159808	0	0.09988	0.019976	7.69077	0	0.019976	8.13024	0	0.019976	0	0	0	0	0	11.3464	0.019976	0	0.019976	29.0252	0	0.019976	0.019976	0	0	0	0	0	0	0	6.77187	0	0	0	0	0	0	0	0.039952	0	0	0	0	0	0.019976	0	7.31123
XM11P01F2	10^-4	32.3876	0.03996	0.819181	0.01998	33.8661	20.4995	0.03996	0.01998	0.01998	0	0	0.01998	0	0.11988	0	0	0.01998	0.01998	0	0	0	0	0	0	0	0	0	0	0	0	0	0	0	0	0	0	0	0	0	0	0	0	0	0	0	0	0	0.01998
XM11P01F3	10^-4	32.3335	0.439912	4.91902	9.0182	0.019996	2.93941	0	0	23.1154	0	0	0	0	0	0	0	11.0378	0.019996	0	0.019996	0	0.019996	0	0	0	0	0	0	0	0	0	0.019996	0.019996	0	0	0	0	0	0	0	0	0	0	0	0	0	0	0
XM11P01F4	10^-4	0.879121	0.01998	0.13986	0.13986	4.995	0.01998	7.13287	0	0	0	0.07992	0	0	0	0	0	0.01998	0	0	0.01998	49.4306	0	0	0	0	0	0	0	0	0	0	10.1698	0	0	0	0	0	0	0	0	0	0	0	0	0	0	0	12.9271
XM11P01F5	10^-4	20.4668	0.059844	2.83263	14.223	0.019948	46.3395	0.019948	0	0.019948	0	0.019948	0	0	0	0	0.019948	0	0	0.438859	0	0	0	0	0	0	0	0	0	0	0	2.09455	0	0	0	0	0	0	0	0	0	0	0	0	0	0	0	0.019948	0
XM11P01F6	10^-4	2.79553	1.57748	0.019968	0.858626	0.059904	6.32987	0	0	1.31789	0	39.1174	0	0	0	0	29.5926	0	0.958466	0	0.09984	0.019968	0.139776	0.259585	0	0	0	0	0	0	0	0	0	0	0	0	0	0	0	0	0.419329	0	0	0	0.698882	0	0	0.059904	0
XM11P01F7	10^-4	3.03878	0.09996	11.2155	14.1943	36.7053	13.5546	0.039984	0	0	0.019992	0	0	0.019992	0	0.379848	0	0	0	0.719712	0	0	0	0.039984	0	0	0	0	0	0	0	0	0	0	0	0.039984	0	0	0	0	0	0	0	0	0.179928	0	0	0	0
XM11P01F8	10^-4	3.01638	0.059928	0.019976	3.336	0.019976	0.039952	0.019976	0	2.27727	0.019976	45.865	0	0	0	0	33.36	0.019976	0.059928	0	0	0.039952	0	0	0	0	0	0	0	0	0	0	0	0	0	0	0	0	0	0	0.019976	0	0	0	0	0	0	0	0
XM11P01F9	10^-4	68.6227	0.05988	0.0998	16.5269	7.92415	0	0	0.139721	0	0	0.01996	0	0.01996	0	0.259481	0.01996	0	0	0	0	0	0	0	0	0	0	0	0	0.01996	0	0	0	0	0	0	0	0	0	0	0	0	0	0	0	0	0	0	0
XM11P01G1	10^-4	70.4813	0.019972	0.319553	8.74775	3.39525	0.019972	0	0.039944	0	0	0	0	0	0	0.059916	0	0	0.119832	0	0.019972	0	0	0	0	0	0	0	0	0	0.019972	0	0	0.019972	0	0	0	0	0	0	0	0	0	0	0	0	0	0	0
XM11P01G10	10^-4	28.1206	2.59637	0.679049	7.76912	0.279609	0.539245	0	0	0.539245	0	0.059916	0	0.019972	0.279609	0	0.039944	0	5.77192	0.858798	0	0	0.09986	0	38.4462	0	0	0	0	0	0	0	0	0	0	0	0	0	0	0	0	0	0	0	0.09986	0	0	0	0
XM11P01G11	10^-4	2.65681	0.039952	0.439473	0.938873	0.019976	9.20895	12.6648	0	0	0	30.7431	0	0.019976	0	0	21.7739	0.019976	0	0	0	0	0	0	0	0	0	0	0	0	0	0	0	0	0	0	0	0	0	0	0.059928	0	0	0	0	0	0	0	0
XM11P01G12	10^-4	22.4376	0.27972	8.79121	35.4845	0.01998	6.57343	0	0	0.03996	0	0	0	0	0	0	0	11.8881	1.11888	0	0	0	0	0	0.01998	0	0	0	0	0	0.519481	0	0	0	0	0	0	0	0	0	0	0	0	0	0.11988	0	0	0	0
XM11P01G2	10^-4	43.5964	0.05994	5.01499	35.4645	0.01998	0	0.01998	0.05994	0	0	0	0	0	0.519481	0	0	0.01998	9.47053	0.31968	0	0	0	0	0	0	0	0	0	0	0	0	0	0	0	0	0	0	0	0	0	0	0	0	0	0	0	0	0
XM11P01G3	10^-4	69.9002	3.79242	0.03992	14.511	0.05988	0.01996	0	0.179641	0	0	0.01996	0	0	0	0	0	0	0	0	0.11976	0	0.199601	0	0	0	0	0	0	0	0	0.03992	0	0.01996	0	0	0	0	0	0	0	0.05988	2.57485	0	0	0	0	0	0
XM11P01G4	10^-4	16.5967	0.19996	0.019996	1.79964	45.071	0.019996	27.6545	0	0	0.039992	0	0	0	0	0	0	0	0.039992	0	0	0	0	0	0	0	0	0	0	0	0	0	0	0.019996	0	0	0	0	0	0	0	0	0	0	0.059988	0	0	0	0
XM11P01G5	10^-4	0.219736	89.193	0.019976	0.039952	0.059928	0.039952	0	0	0	0	0.019976	0	0.019976	0	0	0	0	0.019976	0	4.15501	0	2.55693	0	0	0	0	0	0	0	0	0	0.019976	0	0	0	0	0	0	0	1.67799	0	0	0	0	0	0	0	0
XM11P01G6	10^-4	30.8982	0.179641	0	16.507	0.558882	23.2335	0	0.07984	0	0	0.01996	0	0	0	0	0	0	9.6008	0	0	0.01996	0	0	0	0	0	0	0	0	0	8.00399	0	0.0998	0	0	0	0	0	0	0	0	0	0	0	0	0	0	0
XM11P01G8	10^-4	0.039968	95.4037	0	0	0.079936	0.019984	0	0	0	0	0	0	0	0	0	0.079936	0	0	0	1.45883	0	0.879297	0	0	0	0	0	0	0	0	0	0	0	0	0	0	0	0	0	0.839329	0	0	0	0.019984	0	0	0	0
XM11P01G9	10^-4	21.5643	1.96039	0	9.10182	0	10.8622	23.3847	0.060012	0.020004	0	0	0	0.020004	0	0.180036	0	0.020004	0.040008	0.020004	0.180036	0	0.080016	17.6435	0	0	0	0	0	0	0	0	0.080016	0	0	0	0	0	0	0	0.020004	0	1.62032	0	0	0	0	0	0
XM11P01H1	10^-4	22.7264	0.059964	13.1521	7.01579	0.019988	4.31741	0	0	0	0	0	0.019988	0.019988	0.019988	0	0	0.039976	6.03638	0.059964	0.019988	0	0	0	0.019988	0	0	0	0	0	0	7.07576	0	8.95463	0	0	0	0	0	0	0	0	0	0	0.059964	0	0	0	0
XM11P01H10	10^-4	50.3107	0	0.080176	11.0643	0	28.9437	0	0	0.020044	0	0	0	0	0.120265	0	0	0	2.10463	0	0	0	0	0	0	0	0	0	0	0	0.180397	0	0	0	0	0	0	0	0	0	0	0	0	0	0	0	0	0	0
XM11P01H11	10^-4	13.5038	0.019976	0.019976	1.89772	0.019976	6.65202	0	0	0	0	0	0.019976	0	0	0	0	16.5601	1.57811	0	0	0	0	0	0.019976	0	0	0	0	43.0284	0	0	0	0	0	0	0	0	0	0	0	0	0	0	0	0	0	0	0
XM11P01H12	10^-4	33.2001	0.059964	1.07935	0.89946	0	0.079952	38.9566	0.019988	0	0	0	0.039976	0	0	0	0	0.939436	0.89946	0	0	0	0	4.8371	0	0	0	0	0	0	0	0	0	0	0	0	0	0	0	0	0	0	0	0	0	0	0	0	0
XM11P01H2	10^-4	0.339728	88.0496	0	0.019984	0.019984	0	0.279776	0	0.019984	0.019984	0	0	0	0	0	0	0.019984	0	0	3.47722	0	2.31814	0	0	0	0	0	0	0	0	0	0	0	0	0	0	0	0	0	2.29816	0	0	0	0	0	0	0	0
XM11P01H3	10^-4	2.25955	0.019996	0.019996	1.07978	0	0.019996	0	0	21.1558	0	0.059988	0	0	0	0	0	0	0.719856	0	0	22.6155	0	0	0.419916	0	0	0	0	0	0	0	31.4737	0	0	0	0	0	0	0.019996	0	0	0	0	0	0.539892	0	0	0.239952
XM11P01H4	10^-4	78.0551	0.299521	0.039936	0	5.91054	0	0.019968	0.479233	0	0.319489	0	0.019968	0	0	0.059904	0	6.09026	0.119808	0	0.039936	0	0.039936	0	0	0	0	0	0	0	0	0	0	0	0	0	0	0	0	0	0	0	0	0	0.059904	0	0	0	0
XM11P01H5	10^-4	1.51939	0.159936	0.019992	0.219912	0.019992	17.413	0.019992	0	1.71931	0	33.6266	0	0	0	0	25.6098	0.019992	0	0.019992	0.019992	0.019992	0.019992	0	0	0	0	0	0	0.019992	0	0.019992	0	0.019992	0	0	0.019992	0	0	0	0.019992	0	0	0	0	0	0	0	0
XM11P01H6	10^-4	0.500701	0.180252	0.120168	0.360505	0.020028	0	0	0	0	0	0	0	0	0.360505	0	0	0	0.080112	0	0	0	0.020028	0	0	0	0	0	0	0	0	0	0	0	0	0	54.1758	0	0	0	0.120168	0	0	0	0	0	0	0	0
XM11P01H7	10^-4	20.3478	0.139916	0.059964	19.5283	0	0.019988	0	0.019988	47.0318	0	0.019988	0	0	0	0	0	0	0	0	0	0	0	0	0.019988	0	0	0	0	0	0	0	0	0	0	0	0	0	0	0	0	0	0.379772	0	0	0	0	0	0
XM11P01H8	10^-4	75.2046	0.079856	0.059892	11.639	0	0	0	0.059892	0.019964	0	0	0	0	0	0	0	0.019964	0.179677	0	0	0	0	0	0.019964	0	0	0	0	0.019964	0	0.159713	0	5.92933	0	0	0	0	0	0	0	0	0	0	0.019964	0	0	0	0
XM11P01H9	10^-4	31.5337	1.85963	0	5.4789	0.079984	2.75945	42.6515	0.039992	0	0.279944	0	0	0.039992	0.059988	0	0	0.019996	1.53969	0	0.079984	0	0.019996	0	0	0.019996	0	0	0	0	0	0	0	0	0	0	0	0	0	0	0	0	0	0	0	0	0	0	0
XM11P02A1	10^-4	0.898921	0.359569	0.659209	0.419497	24.9501	1.25849	0.079904	0	0	0	38.2741	0	0	0	0.059928	27.0276	0	0.19976	0	0.039952	0	0.039952	0	0.019976	0	0	0.019976	0	0	0	0	0	0	0	0	0	0	0	0	0.059928	0	0	0	0	0	0	0	0
XM11P02A10	10^-4	3.22	0.32	0.02	1.74	1.28	0	0	0	0.04	0	3.56	0	0	0	0	2.88	0	0	0	0.12	0	0.04	0	0	0	0	0.02	0	74.44	0	0	0	0.04	0.02	0	0	0	0	0	0.04	0	0	0	0.08	0	0	0	0
XM11P02A11	10^-4	41.4289	0.35921	0.079824	25.1247	3.83157	6.02674	0.059868	0.059868	0	0	0.019956	0	0.019956	0	0	0	0.019956	0.019956	0	0.09978	0	0.119737	0	0	0	0	0	0	0	0	0	0	0	0	0	0	0	0	0	0	0.019956	10.6765	0	0.159649	0	0	0	0
XM11P02A12	10^-4	3.32935	0.219298	0.199362	0.837321	6.97767	2.17305	26.8939	0.059809	2.21292	0	9.33014	0	11.6627	0	0	6.20016	2.29266	0.199362	0	0.059809	0	0.059809	3.26954	0	0.019936	0	0	0	0.019936	0.019936	0	0	0.019936	0.039872	0	0	0	0	0	0.019936	0	0.358852	0	0.039872	0.079745	0	0.458533	0
XM11P02A2	10^-4	12.3652	0.139832	4.39473	3.11626	0.539353	4.67439	62.6049	0.019976	0	0	0	0.09988	0.019976	0	0	0.019976	0.019976	0.019976	0	0.039952	0	0.019976	0.759089	0	0	0	0	0	0	1.07871	0	0	0	0	0	0.019976	0.019976	0	0	0	0	0	0	0	0	0	0	0
XM11P02A3	10^-4	76.638	0.520938	0	13.6846	0.120216	0	0	0.120216	0	0	0	0	0	0.420757	0	0	0	0.280505	0	0.10018	0	0.060108	0	0	0	0	0	0	0	0.020036	0.020036	0	0	0	0	0	0	0	0	0	0	3.94711	0	0.060108	0	0	0	0
XM11P02A4	10^-4	12.3647	0.280561	0	1.82365	0	0	0	0.02004	0	0	0	0	75.5511	0	0	0.02004	2.70541	1.30261	0	0.12024	0	0.08016	0	0	0	0	0	0	0	0	0	0	0	0	0	0	0	0	0	0	0	0	0	0.340681	0.300601	0	0	0
XM11P02A5	10^-4	11.7083	0.07992	0.03996	15.4246	21.2188	2.75724	34.0859	0.01998	0.01998	0	0	0	0	0	0	0	0.01998	4.67532	0	0	0.01998	0	0	0.01998	0	0	0	0	0	0	0	0	0	0	0	0	0	0	0	0	0	0	0	0	0	0	0	0
XM11P02A6	10^-4	70.1403	1.76353	0.02004	13.1663	4.50902	0	0	0.02004	0	0	0	0	0	0	0	0	0.02004	5.51102	0	0.12024	0	0.140281	0	0	0	0	0	0	0	0	0	0	0	0	0	0	0	0	0	0	0	0	0	0.04008	0	0	0	0
XM11P02A7	10^-4	45.4001	0.319298	0	13.2508	0.059868	0	0	0.019956	30.6725	0	0.019956	0	0	0.379166	0	0.019956	0.039912	0.399122	0	0.019956	0	0.019956	0	0.019956	0	0	0.019956	0	0.019956	0	0	0	0	0	0	0	0	0	0	0	0	0	0	0	0	0	0	0
XM11P02A8	10^-4	1.68337	0.04008	0.02004	0	0.621242	0.02004	0	0	0	0	38.7375	0	0	0	0	28.3968	18.6974	0	0.02004	0	0	0.02004	0	0	0	0	0	0	0	0	0	0	0	0	0	0	0	0	0	0	0	0	0	0	0	0	0	0
XM11P02A9	10^-4	15.4952	0.039936	0.199681	6.17013	0.039936	0	69.4489	0	0.019968	0	0	0	0	0.279553	0.019968	0	0	0.978435	0.039936	0	0	0.019968	0	0	0.119808	0.019968	0	0	0.019968	0	0	0	0	0	0	0	0	0	0.019968	0	0	0	0	0	0	0	0	0
XM11P02B1	10^-4	58.7964	1.10331	0.641926	29.6489	2.5677	0	0	0.060181	0	0	0	0	0.04012	0.140421	0.080241	0	0	0.722166	1.02307	0.140421	0	0.060181	0	0	0	0.02006	0	0	0	0	0	0	0	0	0	0	0	0	0	0	0	0	0	0.060181	0	0	0	0
XM11P02B10	10^-4	8.36661	0.059904	0.159744	5.07188	2.4361	0.599042	67.5519	0.019968	0	0	0	0	0	0	0	0.039936	2.89537	4.15336	0	0	0	0	0.019968	0	0	0	0	0	0	0	0	0	0.019968	0	0	0	0	0	0	0	0.019968	0	0	0	0	0	0	0.019968
XM11P02B11	10^-4	17.5684	0.219605	46.0571	11.1599	0.598922	0.019964	0	0.019964	0	0	0	0.019964	0	0	0	0.019964	0.019964	6.28868	0	0	0	0	0	0	0	0	0	0	0	0	0	0	0	0	0	0	0	0.119784	0	0	0	0	0	0.079856	0	0	0	0
XM11P02B12	10^-4	0.059868	82.738	0.019956	0	0.139693	0	0	0	0	0	0	0	0	0	0	0.019956	0	0	0	6.62542	0	4.96907	0	0	0	0.019956	0	0	0	0	0	0	0	0	0	0	0	0	0	2.17522	0	0	0	0	0	0	0	0
XM11P02B2	10^-4	6.03586	0.717131	0	2.6494	6.15538	0.01992	0	0.278884	0	0	0.01992	0	72.2709	0	0.01992	0	2.70916	0.737052	0	0.119522	0	0.099602	0	0	0	0	0	0	0	0	0	0	0	0	0	0	0	0	0	0	0	0	0	0.199203	0	0	0.01992	0
XM11P02B3	10^-4	20.2445	1.80397	0.080176	10.6033	0.260573	53.9387	0	0.020044	0	0	0	0.020044	0	0	0	0	6.0934	0.34075	0	0	0	0.040088	0	0	0	0	0	0	0	0	0.34075	0	0.501102	0	0	0	0	0	0	0	0	0	0	0	0	0	0	0
XM11P02B4	10^-4	53.0258	0.19972	0.019972	7.98882	18.8736	0	0.019972	0	0.019972	0	0	0	0	0.179748	0	0.019972	0	6.49091	0	0.019972	0.019972	0.019972	0	0	0	0	0	0	0	0	0.439385	0.019972	5.35251	0	0	0	0	0	0	0	0	0	0	0	0	0.019972	0	0
XM11P02B5	10^-4	1.45883	0.079936	0.059952	1.61871	0.019984	0.019984	0.019984	0	0.019984	0	36.5108	0	0	0	0	26.5188	0.019984	1.79856	0	0	0	0	0	0.019984	0	0.019984	0	0	0	0	0	0	0	0	0	0	0	0	0	0.019984	0	0	0	0	0	0	0	0
XM11P02B6	10^-4	35.7642	0.0999	0.13986	10.7293	0.0999	0.03996	44.7353	0.1998	0	0	0.01998	0	0	0	0	0	0	0.05994	0.27972	0.01998	0	0	0	0	0	0	0.01998	0	0	0	0	0	0	0	0	0	0	0	0	0	0	0	0	0	0	0	0	0
XM11P02B7	10^-4	36.9822	0.240144	0.020012	0	0.080048	56.9542	0	0.880528	0	0	0	0	0	0.080048	0	0	0	0	0	0.020012	0	0.040024	0	0	0	0	0	0	0	0.020012	0	0	0	0	0	0	0	0	0	0	0	0	0	0.020012	0	0	0	0
XM11P02B8	10^-4	45.3835	0.560785	0	49.1088	0.340477	0.020028	0	0.901262	0	0	0.020028	0	0	0	0	0	0	0.020028	0	0.040056	0	0	0	0	0	0	0	0	0	0	0	0	0	0	0	0	0	0	0	0	0	0	0	0.140196	0	0	0	0
XM11P02B9	10^-4	46.2633	0.540974	0	10.3186	0.060108	17.1509	0	0.060108	4.28772	0	0	0	0.040072	0	0	0	6.111	2.06372	0	0.120216	0	0.020036	5.85053	0	0	0	0	0	0	0	0	0	0	0	0	0	0	0	0	0	0	0	0	0.120216	0	0	0	0
XM11P02C10	10^-4	1.24149	0.160192	0.040048	0.820985	0.020024	0.020024	0.060072	0	0	0	0.080096	0	0	0	0	0	0	0.800961	0	0	53.6644	0	0	0	0	0	0	0	0	0	0	11.654	0	0	0	0	0	0	0	0.10012	0	0	0	0	0	0	0	14.3973
XM11P02C11	10^-4	13.0895	0.039968	0	1.47882	13.5891	0	56.6347	0.019984	0	0.019984	0.019984	0	0.019984	0	0.079936	0.039968	0.039968	6.35492	0.019984	0	0	0	0	0	0.059952	0	0	0	0	0	0	0	0	0	0	0	0	0	0	0	0	0	0	0.039968	0	0	0	0
XM11P02C12	10^-4	25.0449	0.119832	0.239664	33.0737	0	0.019972	0	0.039944	0	0	0.019972	0.019972	0	0	23.8466	0	0	0.039944	0	0.019972	0	0	0	0	0	0	0	0	0	0	0.399441	0	0	0	0	0.039944	0	0.019972	0	0	0	0	0	0.019972	0	0	0.019972	0
XM11P02C2	10^-4	2.27727	0.259688	0.079904	2.15741	0	18.4579	56.2325	0	0.659209	0	0	0	9.92809	0	0	0	1.03875	0	0	0.039952	0.019976	0.039952	0	0	0	0	0	0	0	0	0	0	0	0	0	0	0	0	0	0	0	0.379545	0	0	0	0	0.759089	0
XM11P02C3	10^-4	8.9964	0.879648	0.019992	5.27789	1.89924	0.079968	76.5694	0.039984	0.579768	0	0	0	0.019992	0	0	0	0	0.079968	0.019992	0.019992	0	0.019992	0	0.379848	0	0	0	0	0	0	0	0	0	0	0	0	0	0	0	0	0	0	0	0.019992	0	0	0	0
XM11P02C4	10^-4	73.4384	0.478946	5.70744	3.03333	6.46577	0.019956	0	0.019956	0.039912	0	0.019956	0	0	0.039912	0.019956	0	0	0.159649	0	0.019956	0	0.139693	0	0	0.039912	0	0	0	0	0.019956	0	0	0	0	0	0	0	0	0	0	0	0.019956	0	0	0	0	0	0
XM11P02C5	10^-4	49.0517	0.818527	0.119784	11.659	0.399281	0	0.039928	0.139748	27.4705	0	0	0.019964	0.019964	0.019964	0	0.019964	0	0.159713	0.019964	0.039928	0.019964	0.09982	0	0.019964	0	0	0	0	0.019964	0	0	0	0.199641	0	0	0	0	0	0	0	0	0	0	0	0	0	0	0
XM11P02C6	10^-4	32.5879	0	0.039936	5.07188	10.4433	0.658946	43.0112	0	0.019968	0	0.019968	0	0.019968	0	0	0.019968	0	0	0	0.119808	0	0	0.499201	0	0	0	0	0	0	0	0	0	0	0	0	0	0	0	0	0	0.039936	0	0	0	0	0.039936	0	0
XM11P02C7	10^-4	7.37115	0.139832	0.399521	0.958849	20.9149	2.9165	0.379545	0.239712	0	0	7.11147	0	0	0	0	5.21374	0.139832	0.079904	0	0.039952	0	0.039952	0.019976	0	0	0	0	0	0	0	0	0	0	0	0	0	0.019976	0	0	0.019976	0.119856	0	0	0	0	43.5877	0	0
XM11P02C8	10^-4	26.0227	0.798244	9.23967	25.6835	2.33486	20.2754	0	0.059868	0	0	0	0.09978	0	0	0.079824	0	0	4.54999	0	0.079824	0.019956	0.119737	0.039912	0.019956	0	0	0	0	0	0	0	0	0.039912	0	0	0	0	0	0	0	0	0	0	0.35921	0	0	0	0
XM11P02C9	10^-4	45.919	2.05548	0	8.26182	18.7986	0.019956	0.019956	0	0	0.039912	0	0	0.019956	0.159649	0	0.019956	0	2.09539	0.019956	0.179605	0.09978	0.119737	0	0	0	0	0	0	0	0	0.419078	0.019956	8.34165	0	0	0	0	0	0	0.059868	0	0	0	0.678507	0	0	0	0.039912
XM11P02D1	10^-4	2.27681	0.139804	4.91312	0.998602	0	12.862	0.059916	0	0.019972	0	0	0	0.139804	0	0.499301	0	0.019972	0.619133	0	0.019972	0	0.019972	0	0	0	0	0	0	0	0	0	0	0	0.399441	0	49.6705	0.019972	0	0	0	0	0.019972	0	0	0	0	0	0
XM11P02D10	10^-4	9.14719	0.19972	0.039944	5.87178	0	4.99301	35.3905	0	0.299581	0	0.09986	0	0.019972	0.09986	0	0.019972	4.83323	1.67765	0.09986	0	0	0.039944	2.75614	23.8666	0.09986	0	0	0	0	0	0	0	0	0	0	0	0	0	0	0	0	0	0	0	0	0	0	0
XM11P02D11	10^-4	1.53877	0.19984	0.039968	0.29976	0.19984	0.039968	0	0.039968	0.019984	0	48.721	0	0	0	0	36.8905	0.019984	0.039968	0	0.019984	0	0.059952	0	0	7.33413	0	0	0	0	0	0	0	0	0	0	0	0	0.019984	0	0.059952	0	0	0	0.19984	0	0	0	0
XM11P02D12	10^-4	53.0364	0.139832	21.8338	4.93408	0	7.07151	0	0.039952	0	0	0.019976	0	0	0	0.019976	0	0	0.019976	0	0.019976	0.019976	0.019976	0	0.019976	0	0	0	0	0	0.039952	0	0	0	0	0	0	0	0	0	0	0	0	0	0.039952	0	0	0	0
XM11P02D2	10^-4	0.279609	0.519273	0.019972	0.059916	0	0.039944	9.94608	0	6.41103	0	0	0	77.3517	0	0	0	0.139804	0	0	0.039944	0	0.019972	0.019972	0.019972	0	0	0	0	0	0	0	0	0	0	0	0	0	0	0	0.019972	0	0	0	0	0	0	0.019972	0
XM11P02D3	10^-4	7.33267	0.05994	0	13.1069	3.91608	0.679321	39.8801	0	16.983	0	0.01998	0	0.01998	0	0	0	0	0.739261	0.659341	0	0	0.01998	0	6.89311	0	0	0	0	0	0	0	0	0	0	0	0	0	0	0	0	0	0	0	0.11988	0	0	0	0
XM11P02D4	10^-4	31.5233	0.019964	0.039928	12.3378	47.6143	0	0	0	0.019964	0.019964	0	0.019964	0	0	0	0	0	0.019964	0	0	0	0	0	0	0.09982	0	0.059892	0	0	0	0	0	0	0	0	0	0	0	0	0	0	0	0	0.019964	0	0	0	0
XM11P02D5	10^-4	81.3309	2.68978	0.27894	6.01713	0.777047	0	0.059773	0.816896	0	0	0.019924	0.039849	0	0.039849	0	0	0	0.318789	0	0.079697	0	0.099621	0	0	0	0.019924	0	0	0	0.019924	0	0	0	0	0	0	0	0	0	0.019924	0	0	0	0.059773	0	0	0	0
XM11P02D6	10^-4	19.3123	0.019992	0	11.8553	1.97921	4.83807	49.8401	0.019992	0.019992	0	0.019992	0	0	0	0	0.019992	0	0.019992	0	0	0	0	3.21871	0	0	0	0	0	0	0	0	0.019992	0	0	0	0	0	0	0	0	0	0	0	0	0	0	0	0
XM11P02D7	10^-4	0.700841	0.180216	0	0.240288	0.020024	0	1.0012	0	0	0	55.9071	0	0	0	0	39.2071	0	0.340408	0	0.060072	0	0.040048	0	0	0	0	0	0	0	0	0	0	0	0	0	0	0	0	0	0.120144	0	0	0	0	0	0	0	0
XM11P02D8	10^-4	47.1777	0.060048	0.040032	26.4812	3.54283	0.020016	0	0.020016	0	0	0	0	0	0	0.10008	0	0	20.6765	0	0	0	0	0	0	0	0	0	0	0	0	0	0	0	0	0	0	0	0	0	0	0	0	0	0	0	0	0	0
XM11P02D9	10^-4	56.7107	0.060096	0.020032	24.1386	3.46555	0.040064	0	0	0	0	0	0	0	0	0	0	0.020032	12.2997	0.120192	0	0	0	0	0.020032	0	0	0	0	0	0	0	0	0	0	0	0	0	0	0	0	0	0	0	0	0	0	0.020032	0
XM11P02E1	10^-4	2.3344	0.159617	0.019952	2.35435	25.5188	0	0.019952	0.199521	0	0	0.019952	0	57.9409	0	0	0.019952	1.57622	1.21708	0	0.159617	0	0.199521	0	0	0	0	0	0	0.019952	0.019952	0	0	0	0	0	0	0	0	0	0	0	0	0	0.019952	0	0	0.059856	0
XM11P02E10	10^-4	83.9736	0.060024	2.32093	10.7243	0.040016	0	0	0.060024	0	0	0	0	0	0	0	0	0	0.240096	0	0	0	0	0	0	0	0	0	0	0	0	0	0	0	0	0	0	0	0	0	0	0	0	0	0	0	0	0	0
XM11P02E11	10^-4	33.3867	0.620496	1.92154	10.1681	0.020016	12.2498	28.3227	0	0	0	0	0.30024	0	0	0	0	0	0.180144	0	0.040032	0	0.060048	0.020016	0	0	0	0	0	0	0	0	0	0	0	0	0	0.020016	0	0	0	0	0	0	0.040032	0	0	0	0
XM11P02E12	10^-4	0	0.019984	6.255	0	9.51239	0.059952	0.019984	0.179856	0	0	0	0	0	0	0	0	0	0	0	0	0	0	71.5228	0	0	0	0	0	0	0	0	0	0	0	0	0	0	0	0	0	0	0	0	0	0	0	0	0
XM11P02E2	10^-4	7.95772	2.7124	0.279218	1.79497	0.139609	0.019944	0	0.099721	0.019944	0	38.7914	0	0	0.119665	0	27.6027	0	5.2852	0	0.139609	0	0.23933	0	0	0	0	0	0	0	0	0	0	0	0	0	0	0	0	0	0.777822	0	0	0	0.638213	0	0	0	0
XM11P02E3	10^-4	4.43291	0.61901	0	0.459265	0	7.00879	43.2508	0.019968	16.893	0	9.6246	0	0.019968	0	0	5.19169	0	0.019968	0	0.079872	0	0.079872	0	0.019968	0	0	0	0	0	0	0	0	0	0	0	0	0	0	0	0.079872	0	0	0	0.159744	0	0	0	0
XM11P02E4	10^-4	14.8015	0.059844	12.7469	13.8241	0.897666	7.77977	0	0	0	0	0	0	0.039896	0	0	0	29.0046	5.50568	0	0	0	0.039896	0	0	0.079793	0	0	0	0	0	0	0	0	0	0	0	0	0	0	0	0	0	0	0.059844	0	0	0	0
XM11P02E5	10^-4	12.6597	0.239617	0.758786	17.1725	30.8307	3.21486	0	0.259585	0	0	0	0.079872	0	0	0.019968	0.019968	14.2572	9.6246	0	0.019968	0.019968	0.019968	0	0	0	0	0	0	0	0.019968	0	0	0	0	0	0	0	0	0	0	0	0	0	0.059904	0	0	0	0
XM11P02E6	10^-4	66.433	0.320449	0.240336	22.3713	1.32185	0	0	2.24314	0	0	0	0	0	0	0	0	0	0.961346	0	0	0	0.080112	0	0	0	0	0	0	0	0	0	0	0	0	0.060084	0	0	0	0	0	0	0	0	0.10014	0	0	0	0
XM11P02E7	10^-4	30.7569	3.27244	0.220839	22.6059	0.020076	0	0.020076	0.060229	0	0	0	0.060229	0	0	0	0	0	17.908	0	0.341297	0	0.341297	0	0	0	0	0	0	0	0	0	0	0	0	0.040153	0	0.020076	0	0	0	0	11.0821	0	0.582212	0	0	0	0
XM11P02E8	10^-4	64.9109	0.10014	1.32185	23.1524	1.26177	2.92409	0	0.20028	0.020028	0	0	0	0	0.020028	0	0	1.1416	0.140196	0	0	0	0	0	0	0	0	0	0	0	0	0	0	0	0	0	0	0	0	0	0	0	0	0	0	0	0	0	0
XM11P02E9	10^-4	75.025	0.220132	0.580348	16.2297	1.20072	0	0.020012	0.020012	0	0	0	0	0	1.94117	0	0	0	0.080048	0	0.020012	0	0	0	0	0	0	0	0	0	0	0	0	0	0	0	0	0	0	0	0	0	0	0	0	0	0	0	0
XM11P02F1	10^-4	0.179784	0.039952	0.019976	0.019976	0.09988	0	0.019976	0	11.1666	0	4.4147	0	35.4974	0	0	2.93648	0.039952	0.039952	0	0.019976	14.2229	0	0	0.019976	0	0	0	0	0	0	0	3.59569	0	0	0	0	0.019976	0	0	0.019976	0	0	0	0	0	0	0.019976	3.59569
XM11P02F10	10^-4	60.2923	0.580697	0.861033	9.53144	0.360433	0	0	0.120144	0	0	0	0	0	0.10012	0	0	0	0.700841	0	0.020024	0	0.040048	0	0	0	0	0	0	0	0	0	0	0	0	0	0	18.0016	0	0	0	0	0	0	0	0	0	0	0
XM11P02F11	10^-4	23.8857	0.079952	0.119928	9.51429	0.019988	0.039976	20.068	0	36.5381	0	0.039976	0	0	0	0	0	0.039976	0.179892	0	0	0	0	0	0	0	0	0	0	0	0	0	0	0	0	0	0	0	0	0	0	0.039976	0	0	0	0	0	0	0
XM11P02F12	10^-4	7.13002	0.119832	0	2.2169	16.2173	0.039944	0.019972	0	0.019972	0	0	0	0	0	0	0	0	0.019972	0	0.039944	0	0.019972	0	0	0	0	0	0	0	0	0	0	0	0	0	0	0	0	0	0	48.2525	2.27681	0	0	0	16.5369	0	0
XM11P02F2	10^-4	8.78419	0.219605	0.09982	6.62807	0.479138	0.039928	73.1284	0.019964	0	0	0	0	0	0	0	0	3.07447	1.09802	0.119784	0	0	0.019964	0	0	0	0	0	0	0	0	0	0	0	0	0	0	0	0	0	0	0	0	0	0	0	0	0	0
XM11P02F3	10^-4	29.7448	2.97049	0	29.8046	3.58852	21.0726	0	0.019936	0	0	0	0.299043	0	0.259171	0	0	0.019936	0.019936	0	0.438596	0	0.259171	0.019936	0	0	0	0	0	0	0	0	0	0	0	0	0	0	0	0	0.039872	0	0	0	3.28947	0	0	0	0
XM11P02F4	10^-4	89.7657	0.20028	0	8.73222	0.160224	0	0.020028	0	0	0	0	0	0	0	0.300421	0	0.020028	0.060084	0	0	0	0.020028	0	0	0	0	0	0	0	0	0	0	0	0	0	0	0	0	0	0	0	0	0	0	0	0	0	0
XM11P02F5	10^-4	10.5358	0.079968	0.159936	1.53938	7.07717	0.019992	69.7121	0.19992	0	0.079968	0	0	0	0	0.019992	0	0.019992	0.439824	0	0.079968	0	0	4.63814	0	0	0	0	0	0	0	0	0	0	0	0	0	0	0	0	0	0	0	0	0	0	0	0.019992	0
XM11P02F6	10^-4	1.40224	0.020032	0.060096	1.20192	0.220353	0	0	0.140224	0	0	0.020032	0	0	0	0	0	0	0	0	0	0	0	0	0	0	0	0	0	0	0	0.340545	0	6.79087	0	0	0	0	0	0	0	0	0	0	0	0	0	84.6755	0
XM11P02F7	10^-4	77.9268	0.10006	0.020012	18.8513	0.020012	0	0.020012	0.180108	0	0	0	0	0.020012	0	0	0.020012	0	0	0	0.020012	0	0.020012	0	0	0	0	0	0	0	0	0	0	0	0	0	0	0	0	0	0	0	1.22073	0	0	0	0	0	0
XM11P02F8	10^-4	8.68347	1.2605	0.060024	0.620248	0.40016	0.960384	65.8263	0	0	0	0	0	0	0	0	0.020008	4.02161	4.62185	0	0.020008	0	0.060024	0	0	0	0	0	0	0	0	0	0	0	0	0	0	0	0	0	0	0	0	0	0	0	0	0	0
XM11P02F9	10^-4	4.81251	1.64427	0	0.020052	0	0.020052	0	0.200521	0	0.020052	50.2306	0	0	0	0	36.6754	0	0	0	0.300782	0	0.080209	0	0	0	0	0.020052	0	0	0	0	0	0	0	0	0	0	0	0	0.401043	0	0	0	0.401043	0	0	0	0
XM11P02G1	10^-4	57.2574	0.060144	5.17241	23.6568	1.48356	0	0.060144	0.080192	0	0	0	0	0	0.32077	0	0	0	3.58861	0	0.020048	0	0	0	0	0	0	0	0	0	0	0	0	0	0	0	0	0	0	0	0	0	0	0	0	0	0	0	0
XM11P02G10	10^-4	0.779376	0.079936	0.079936	0.339728	4.71623	12.1103	0.019984	0	0	0	38.8289	0	0	0	0	27.5979	0	0.19984	0	0.019984	0	0	0	0	0	0	0	0	0	0	0	0	0	0	0	0	0	0	0	0.019984	0	0	0	0	0	0	0	0
XM11P02G11	10^-4	20.6029	0.039928	0.319425	22.8389	0	39.8083	0	0.019964	0.039928	0	0	0.039928	0.039928	6.54821	0	0.019964	0	0.019964	0	0	0	0	0	0	0.059892	0	0	0	0	0	0	0	0	0	0	0	0	0	0	0	0	0	0	0	0	0	0.019964	0
XM11P02G12	10^-4	72.4524	0.540541	0.46046	12.3323	1.84184	1.3013	0	0.04004	0.02002	0	0	0	0	0.28028	0	0	5.52553	0	0	0.08008	0	0.04004	0	0	0	0	0	0	0	0.3003	0	0	0	0	0	0	0	0	0	0	0	0	0	0	0	0	0	0
XM11P02G2	10^-4	12.8768	0.059892	0.079856	2.71511	1.43741	0.019964	64.3641	0.019964	0	0	0.019964	0	0	0	0	0	4.99102	6.109	0	0	0	0	0	0	0	0	0	0	0	0	0.059892	0	0	0	0	0	0	0	0	0	0.019964	0	0	0	0	0	0	0
XM11P02G3	10^-4	0.821643	0.160321	0	0.380762	0	0.340681	0	0	0	0	0	0	0	0.06012	0	0	0.02004	0	0	0.02004	0	0	0	0	0	0	0	0	0	0	0	0	0	0	0	0	0.02004	0	0	0	70.4208	0	0	0.04008	0	23.6273	0	0
XM11P02G4	10^-4	36.7809	0.020044	0.020044	8.03768	11.1846	32.2109	0	0.020044	0	0	0	0	0	0	0	0	0	2.96653	0	0	0	0	0	0	0	0	0	0	0	0	0	0	0	0	0	0	0	0	0	0	0	0.040088	0	0	0	0	0	0
XM11P02G5	10^-4	1.56375	0	1.60385	0.020048	0.020048	0	0	0	0	0	0.080192	0	0	0	0	0	0	0	0.340818	0	51.1026	0	0	0	0	0	0	0	0	0	0.160385	11.6881	0.721732	0	0	0	0	0	0	0	0	0	0	0	0	0	0	14.3745
XM11P02G6	10^-4	3.05206	0.5386	0	0.498703	9.95412	0.019948	0.019948	0	0.379015	0	45.4618	0	0	0	0	33.0341	0	0.458807	0	0.039896	0	0.079793	0	0	0	0	0	0	0.039896	0	0	0	0	0	0	0	0	0	0	0.179533	0	0	0	0.019948	0	0	0	0
XM11P02G7	10^-4	1.58158	1.16116	0.06006	0.14014	0	0	0	0	0	0	0	0	0	0	0	0	0	0	0	0.04004	0	0	0	0	0	0	0	0	90.3704	0	0	0	0	0	0	0	0	0	0	0	0	0	0	0.12012	0	0	0	0
XM11P02G8	10^-4	56.2725	0.179784	0.259688	8.1702	0.039952	0.019976	0.019976	0	25.8889	0	0.019976	0	0.019976	0	0	0	0.019976	0.179784	0	0	0	0	0	0	0	0	0	0	0	0	0	0	0	0	0	0	0	0	0	0	0	0.29964	0	0	0	0	0	0
XM11P02G9	10^-4	17.8479	0.039928	0.299461	3.07447	0.039928	0.139748	0	0.019964	0.519066	0	0	0.019964	0	0	0	0.019964	0.019964	0.019964	0	0	0.019964	0	24.0767	42.204	0	0	0	0	0	0	0	0	0	0	0	0	0	0	0	0	0	0	0	0	0	0	0	0
XM11P02H1	10^-4	1.15884	0.01998	0.01998	0.21978	0.01998	0	24.5155	0	44.2557	0	5.65435	0	0	0.01998	0	4.4955	0.05994	0.01998	0	0	0	0	0.15984	0	0	0	0	0	0	0	0	0	0	0	0	0	0	0	0	0	0	0	0	0	0	0	0	0
XM11P02H10	10^-4	1.05894	0.45954	2.07792	0.13986	0.07992	3.03696	0	0.01998	46.4336	0	0	0	0	0	0	0	0	0.01998	0.11988	0.03996	14.5654	0.01998	0	0.15984	0	0	0	0	0	0	0	3.73626	0.01998	0	0	0	0	0	0	0.07992	0	0	0	0	0	0	0	4.0959
XM11P02H11	10^-4	22.5749	0.11976	0.239521	2.61477	2.05589	0	0	0	9.58084	0	0.01996	0	0	0	0.03992	0	1.13773	0.01996	0.01996	0	0	0	0	47.8443	0	0	0	0	0	0	0	0	0	0	0	0	0	0	0	0	0	0	0	0	0	0	0	0
XM11P02H12	10^-4	32.0144	0.079936	2.77778	31.8545	0	0.019984	0.019984	0.019984	0	0	0	0	0	0	0	0	0	17.8457	0	0	0	0	0	0	0	0	0	0	0	0	0	0	0	0	0	0	0	0	0	0	0	0	0	0	0	0	0	0
XM11P02H2	10^-4	92.8114	0.080096	0.140168	0.020024	3.30396	0	0.020024	0.180216	0.020024	0.020024	0	0	0	0	0	0	0	0.10012	0	0	0	0	0	0	0	0	0	0	0	0	0	0	0	0	0	0	0	0	0	0	0	0	0	0	0	0	0	0
XM11P02H3	10^-4	13.24	0.16	0.04	3.64	0	0.02	40.06	0	33.1	0	0	0	0.02	0	0	0	0.02	1.44	0.56	0.02	0.02	0	0	0	0	0	0	0	0	0	0	0	0	0	0	0	0	0	0	0	0	0	0	0	0	0	0	0
XM11P02H5	10^-4	32.7879	1.05767	39.2736	5.78727	0.698463	0	0.019956	0.019956	0	0.019956	0.019956	0.09978	0	0	0	0.019956	0.019956	1.71622	0	0.09978	0	0.079824	0.019956	0	0	0	0	0	0	0	0	0	0	0	0	0	0	0	0	0	0	0	0	0	0	0	0	0
XM11P02H8	10^-4	38.3721	0.280674	15.9182	30.6937	0	0	0	0	0	0.020048	0	0	0.020048	0	0.280674	0	0	0.280674	0	0	0	0	0	0	0	0	0	0	0	0	0	0	0	0	0	0	0	0	0	0	0	0	0	0	0	0	0	0
XM11P02H9	10^-4	4.77713	0.89946	0	0.739556	0.019988	0	0.019988	0.479712	0	0	0	0	84.0696	0	0	0	2.03878	0	0	0.09994	0	0.09994	0	0	0	0	0	0	0	0	0	0	0	0	0	0	0	0	0	0	0	1.71897	0	0	0	0	0	0
XM11P03A7	10^-4	31.7473	0.019992	2.15914	55.2779	1.47941	0	0	0	0	0	0	0	0	0	0	0	0	9.11635	0	0	0	0	0	0	0	0	0.039984	0	0	0	0	0	0	0	0	0	0	0	0	0	0	0	0	0	0	0	0	0
XM11P03B11	10^-4	3.77773	0	0	4.57725	0.219868	22.4066	0	0	0	0	38.0772	0	0	0	0.019988	25.4447	0	4.73716	0	0	0	0	0	0	0	0	0	0	0	0	0	0	0	0	0	0	0	0	0	0	0	0	0	0	0	0	0	0
XM11P03B2	10^-4	75.05	0	0	20.6318	1.71931	0	0	0	0	0	0.079968	0	0	0	0.019992	0.059976	0	0	0.039984	0	0	0.019992	0	0	0	0	0	0	0	0	0	0	0	0	0	0	0	0	0	0	0	0	0	0	0	0	0	0
XM11P03B5	10^-4	43.3313	0.119976	0.039992	42.1516	10.4579	0	3.31934	0.259948	0	0	0	0	0	0	0	0	0	0.019996	0	0	0	0.039992	0	0	0	0	0	0	0	0.059988	0	0	0	0	0	0	0	0	0	0	0	0	0	0	0	0	0	0
XM11P03C11	10^-4	2.19736	0	0.019976	0.019976	5.15381	2.39712	0.019976	0	0	0	9.98801	0.079904	0	0	0	7.39113	2.09748	0.019976	0	12.2053	0	10.3476	0.159808	0	0	0	0	0	0	0	0	0	0	0.699161	0.019976	0	0	0	0	0	0	0	0	0	0	0	0	0
XM11P03C12	10^-4	7.92513	0.019912	0.119474	1.13501	1.97133	6.81004	0.716846	0	0	0	37.6145	0	0	0	0.039825	28.415	0	1.17483	0	2.23019	0	1.9315	0	0	0	0	0	0	0	0	0	0	0	0	0.019912	0	0	0	0	0	0	0	0	0	0	0	0	0
XM11P03C4	10^-4	24.3659	0.059916	0	6.41103	3.51508	0.019972	0	0.039944	0.159776	0.019972	0.059916	0.039944	0	0	0	0.079888	0	0.798882	0	13.0417	0	9.38686	0	0	0	0	0	0	0	0	0	0	0	0.019972	0	0	0	0	0	0	0	0	0	0	0	0	0	0
XM11P03C5	10^-4	2.09372	0.01994	0	0.099701	4.32702	0.578265	0.059821	0	0.01994	0	0	0.01994	0	0	0	0	0	0	0	16.5902	0	12.4626	0	0	0	0	0	0	0	0	0	0	0	0	0.059821	0	0	0	0	0	0	0	0	0	0	0	0	0
XM11P03C7	10^-4	0.758029	0	0	0.019948	5.18651	0	0	0	0	0	1.0373	0	0	0	0	0.937562	0	0	0	18.9108	0	14.0036	0	0	0	0.019948	0	0	0	0	0	0	0	0	0.039896	0	0	0	0	0	0	0	0	0	0	0	0	0
XM11P03C8	10^-4	1.03917	0	0.039968	0.799361	4.25659	1.57874	0	0.59952	0	0	0	0	0	0	0	0	0	0.059952	0	15.9073	0	12.6099	0.079936	0	0	0	0	0	0	0	0	0	0	0	0	0	0	0	0	0	0	0	0	0	0	0	9.27258	0
XM11P03D12	10^-4	56.8573	0.09996	0	14.6541	9.11635	0	6.2375	0.079968	0	0	0	0	0	0	0	0	0	9.79608	0	0.19992	0	0.239904	0	0	0	0	0	0	0	0	1.53938	0	0	0	0	0	0	0	0	0	0	0	0	0.039984	0	0	0	0
XM11P03D2	10^-4	69.6443	0.019984	0.659472	6.47482	0.239808	21.1631	0	0.039968	0	0	0	0	0	0	0	0	0	0	0	0.019984	0	0.039968	0	0	0	0	0	0	0	0	0	0	0	0	0	0	0	0	0	0	0	0	0	0	0	0	0	0
XM11P03D5	10^-4	24.3006	0.059952	6.59472	65.6075	0.09992	0.039968	0	0.059952	0	0	0	0	0.079936	0	0	0	0	0	0	0.39968	0	0.239808	0	0	0	0	0	0	0	0	0	0	0.839329	0	0	0	0	0	0	0	0	0	0	0.019984	0	0	0	0
XM11P03D9	10^-4	17.2965	0	0.419916	59.1282	2.21956	0.059988	5.71886	0.09998	0	0	0	0	0	0.079984	0	0	1.15977	1.15977	0	0.419916	0	0.139972	0	0	0	0	0	0	0	0	0	0	0	0	0	0	0.039992	0	0	0	0	0	0	0	0	0	0.019996	0
XM11P03G1	10^-4	44.953	0.019988	0.019988	13.1921	4.31741	1.09934	0	0	26.624	0	0	0	0	0	0	0	9.13452	0	0.019988	0.019988	0	0	0	0	0	0	0.019988	0	0	0	0	0	0	0	0	0	0	0	0	0	0	0	0	0	0	0	0	0
XM11P04A10	0.5X10^-4	0	0.70014	0.020004	0	0	0	0	0	97.6995	0	0	0	0	0	0.740148	0	0	0	0	0.040008	0	0.020004	0	0.020004	0	0	0	0	0	0	0	0	0	0.020004	0	0	0	0	0	0	0	0	0	0	0	0	0	0
XM11P04A11	0.5X10^-4	0.04004	5.94595	0	0	0.04004	0	0	0	0	0	0	0	0.06006	0	0	0	0	0	0	0.18018	0	0.22022	0	0	0	0	0	0	0	0	0	0	0	0	0	0	0	0	0	0.02002	0	0	0	0	0	0	0	0
XM11P04A2	0.5X10^-4	0.020004	0.380076	0	0.020004	0	0	0	0	0	0	0	0	0	99.0998	0	0	0	0	0	0.020004	0	0.040008	0	0	0	0	0	0	0	0	0	0	0	0	0	0	0	0	0	0	0	0	0	0.160032	0	0	0	0
XM11P04A3	0.5X10^-4	0.039968	11.1911	0.159872	0.019984	0.019984	0.019984	0	0	0	0	0	0	0	0.039968	3.91687	0.039968	0.019984	0	0	0.619504	0	0.359712	0	0	0	0	0	0	0	0	0.019984	0	0	0	0	0	0	0	0	0.059952	0	0	0	0	0	0	0	0
XM11P04A4	0.5X10^-4	0.019976	81.6221	0.079904	0	0.259688	0.019976	0	0	0	0	0	0	0.019976	0.079904	0	0	0	0	0	3.75549	0	3.17619	0	0.019976	0	0	0	0	0	0	0	0	0	0	0	0	0	0	0	1.09868	0	0	0	6.65202	0	0	0	0
XM11P04A5	0.5X10^-4	13.2986	0.10014	73.6832	0	0	0	0	0	0.020028	0	0	0	0	0	0	0	0	0.240336	0	0.020028	0	0.020028	0	0	0	0	0.020028	0	0	0.020028	0	0	0	0	0	0	0	0	0	0	0	0	0	0	0	0	0	0
XM11P04A6	0.5X10^-4	0.020012	0.020012	11.5069	0	4.12247	70.1621	0	0	0	0	0	0	0	0	0	0	0	0	0	0	0	0	0	0	0	0	0.020012	0	0	0	0	0	0	0	0	0	0	0	0	0	0	0	0	0	0	0	0	0
XM11P04A7	0.5X10^-4	0.02002	3.1031	0	0.04004	0.02002	0	0	0	0.02002	0	0	0	0	0	0	0	0	0	0	0.08008	0	0.08008	0	0	0	0	95.4354	0	0	0	0	0	0	0	0	0	0	0	0	0	0	0	0	0	0	0	0	0
XM11P04A8	0.5X10^-4	0.040048	92.8915	0	0	0.020024	0	0.020024	0	0.020024	0	0	0	0	0	0	0	0	0	0	2.56308	0	1.64197	0	0	0	0	0	0	0	0	0	0	0	0	0	0	0	0	0	1.46175	0	0	0	0	0	0	0	0
XM11P04A9	0.5X10^-4	0.97863	0.139804	0	0.858798	0.019972	0	75.1148	0	20.711	0.019972	0	0	0	0	0.059916	0	0	0	0	0.019972	0	0	0	0	0	0	0	0	0	0	0	0.019972	0	0	0	0	0	0	0.019972	0	0	0	0	0	0	0	0	0
XM11P04B1	0.5X10^-4	0.08016	86.2725	0.140281	0	0	0.06012	0	0	0	0	0.04008	0	0	0	0	0.02004	0	0	0	1.72345	0	1.28256	0	0	0	0	0	0	0	0	0	0	0	0.02004	0	0	0	0	0	0.841683	0	0	0	7.03407	0	0	0	0
XM11P04B10	0.5X10^-4	0	0.120024	0.020004	0.040008	0	99.2599	0	0	0.020004	0	0	0	0	0	0	0	0	0	0	0	0	0.020004	0	0	0	0	0	0	0	0	0	0	0	0	0	0	0	0	0	0	0	0	0	0	0.180036	0	0	0
XM11P04B2	0.5X10^-4	0.020008	0.060024	1.12045	0	0	0	0	0	0	0	57.8631	0	0	0	0.040016	39.6559	0	0	0	0.020008	0	0	0	0	0	0.020008	0	0	0	0	0	0	0	0	0	0	0	0	0	0.080032	0	0	0	0	0	0	0	0
XM11P04B3	0.5X10^-4	0	40.2198	0.01998	0	0.03996	0.01998	0	0	0	44.6753	0.03996	0	0	0	0	0.01998	0	0	0	1.17882	0	0.899101	0	0	0	0	0	0	0.01998	0	0	0	0	0	0	0	0	0	0	0.45954	0	0	0	8.55145	0	0	0	0
XM11P04B4	0.5X10^-4	0.039904	8.59936	0.019952	0	0.059856	0.019952	0	0	0.019952	0.019952	0	0	0	0	0	0	0	0	0	0.518755	0	0.299282	0	0	0	0	0	0	0	0.039904	86.9713	0	0	0	0	0	0	0	0	0.039904	0	0	0	0	0	0	0	0
XM11P04B5	0.5X10^-4	0.040056	1.96275	0.10014	0	48.6281	0.020028	0	0	0	0	0	0	0	0	0	0	0	0	0	0.10014	0	0.020028	0	0	0	0	0	0	0	37.6527	0	0	0	0	0	0	0	0	0	0.040056	0	0	0	0	0	0	0	0
XM11P04B6	0.5X10^-4	0	0.02002	2.7027	0	1.36136	92.4524	0	0	0	0	0	0	0	0	0	0	0	0	0	0	0	0	0	0	0	0	0	0	0	0	0	0	0	0	0	0	0	0	0	0	0	0	0	0	0	0	0	0
XM11P04B7	0.5X10^-4	0.039928	0.199641	0.139748	0.019964	6.86764	0.019964	0	0	0	0	0	0	0	23.9169	0.039928	0.019964	0	0	0	0	0	0.019964	0.019964	0	34.1984	0	0	0	0	0.019964	0	0	0	0	0	0	0	0	0	0	0	0	0	0	0	0	0	0
XM11P04B8	0.5X10^-4	0	0.660396	0.020012	0	0	0	0	0	0	0	0	0	0	0	98.9193	0	0	0	0	0	0	0	0	0	0	0	0	0	0	0	0	0	0	0	0	0	0	0	0	0	0	0	0	0	0	0	0	0
XM11P04C1	0.5X10^-4	0	0.120096	0.180144	0	0.040032	0	0	0	0	0	58.6469	0	0	0	0	40.8727	0	0	0	0	0	0	0	0	0	0	0	0	0	0	0	0	0	0	0	0	0	0	0	0.040032	0	0	0	0	0	0	0	0
XM11P04C11	0.5X10^-4	4.92	0.12	33.52	6.16	43.28	0	0.02	0	0	0	0	0	0.02	0.02	0	0	0	0	0	0	0.02	0.02	0	0	0	0	0	0	0	0	0	0	0	0	0	0	0	0	0	0	0	0	0	0	0	0	0	0
XM11P04C12	0.5X10^-4	0.359928	0.39992	0	0.019996	0.09998	0.019996	0	0	0	0	0	0	0	0	0.019996	0	0	0.019996	0	0.079984	0	0.039992	0	0	0	0	0	0.019996	0	0	0	0	0	0	0	0	0	0.019996	0	0	0	0	0	0	0	0	0	0
XM11P04C2	0.5X10^-4	0	0.30024	96.8975	0	0.420336	0	0	0	0	0.020016	0	0	0	0	0.140112	0	0	0	0	0.020016	0	0	0	0	0	0	0.280224	0	0	0	0	0	0	0	0	0	0	0	0	0	0	0	0	0	0	0	0	0
XM11P04C3	0.5X10^-4	0.04004	1.24124	0.04004	0	98.1181	0	0	0	0	0	0.06006	0	0.02002	0	0	0.04004	0	0	0	0.02002	0	0.04004	0	0	0	0	0	0	0	0	0	0	0	0	0	0	0	0	0	0	0	0	0	0	0	0	0	0
XM11P04C4	0.5X10^-4	0.08	0.08	0	0.08	0.02	0	0	0	0.02	0	58.38	0	0	0	0	41.14	0	0	0	0.02	0	0	0	0	0	0	0	0	0	0	0	0	0	0	0	0	0	0	0	0.02	0	0	0	0	0	0	0	0
XM11P04C5	0.5X10^-4	60.9453	0.060084	0.040056	36.9918	0.10014	0	0	0	0	0	0.040056	0	0	0	0	0.020028	0	0	0	0	0	0	0	0	0	0	0	0	0	0	0	0	0	0	0	0	0	0	0	0	0	0	0	0	0	0	0	0
XM11P04C6	0.5X10^-4	0.019988	6.55607	0.019988	0	85.049	0	0	0	0	0	0.139916	4.13752	0	0.139916	0	0.119928	0.019988	0	0	0.239856	0	0.19988	0	0	0	0	0	0	0	0	0	0	0	0	0	0	0	0	0	0.019988	0	0	0	0	0	0	0	0
XM11P04C7	0.5X10^-4	0	0.040064	0	0	0	0	0	0	0	0.020032	56.4904	0	0	0	0	40.1042	0	0.020032	0	0.020032	0	0.020032	0	0	0	0	0	0	0	1.78285	0	0	0	0	0	0	0	0	0	0	0	0	0	0	0	0	0	0
XM11P04C9	0.5X10^-4	0.159713	0.159713	0	85.1467	0.039928	0.019964	0	0	0	0.119784	0	0	0	10.1417	0	0.019964	0	0.039928	0	0.039928	0	0.019964	0	0	0	0	0	0	0	0	0	0	0	0	0	0	0	0	0	0	0	0	0	0	0	0	0	0
XM11P04D1	0.5X10^-4	79.972	0.60024	0.020008	7.12285	0.020008	0	0	0	0.020008	0	0	0	0	0	0	0	0	4.68187	0	0.020008	0	0.040016	0	0	0	0	0	0.060024	0	0	0	0	0	0	0	0	0.10004	0	0	0	0	0	0	0.360144	0	0	0	0
XM11P04D10	0.5X10^-4	0.02	0.02	0	0	0	0	0	0	3.78	0	0.06	0	0	0	0.02	0	0	0	0	0.02	52.9	0	0	0.02	0	0	0	0.02	0	0	0	12.12	0	0	0	0	0	0	0	0	0	0	0	0	0	0	0	13.78
XM11P04D11	0.5X10^-4	0.059964	2.29862	0	0.039976	40.7156	0	0.019988	0	0.019988	37.4375	0	0	0	0	0	0	0	0	0	0.059964	0	0.079952	0	0	0	0	0	0.019988	0	0	0	0	0	0	0	0	0	0.019988	0	0	0	0	0	0	0	0	0	0
XM11P04D12	0.5X10^-4	99.2206	0.179856	0.019984	0.019984	0.059952	0	0	0	0	0	0	0	0	0.039968	0	0	0	0	0	0	0	0	0	0	0	0	0	0	0	0	0	0	0	0.019984	0	0.059952	0	0	0	0	0	0	0	0	0	0	0	0
XM11P04D2	0.5X10^-4	0.079729	54.2555	0.039864	0	0.139526	0	0	0	0.17939	0	0	0.239187	0.019932	0	0	0	0	0	0	1.43512	0	0.996612	0	0	0	0	0	37.3131	0	0	0	0	0	0	0	0	0	0	0	0.637831	0	0	0	0	0	0	0	0
XM11P04D3	0.5X10^-4	0.019992	1.09956	0.039984	0	0.139944	0	0	0	97.2411	0.019992	0	0	0	0	0.019992	0	0	0	0	0.039984	0	0.039984	0	0	0	0	0	0	0	0	0	0	0	0	0	0	0	0	0	0	0	0	0	0	0	0	0	0
XM11P04D4	0.5X10^-4	0.020032	1.10176	60.4367	0	0	0	0	0	0	26.903	0	0	0.180288	0	0	0	0	0	0	0.10016	0	0.060096	0	0	0	0	0	0	0	0.040064	0	0	0	0	0	0	0	0	0	0	0	0	0	0	0	0	0	0
XM11P04D5	0.5X10^-4	0.020028	0.160224	0.10014	0.020028	0.080112	0	0	0	0	0	0	0	92.5095	0	0	0	0	0.020028	0	0.040056	0	0.040056	0	0	0	0	0	0	0	0	0	0	0	0	0	0	0	0	0	0	0	0	0	0.040056	0	0	0	0
XM11P04D6	0.5X10^-4	0.03996	12.5874	0.01998	0.03996	50.5694	0.01998	0	0	0	0	0	1.31868	0	0	0	0	0	0.01998	0	0.679321	0	0.33966	0	0	0	0	0	0	0	0	0	0	0	0	0.01998	0	0	0	0	0.0999	0	0	0	0.01998	0	0	0.01998	0
XM11P04D7	0.5X10^-4	0.02002	91.1512	0	0	0.06006	0.02002	0	0	0	0	0	0	0	0	0	0	0	0	0	2.4024	0	1.92192	0	0	0	0	0	0	0.04004	0	0	0	0	0	0	0	0	0	0	1.54154	0	0	0	0.860861	0	0	0	0
XM11P04D8	0.5X10^-4	0	25.1901	0.180072	0	0.020008	0.020008	0	0.020008	0.020008	0.020008	0	0	0.020008	0	0	0	0	0	0	1.0004	0.020008	1.0004	0	0	0	0	0	0	0.040016	0	0	0	0	0	0	0	0	0	0	0.220088	0	0	0	18.6475	0	0	0.060024	0
XM11P04D9	0.5X10^-4	0.020024	0.380457	0.020024	0	0	0.040048	0	0	0	0	0	0	0.020024	0	0	0	0	0	0	0	0.160192	0	0	0	0	0	0	0	33.2199	0	0	0.040048	0	0	0	0	0	0	0	0	0	0	0	0	0	0	52.6432	0
XM11P04E1	0.5X10^-4	0.020008	0.760304	95.058	0	0	0	0	0	0	0	0	0	0	0	0	0	0	0	0	0.020008	0	0	0	0	0	0	0	0.020008	0	0	0	0	0	0	0	0	0	0	0	0	0	0	0	0	0	0	0	0
XM11P04E10	0.5X10^-4	0	0.20024	0	0	82.3188	0	0	0	0	9.23108	0	0	0	0	0	0	0	0	0	0	0	0	0	0	0	0	0	0	0	0	0	0	0	0	0	0	0	0	0	0	0	0	0	0	0	0	0	0
XM11P04E11	0.5X10^-4	0.019972	1.95726	0.079888	0.059916	47.7731	0	0	0	0	0	0	0.019972	0	0.019972	0	0	0.019972	0	0	0.139804	0.019972	0.059916	0	0	0	0	0	0	0	0.219692	0	0	0	40.703	0	0	0.019972	0	0	0.019972	0	0	0	0	0	0	0	0
XM11P04E12	0.5X10^-4	0.019964	11.3795	71.132	0	0.019964	0.019964	0	0	0	0	0.019964	0	0	0	0.039928	0	0	0	0	0.319425	0	0.239569	0.019964	0	0	0.019964	0	0	0	0	0	0	0	0.239569	0	0	0	0	0	0.179677	0	0	0	3.45378	0	0	0	0
XM11P04E2	0.5X10^-4	0.019992	0.519792	0.019992	0.019992	0.019992	0	0	0	0.019992	45.7017	0	0	0	52.9188	0	0	0	0	0	0	0	0.059976	0	0	0	0	0.139944	0	0	0	0	0	0	0	0	0	0	0	0	0	0	0	0	0	0	0	0	0
XM11P04E3	0.5X10^-4	0.039904	13.9465	0.039904	0	0.039904	0	0	0	0	0	0.019952	0	0	0	1.69593	0	0	0.019952	0	0.678372	0	0.359138	0	0	0	0	0	0	0	0.079808	0	0	0	0	0	0	0	0	0	0.059856	0	0	0.079808	0.019952	0	0	0	0
XM11P04E4	0.5X10^-4	0	0.180036	98.9598	0	0	0	0	0	0	0	0	0	0	0	0	0	0	0	0	0.020004	0	0	0	0	0	0	0	0	0	0	0	0	0	0	0	0	0	0	0	0	0	0	0	0.020004	0	0	0	0
XM11P04E5	0.5X10^-4	0	0.780468	0	0	0.060036	0	0	0	0	0	0	0	0	4.56274	0	0	0	0	0	0.060036	0	0	0	0	0	0	0	0	81.689	0	0	0	0	0	0	0	0	0	0	0	0	0	0	0	0	0	0	0
XM11P04E6	0.5X10^-4	0	4.42265	0	0	89.4337	0	0	0	0.020012	2.18131	0	0	0	0	0	0	0	0	0	0.180108	0	0.10006	0	0	0	0	0	0	0	0	0	0	0	0	0	0	0	0	0	0.020012	0	0	0	0.080048	0	0	0	0
XM11P04E7	0.5X10^-4	0	13.1521	0	0.019988	28.6428	0.019988	0	0	0.059964	0	0.019988	0	0	0	0.019988	0	0	0	0	0.519688	0	0.759544	0	0	0	0	0.639616	0	0	0	0	0	0	0	0	0	0	0	0	0.059964	0	0	0	0	0	0	0	0
XM11P04E8	0.5X10^-4	0	0.240048	0.040008	0	0	0	0	0	97.1594	0	0.020004	0	0	1.74035	0	0	0	0	0	0	0	0.020004	0	0.020004	0	0	0	0.020004	0	0.020004	0	0	0	0	0	0	0	0	0	0	0	0	0	0.080016	0	0	0	0
XM11P04E9	0.5X10^-4	0	0.980196	96.5993	0.020004	0.040008	0	0	0	0	0.020004	0	0.020004	0	0	0	0	0	0	0	0.060012	0	0	0	0	0	0	0	0	0	0	0	0	0	0	0	0	0	0	0	0	0	0	0	0.180036	0	0	0	0
XM11P04F1	0.5X10^-4	0.020004	0.480096	97.8196	0.040008	0.020004	0	0	0	0.020004	0	0	0	0	0	0.020004	0	0	0	0	0.060012	0	0.060012	0	0	0	0	0	0	0	0	0	0	0	0.020004	0	0	0	0	0	0	0	0	0	0.040008	0	0	0	0
XM11P04F10	0.5X10^-4	0.019972	0.219692	55.3026	0	0.039944	0.019972	0	0	0	0	0	0	0	31.7755	0	0	0.019972	0	0	0	0	0	0	0	0	0	0	0	0	0	0	0	0	0.019972	0	0	0	0	0	0	0	0	0	0.019972	0	0	0	0
XM11P04F11	0.5X10^-4	0.020004	0.160032	0.020004	0	99.5999	0	0	0	0	0	0	0	0	0	0.020004	0	0	0	0	0.020004	0	0.020004	0	0	0	0	0	0	0	0	0	0	0	0	0	0	0	0	0	0	0	0	0	0	0	0	0	0
XM11P04F12	0.5X10^-4	0.05994	22.5974	0.01998	0	8.79121	0.01998	0	0	0	0.05994	0	0	0.03996	0	42.3377	0	0	0.01998	0	1.45854	0	0.919081	0	0	0	0	0	0.13986	0	0	0	0	0	0	0.03996	0	0	0	0	0.2997	0	0	0	0	0	0	0	0
XM11P04F2	0.5X10^-4	0	16.4671	0.01996	0.03992	31.7365	0	0.03992	0	0.01996	0	0.01996	0.03992	0	0	37.6048	0	0	0	0	0.179641	0	0.319361	0	0.01996	0.01996	0	0	0.01996	0	0	0	0	0	0	0	0	0	0.01996	0	0.07984	0	0	1.37725	0	0	0	0	0
XM11P04F3	0.5X10^-4	24.2194	1.80144	38.791	20.1962	0	0	0.020016	0	0	0	0	0	0	0	0	0	0	0.340272	0	0.040032	0	0.080064	0	0	0	0	0	0	0	0	0	0	0	0	0	0	0	0	0	0	0	0	0	0.040032	0	0	0	0
XM11P04F4	0.5X10^-4	0.040016	0.820328	0.040016	0	0	0	0	0	0.020008	0	0	0	0	0	0	0	0	0	0	0.020008	0	0	0	0	0	0	0	98.6995	0	0.020008	0	0	0	0	0	0	0	0	0	0	0	0	0	0	0	0	0	0
XM11P04F5	0.5X10^-4	0	0.5002	0.020008	0	0	0	0	0	0	0	57.523	0	0	0	0.020008	40.8563	0	0	0	0.080032	0	0.040016	0	0	0	0	0	0	0	0	0	0	0.040016	0	0	0	0	0	0	0.240096	0	0	0	0.10004	0	0	0	0
XM11P04F6	0.5X10^-4	0.020008	0.020008	2.92117	0	0	0	0	0	0	0	54.962	0	0	0	0	40.1961	0	0	0	0	0	0	0	0	0	0	0	0	0	0	0	0	0	0	0	0	0	0	0	0	0	0	0	0	0	0	0	0
XM11P04F7	0.5X10^-4	0	2.37762	93.2268	0	0	0.01998	0.01998	0.03996	0	0	0	0	0.01998	0	0	0	0	0	0	0.15984	0	0.15984	0	0	0.01998	0	0	0.01998	0	0.01998	0	0	0	0	0	0	0	0	0	0.01998	0	0	0	0.15984	0	0	0	0
XM11P04F8	0.5X10^-4	0.020012	1.10066	90.4743	0	0	0	0	0	0	0	0	0	0	0	0	0	0	0	0	0.120072	0	0.060036	0	0	0	0	0	0	0	4.02241	0	0	0	0	0	0	0	0	0	0	0	0	0	0	0	0	0	0
XM11P04F9	0.5X10^-4	0.03996	10.2897	0	0.03996	0.11988	0	0	0	0.03996	0	0.01998	0	0.01998	48.0919	37.6024	0.01998	0	0	0	0.27972	0	0.13986	0	0	0	0	0	0.01998	0	0	0	0	0	0	0	0	0	0.01998	0	0.01998	0	0	0	0	0	0	0	0
XM11P04G1	0.5X10^-4	0.04004	0.08008	92.4524	0	0	0.02002	0	0	0	0.02002	0	0	0	0.32032	0.08008	0	2.44244	0	0	0	0	0	0	0	0	0	0	0	0	0	0	0	0	0	0	0	0	0	0	0	0	0	0	0	0	0	0	0
XM11P04G10	0.5X10^-4	63.4508	0.160128	0	36.0889	0	0	0	0	0	0	0	0	0	0	0.040032	0	0	0	0	0.020016	0	0	0	0	0	0	0	0	0	0	0	0	0	0	0	0	0	0	0	0	0	0	0	0	0	0	0	0
XM11P04G11	0.5X10^-4	0.019968	0.319489	0.039936	0	0.019968	0.019968	0	0	0	0.019968	0.039936	0.019968	0.019968	22.3442	76.7572	0.019968	0	0	0	0	0	0	0	0	0	0	0	0	0	0	0	0	0	0	0	0	0	0	0	0.019968	0	0	0	0	0	0	0	0
XM11P04G12	0.5X10^-4	0	0.500501	94.3343	0	0	0	0	0	0.04004	0.02002	0	0	0	0.02002	0	0	0	0	0	0	0	0.02002	0	0	1.36136	0	0	0	0	0	0	0	0	0	0	0	0	0	0	0	0	0	0	0.14014	0	0	0	0
XM11P04G2	0.5X10^-4	0	0.680681	96.957	0.02002	0	0	0	0	0	0	0	0	0	0	0	0.02002	0	0	0	0.06006	0	0.1001	0	0	0	0	0	0	0	0	0	0	0	0	0	0	0	0	0	0	0	0	0	0.1001	0	0	0	0
XM11P04G3	0.5X10^-4	0	0.18018	0.04004	0	0	0	0	0	0	0	57.8579	0	0	0	0	41.5015	0	0	0	0.06006	0	0.02002	0	0	0	0	0	0	0	0	0	0	0	0	0	0	0	0	0	0.12012	0	0	0	0	0	0	0	0
XM11P04G4	0.5X10^-4	0.020092	84.2074	0	0.020092	0.100462	0	0	0	0	0.020092	0	0	0	0	0.020092	0	0	0	0	3.75728	0	2.71248	0	0	0	0.08037	0	0	0	0	0	0	0	0	0	0	0	0	0	1.8686	0	0	0	0	0	0	0	0
XM11P04G5	0.5X10^-4	0	0.360216	0	0	99.3396	0	0	0	0	0	0	0	0	0	0	0	0	0	0	0.020012	0	0.020012	0	0	0	0	0	0	0	0	0	0	0	0	0	0	0	0	0	0	0	0	0	0.020012	0	0	0	0
XM11P04G6	0.5X10^-4	0	88.4977	0.10002	0	0.020004	0	0	0	0.020004	0	0	0	0	0	0	0	0	0	0	3.86077	0	2.9806	0	0	0	0	0	0	0	0	0	0	0	0	0	0	0	0	0	1.80036	0	0	0	0	0	0	0	0
XM11P04G7	0.5X10^-4	18.0908	0.120072	0.040024	32.1793	15.7294	0	0	0	0	0	0	0	0	0	0.020012	0	0	28.5171	0	0.020012	0	0	0	0	0	0	0	0	0	0	0	0	0	0	0	0	0	0	0	0	0	0	0	0	0	0	0	0
XM11P04G8	0.5X10^-4	16.5966	0.1001	17.2973	28.7488	0.06006	0	0	0	0	0	0	0.04004	0	0	0	0	0	28.1281	0	0.02002	0	0	0	0	0	0	0	0	0	0	0	0	0	0	0	0	0	0	0	0	0	0	0	0	0	0	0	0
XM11P04G9	0.5X10^-4	42.3515	0.659868	0	52.2696	0	0.019996	0	0	0	0	0	0	0	0	0.019996	0	0	0.019996	0	0.039992	0	0.079984	0	0	0	0	0	0	0	0	0	0	0	0	0	0	0	0	0	0	0	0	0	2.09958	0	0	0	0
XM11P04H1	0.5X10^-4	0	0.719137	0.039952	0	0.019976	0.019976	0	0	0.059928	45.9848	0	0	0	51.7779	0	0	0	0	0	0.019976	0	0.039952	0	0	0	0	0	0.019976	0	0	0	0	0	0	0	0	0	0	0	0	0	0	0	0	0	0	0	0
XM11P04H10	0.5X10^-4	0	4.6274	0.020032	0	0	0	0	0	0	93.73	0	0	0	0	0	0	0	0	0	0.120192	0	0.120192	0	0	0	0	0	0	0	0	0	0	0	0	0	0	0	0	0	0	0	0	0	0.040064	0	0	0	0
XM11P04H11	0.5X10^-4	0.019976	72.7127	0.09988	0	0.119856	0.019976	0	0.019976	0.019976	0.019976	0	0	0	0	0	0.019976	0	0	0	11.2465	0	6.93168	0	0	0	0	0	0	0	0	0	0	0	0	0	0	0	0	0	2.35717	0	0	0	3.43588	0	0	0	0
XM11P04H2	0.5X10^-4	0	3.20449	0.080112	0.020028	0	0	0	0	0	95.6139	0	0	0.080112	0	0.020028	0	0	0	0	0.040056	0.020028	0.020028	0	0	0	0	0	0.020028	0	0	0	0	0	0	0	0	0	0	0	0	0	0	0	0	0	0	0	0
XM11P04H3	0.5X10^-4	0.079984	33.5533	6.89862	0	0.059988	0	0	0	0	0.059988	0	0	0	49.89	0	0	0	0	0	1.35973	0	0.819836	0	0.019996	0	0	0	0	0	0	0	0	0	0	0	0	0	0	0	0.139972	0	0	0	0.179964	0	0	0	0
XM11P04H4	0.5X10^-4	0.059976	27.2091	0.059976	0	3.11875	0	0	0	0	0.039984	0.019992	0.139944	0	0	61.4954	0.039984	0	0	0	1.11955	0	0.819672	0	0.019992	0	0	0	0.019992	0	0	0	0	0	0	0	0	0	0	0.019992	0.219912	0	0	0	0.019992	0	0	0	0
XM11P04H5	0.5X10^-4	0.199681	82.1086	0.159744	0.019968	0.179712	0.019968	0.019968	0	0.019968	0.019968	0	0	0	0.079872	0	0	0	0.039936	0	3.21486	0	2.27636	0	0.019968	0	0	0	2.95527	0	0	0	0	0	0	0	0	0	0	0	1.39776	0	0	0	3.29473	0	0	0	0
XM11P04H6	0.5X10^-4	0.01996	0.159681	27.7844	0	0.05988	0	0	0	0.11976	0	0	0	0	0	0.01996	0	0	0	0	0.01996	0	0	0	62.2156	0	0	0	0	0	0	0	0	0	0	0	0	0	0	0	0	0	0	0	0	0	0	0	0
XM11P04H7	0.5X10^-4	0.019984	2.21822	37.8297	0	47.6019	0	0	0	0	0.039968	0.019984	0	0	0	0	0	0	0	0	0.079936	0	0.059952	0	0	0	0	0.019984	0	0	0	0	0	0	0	0	0	0	0	0	0	0	0	0	0.019984	0	0	0	0
XM11P04H8	0.5X10^-4	0.020008	0.640256	0.040016	0	0.020008	0	0	0	0.020008	98.9396	0	0.020008	0	0	0	0	0	0	0	0	0	0.020008	0	0	0	0	0	0	0	0	0	0	0	0	0	0	0	0	0	0	0	0	0	0	0	0	0	0
XM11P04H9	0.5X10^-4	75.7636	12.6173	0.139748	0.019964	0.019964	0.019964	0.039928	0	0	0.019964	0	0	0	0	0	0	0	0.139748	0	0.399281	0.019964	0.459173	0	0	0	0	0	0	0	0	0	0	0	0	0	0	0	0	0	0.039928	0	0	0	0	0	0	0.019964	0
XM11P05A1	0.5X10^-4	0.139972	5.29894	0.059988	0.019996	70.4659	0	0	0	0.019996	0	0	0	0	0	0	0	0	0	0	0.19996	0	0.219956	0	0	0	0	16.1768	0.239952	0	1.33973	0	0	0	0.039992	0	0	0	0	0	0.079984	0	0	0	0	0	0	0	0
XM11P05A10	0.5X10^-4	0.020056	9.36623	0	0	0.080225	0	0	0	0	0	0	0.361011	0.060168	0	85.6599	0	0	0	0	0.381067	0	0.421179	0	0	0	0	0	0.020056	0	0	0	0	0	0.060168	0	0	0	0	0	0.040112	0	0	0	0.762134	0	0	0	0
XM11P05A11	0.5X10^-4	0.020016	0.040032	0	0	0	0	0	0	0	0	0	0	99.9199	0	0	0	0	0	0	0	0	0	0	0	0	0	0	0	0	0	0	0	0	0	0	0	0	0.020016	0	0	0	0	0	0	0	0	0	0
XM11P05A12	0.5X10^-4	0.818854	0	0.079888	0.279609	0.399441	0.379469	15.5183	0	0.279609	0	2.25684	0	12.8021	0	0	2.25684	1.91732	0.019972	0	0	0	0	0.119832	0	0	0	0	0	20.9507	0	0	0	0.019972	0	0	0	0.039944	0	0	0	0	0.479329	0	0	0	0.019972	0.219692	0
XM11P05A2	0.5X10^-4	41.1847	0.080048	0	58.6352	0.020012	0	0	0	0	0	0	0	0	0	0	0	0	0	0	0	0	0	0	0	0	0	0	0	0	0	0	0	0	0	0	0	0	0	0	0	0	0	0	0	0	0	0	0
XM11P05A3	0.5X10^-4	24.2339	0.580813	0	0	0.020028	0	0	0	0	0	0	0	0	69.978	2.2832	0	0	0.040056	0	0.060084	0	0.020028	0	0	0	0	0	0	0	0	0	0	0	0	0	0	0	0	0	0	0	0	0	0	0	0	0	0
XM11P05A4	0.5X10^-4	0.020044	12.3472	0.040088	0	0.040088	0	0	0	0.020044	0	0	0	0	82.8222	0	0	0	0	0	1.32291	0	0.821808	0	0	0	0	0	0	0	0	0	0	0	0	0	0	0	0	0	0.120265	0	0	0	0.380838	0	0	0	0
XM11P05A5	0.5X10^-4	38.383	0.10006	0.040024	24.915	0.020012	0	0	0	25.8755	0	0	0	0	0	0.020012	0	0	0.020012	0	0.020012	0	0	0	0	0	0	0	0	0	0	0	0	0	0	0	0	0	0	0	0	0	0	0	0	0	0	0	0
XM11P05A6	0.5X10^-4	0.019996	0.379924	98.7003	0.019996	0.019996	0.019996	0	0	0	0	0	0	0	0	0	0	0	0	0	0.059988	0	0.019996	0	0	0	0	0.019996	0	0	0	0	0	0	0	0	0	0	0	0	0	0	0	0	0	0	0	0	0
XM11P05A7	0.5X10^-4	0.08016	17.0741	0	0	0.02004	0.02004	0	0	0.02004	0	0	0	0	0	0	0.02004	0	0	0	1.14228	0	1.002	0	0.04008	0	0.08016	0	0	0	0	0	0	0	0	0	0	0	0	0	0.140281	0	0	0	0	0	0	0	0
XM11P05A8	0.5X10^-4	2.21645	86.841	0.019968	0	0.059904	0	0.019968	0	0	0	0.019968	0	0.019968	0	0.079872	0.039936	0	0.019968	0	3.59425	0	3.43451	0	0	0	0	0	0	0	0	0	0	0	0	0	0	0	0	0	1.07828	0	0	0	0	0	0	0	0
XM11P05A9	0.5X10^-4	0.020012	0.560336	0.040024	0	0.020012	0	0	0	0	0	0	0	0.020012	0	98.2389	0	0	0	0	0.060036	0	0.040024	0	0	0	0	0	0	0	0.480288	0	0	0	0	0	0	0	0	0	0	0	0	0	0	0	0	0	0
XM11P05B1	0.5X10^-4	0.08	0.56	0.02	0.02	0	87.62	0	0	0.02	0	0.02	3.92	0	0	0.04	0	0	0	0	0.02	0	0.08	0	0	0	6	0	0	0	0	0	0	0	0	0	0	0	0	0	0	0	0	0	0	0	0	0	0
XM11P05B10	0.5X10^-4	11.2405	0.060217	0.160578	18.7876	0	0.020072	0.020072	0	37.5953	0	0	0	0	2.30831	0	0	0	16.8607	0	0	0	0	0	0	0	0	0	0	0	0	0	0	0	1.56564	0	0	0	0	0	0	0	0	0	0	0	0	0	0
XM11P05B11	0.5X10^-4	0	0.040024	0.020012	0	0	0.020012	0	0	0	0	0	0	0	0	0	0	0	0	0	0	0	0	0	0	0	0	0	0	0	0	0	0	0	0	0	0	0	0	61.7971	0	0	0.40024	0.020012	0	0	0	0	0
XM11P05B12	0.5X10^-4	0.020036	91.5448	0.020036	0	0.020036	0	0	0	0	0	0	0	0	0	0	0	0	0	0	4.30775	0	2.54458	0	0	0	0	0	0	0	0	0	0	0	0	0	0	0	0	0	0.921659	0	0	0	0	0	0	0	0
XM11P05B2	0.5X10^-4	0.020004	0.960192	0.020004	0.020004	0	0	0.020004	0	0	0	0	0.060012	0	0	75.015	0.020004	0	0	0	0.040008	0	0.020004	0	0	0	17.2434	0	0	0	0	0.020004	0	0	0	0	0	0	0	0	0.020004	0	0	0	0	0	0	0	0
XM11P05B3	0.5X10^-4	0.020016	0.820657	19.9159	0	0	0	0	0	0	0.020016	43.3547	0	0	0	0	32.0456	0	0	0	0.120096	0	0.040032	0	0	0	0	0	0	0	0	0	0	0	0	0	0	0	0	0	0.120096	0	0	0	0.020016	0	0	0	0
XM11P05B4	0.5X10^-4	0.020024	1.0012	0.140168	0	14.6976	0	0	0	66.1193	0	0	0	0	0	0	0	0	0	0	0.040048	0	0.040048	0	0	0	0	0	0	0	0	0	0	0	0	0	0	0	0	0	0	0	0	0	0	0	0	0	0
XM11P05B5	0.5X10^-4	0.020008	0.180072	96.5986	0	0.020008	0	0	0	0.020008	0	0	0	0	0	0.020008	0	0	0	0	0	0	0	0	0	0	0	0	0	0	0.320128	0	0	0	0	0	0	0	0	0	0	0	0	0	0	0	0	0	0
XM11P05B6	0.5X10^-4	0.020028	0.360505	0	0.020028	0.020028	0	0	0	0	0	0	0.020028	0	0	0	0	0	0.020028	0	0.020028	0	0.020028	0	0	0	0	0	0	0	0	0.140196	0	88.0633	0	0	0	0	0	0	0	0	0	0	0	0	0	0	0
XM11P05B7	0.5X10^-4	69.7218	0.240144	0.040024	0	2.80168	0	0	0	0	0	0	0	0	0	0	0	0	17.7106	0	0	0	0	0	0	0	0	0	0	0	0	0	0	0	0	0	0	0	0	0	0	0	0	0	0	0	0	0	0
XM11P05B8	0.5X10^-4	0	0.620248	0.020008	0	0	0	0	0	0	0	0	0	0	0	0	0	0	0	0	0.060024	0	0.060024	0	0	0	0	0	0	0	0	0	0	0	0	0	0	0	0	0	0	0	0	0	0	0	0	0	0
XM11P05B9	0.5X10^-4	0.02	0.34	96.7	0.02	0	0	0	0	0.02	0	0	0.02	0.02	0	0	0	0	0	0	0.02	0	0.02	0	0	0	0	0	0	0	0	0	0	0	0	0	0	0	0	0	0.02	0	0	0	0	0	0	0	0
XM11P05C1	0.5X10^-4	0.039976	0.359784	0.179892	0.019988	0	0.019988	18.0692	0	0	0	0.039976	0.079952	0.079952	0	0	0	0	0	0	0	0	0	0	0	0	0	0	0	0	0	0	0	0	0	0	46.1123	0	0	0	0.039976	0	0	0	0	0	0	0	0
XM11P05C10	0.5X10^-4	0.06012	0.460922	41.523	0.02004	0.02004	0	46.3728	0	0	0	0	0	0	0	0	0	0	0	0	0.04008	0	0.04008	0	0	0	0	0	0	0	0	0	0	0	0	0	0	0	0	0	0	0	0	0	0	0	0	0	0
XM11P05C11	0.5X10^-4	0	0.140084	5.84351	0	0.220132	0	88.7733	0	0	0	0	0	0	0.020012	0.040024	0	0.020012	0	0	0	0	0	0	0	0	0	0	0	0	0	0	0	0	0	0	0	0.020012	0	0	0	0	0	0	0	0	0	0	0
XM11P05C12	0.5X10^-4	0.040008	0.20004	0	0	99.4199	0	0	0	0	0	0	0	0	0	0	0	0	0	0	0	0	0.020004	0	0	0	0	0	0	0	0	0	0	0	0	0	0	0.040008	0	0.020004	0	0	0	0	0	0	0	0	0
XM11P05C2	0.5X10^-4	0.020044	52.4755	0.040088	0	0.040088	0	0	0	0	0.020044	0	39.4267	0.34075	0	0.020044	0	0	0	0	0.922028	0	0.521147	0	0	0	0	0	0	0	0	0	0	0	0	0	0	0	0	0	0.320706	0	0	0	0	0	0	0	0
XM11P05C3	0.5X10^-4	0.040016	0.10004	0	0.040016	0	0.020008	0	0	0	0.020008	0	0.020008	99.3197	0.360144	0	0	0	0	0	0	0	0	0	0	0	0	0	0	0	0	0	0	0	0	0	0	0	0	0	0	0	0	0	0.020008	0	0	0	0
XM11P05C4	0.5X10^-4	34.4738	0.080032	0.040016	50.7203	0	0	0	0	0	11.1845	0	0	0	0	0	0	0	0	0	0	0	0	0	0	0	0	0	0	0	0	0	0	0	0	0	0	0	0	0.020008	0	0	0	0	0	0	0	0	0
XM11P05C5	0.5X10^-4	99.2999	0.080016	0	0.020004	0.060012	0	0	0	0	0.020004	0	0	0	0.140028	0.10002	0	0	0	0	0	0	0	0	0	0	0	0	0	0	0	0	0	0	0	0	0	0	0	0	0	0	0	0	0	0	0	0	0
XM11P05C6	0.5X10^-4	0.060036	0.140084	0.020012	0	0	0	0	0	0.020012	0	0	0	0	99.6598	0	0	0	0.040024	0	0	0	0	0	0	0	0	0	0	0	0	0	0	0	0	0	0	0	0	0	0	0	0	0	0	0	0	0	0
XM11P05C7	0.5X10^-4	43.3233	0.1001	0	1.06106	0	0	0	0	0	23.6637	0	0	0	0	0	0	0	27.8679	0	0.04004	0	0	0	0	0	0	0	0	0	0	0	0	0	0	0	0	0	0	0	0	0	0	0	0	0	0	0	0
XM11P05C8	0.5X10^-4	59.1437	0.120048	0.020008	36.8547	2.54102	0.020008	0	0	0	0.20008	0	0	0	0	0	0	0	0	0	0.020008	0.020008	0	0	0	0	0	0	0	0	0	0	0	0	0	0	0	0	0	0	0	0	0	0	0	0	0	0	0
XM11P05C9	0.5X10^-4	0.019996	0.959808	0.059988	0	0	0	0.059988	0	0	98.2803	0	0.019996	0.019996	0	0	0	0	0	0	0.059988	0	0.059988	0	0	0	0	0	0	0	0	0	0	0	0	0	0	0	0	0	0	0	0	0	0	0	0	0	0
XM11P05D1	0.5X10^-4	0.020016	1.04083	0.040032	0.020016	0.080064	0	0	0	0	0.140112	0.040032	0	0	0	0	0	0	0	0	0.080064	0	0.140112	0	0	0	0.040032	0	0	0	0	0.780624	0	0.280224	0	0	0	96.0568	0	0	0	0	0	0	0	0	0	0	0
XM11P05D10	0.5X10^-4	0.059892	3.51368	0	0.019964	0.079856	0	17.6882	0.019964	0.678778	1.01817	0	0	0	0	0.019964	0	0	0.019964	0	0.09982	0.019964	0.199641	0	68.317	0	0	0	0	0	0	0	0	0	0	0	0.019964	0	0	0.019964	0.019964	0	0	0	0	0	0	0	0
XM11P05D11	0.5X10^-4	30.611	1.33786	0.019968	19.0895	0	0	41.7332	0	0.019968	0.81869	0	0	0	0	0	0	0.019968	0	0	0.039936	0	0.079872	0	0	0	0.019968	0	0	0	0	0	0	0	0	0	0.159744	0	0	0	0.019968	0	0	0	0.09984	0	0	0	0
XM11P05D12	0.5X10^-4	0.020012	0.680408	0	0	0.020012	0	0	0	0	0	0	0	0	0.040024	0	0	0	0	0	0.060036	0	0.040024	0	0	0	0	0	0	0	0	0	0	0	0	0	85.4112	0	0	0	0.120072	0	0	0	0	0	0	0	0
XM11P05D2	0.5X10^-4	0	2.96593	16.1122	0	73.0461	0	0	0	0	0.04008	0	0	0	0	0	0	0	0	0	0.1002	0	0.140281	0	0	0	0	0	0	0	0	0	0	0	0	0	0	0	0	0	0	0	0	0	0	0	0	0	0
XM11P05D3	0.5X10^-4	0.059892	83.1304	0	0.019964	0.09982	0.019964	0	0	0.019964	0.139748	0.059892	0.019964	0	0	0	0.039928	0	0	0	7.90577	0	6.60811	0	0	0	0	0	0	0	0	0	0	0.019964	0	0	0	0	0	0	0.479138	0	0	0	0	0	0	0	0
XM11P05D4	0.5X10^-4	0.020016	2.40192	0.060048	0.020016	0	0	0	0	0.040032	95.4764	0	0	0	0	0	0	0	0	0	0.120096	0	0.080064	0	0	0	0.540432	0	0	0	0	0	0	0	0	0	0	0	0	0	0.020016	0	0	0	0	0	0	0	0
XM11P05D5	0.5X10^-4	0.039944	0.259637	57.5195	0.019972	34.6115	0	0	0	0	0	0	0	0.039944	0.019972	0	0	0	0.019972	0	0	0	0	0	0	0	0	0	0	0	0	0	0	0.09986	0	0	0	0	0	0.019972	0	0	0	0	0.019972	0	0	0	0
XM11P05D6	0.5X10^-4	0.02002	0.560561	0	0	0.02002	0	0	0	0	0	0	0	0	0	0	0	0	0	0	0	0	0	0	0	0	0	0	0	0	0	0	0	0	0	0	0	4.1041	0	0	0	0	0	0	0	0	0	0	0
XM11P05D7	0.5X10^-4	0.059892	74.6456	0.159713	0	14.6337	0	0	0	0	0.019964	0	0	0.019964	0	0	0.079856	0	0	0	4.01278	0.039928	2.79497	0	0	0	0	0	0	0	0	0	0	0	0	0	0	0	0	0	0.978239	0	0	0.019964	0	0	0	0	0.019964
XM11P05D8	0.5X10^-4	0	0.020008	97.7791	0.020008	0.020008	0.260104	0.020008	0	0	0	0	0	0	0	0	0	0.020008	0	0	0	0	0	0	0	0	0.980392	0	0	0	0	0	0	0	0	0	0	0	0	0	0	0	0	0	0	0	0	0	0
XM11P05D9	0.5X10^-4	0.02	0.06	0.04	0.02	0	99.46	0.02	0	0	0	0	0	0	0	0	0	0	0	0	0	0	0	0.02	0.08	0	0	0	0	0	0	0	0	0	0	0	0	0	0	0	0	0	0	0	0	0	0	0	0
XM11P05F1	0.5X10^-4	12.7375	1.43971	20.176	46.0308	0.079984	0	0.019996	0	0	7.35853	0	0.019996	0	0	0	0	0.019996	0.039992	0	0.179964	0	0.119976	0	0	0	0	0	0	0	0	0	0	0	0.019996	0	0	0	0	0	0	0	0	0	0	0	0	0	0
XM11P05F10	0.5X10^-4	65.1834	14.8928	2.98657	0.060132	5.21146	0	0	0	0	0	0	0	0	0	0	0	0	0	0	0.501102	0	0.501102	0	0	0	0	0	0	0	0	0	0	0	0	0	0	0	0	0	0.020044	0	0	0	0	0	0	0	0
XM11P05F11	0.5X10^-4	0.040112	0.822302	4.61292	0	0	0	0	0	0	2.44685	0	0.561572	0	0	0	0	22.142	0	0	0.160449	24.4083	0.040112	0	0	0	0	0	0	0	0	0	34.0353	0	0	0	0	0	0	0	0.080225	0	0	0	0	0	0	0	0
XM11P05F12	0.5X10^-4	0.09986	3.63491	0	0.059916	0.039944	0.019972	0	0	2.77611	27.6613	0.019972	0.039944	60.9946	0	0	0	0.019972	0	0	0.139804	0	0.299581	0	0	0	0	0	0	0	0	0	0	0	0	0	0	0	0	0	0.019972	0	0	0	0.019972	0	0	0	0
XM11P05F2	0.5X10^-4	0.02	1.4	0	0	0	0	88.44	0	0.02	0	0	0.04	0	0	0	0.02	0	0	0	0.16	0	0.1	0	0	9.4	0	0	0	0	0	0	0	0	0	0	0	0	0	0	0.02	0	0	0	0	0	0	0	0
XM11P05F3	0.5X10^-4	0.04004	0.18018	0	0	38.7187	0	54.3543	0	0	0	0	0	0.02002	0	0.04004	0	0	0	0	0.02002	0	0	0	0	0	0	0	0	0	0	0	0	0	0	0	0	0	0	0	0	0	0	0	0	0	0	0	0
XM11P05F4	0.5X10^-4	0.10006	4.06244	0.040024	0.020012	0	0	0	0	45.5273	0	0	0	0	0	0	0	0	0.020012	0	0.220132	0	0.10006	0	0	0	0.040024	0	0	0	0	0	0.020012	0	0	0	0	0	0	0	0.020012	0	0	0	0	0	0	0	0
XM11P05F5	0.5X10^-4	0.040048	0.981177	0.060072	0	0.080096	0	54.3853	0	0	0	0	0	0	0	0	0	0	0	0	0.160192	0	0.080096	0	0	0	0	0	0	0	0	0.040048	0	43.5923	0	0	0	0	0	0	0	0	0	0	0	0	0	0	0
XM11P05F6	0.5X10^-4	90.2722	4.82386	0	0.020016	0.060048	0.020016	0	0	0	0	0	0	0	0.020016	0	0	0	0	0	0.40032	0	0.280224	0	0	0.020016	0	0	0	0	0	0	0	0	0	0	0	0	0	0	0.020016	0	0	0	0	0	0	0	0
XM11P05F7	0.5X10^-4	0.060036	13.6682	29.6178	0	0.440264	0	0.020012	0	0	0	0	0	0.020012	0	28.2569	0	0	0.020012	0	0.480288	0	0.580348	0	0	0	0	0	0	0	0.30018	0	0	0	0	0	0	0	0	0	0.020012	0	0	0	0	0	0	0	0
XM11P05F8	0.5X10^-4	0.099761	5.04788	58.8188	0	0.199521	0.039904	5.34717	0	0.019952	0.019952	0	0.079808	0	0	0	0	0.019952	0	0	0.259377	0	0.159617	0	0	0.019952	0	0	0	0	0	0	0	0	0	0	0	0	0	0	0.019952	0	0	0	0	0	0	0	0
XM11P05F9	0.5X10^-4	59.8035	3.38813	0.020048	0.020048	26.1628	0	0	0	0.020048	0	0	3.36808	0	0	0	0	0	0	0	0.260626	0	0.160385	0	0	0	0	0	0	0	0	0	0	0	0	0	0	0	0	0	0.020048	0	0	0	0	0	0	0	0
XM11P05G1	0.5X10^-4	0	0.44044	98.2583	0	0	0	0	0	0	0	0	0	0	0	0	0	0	0	0	0.02002	0	0.02002	0	0	0	0	0	0.06006	0	0	0	0	0	0	0	0	0	0	0	0	0	0	0	0	0	0	0	0
XM11P05G10	0.5X10^-4	0.100301	85.8776	0	0.02006	0.742227	0	0	0	0.02006	0	0	2.2668	0.02006	0	0	0	0	0.080241	0	2.40722	0	2.82849	0	0	0	0	0	0	0	0	0	0.060181	0	0	0	0	0	0	0	1.36409	0	0	0	0	0	0	0	0
XM11P05G11	0.5X10^-4	0.09992	47.2022	0.079936	0	6.81455	0	0	0	0.039968	0	0	0	0.019984	0	10.5915	0.019984	0	0	0	1.51879	0	1.03917	0	0	0	0	0	0.039968	0	0.019984	0	0	0	0	0	0	0	0	0.019984	0.359712	0	0	0	0	0	0	0	0
XM11P05G12	0.5X10^-4	0.02	1.18	0.02	0.02	0.06	0	0	0	95.58	0	0	0	0	0	0	0	0	0	0	0.04	0	0.06	0	0.02	0	0	1.04	0	0	0	0	0	0	0	0	0	0	0	0	0	0	0	0	0	0	0	0	0
XM11P05G2	0.5X10^-4	0.040032	0.520416	0.080064	0	66.5532	0	0	0	0	0	0	20.7766	0	0	0	0	0	0	0	0	0	0.020016	0	0	0	0	2.92234	0	0	0	0	0	0	0	0	0	0	0	0	0	0	0	0	0	0	0	0	0
XM11P05G3	0.5X10^-4	0	0.120096	91.3531	0	0.040032	0.020016	5.52442	0	0	0	0	0	0	0	0	0	0	0	0	0.020016	0	0	0	0	0	0	0	0	0	0	0	0	0	0	0	0	0	0	0	0	0	0	0	0	0	0	0	0
XM11P05G4	0.5X10^-4	0.020024	0.901081	0	0	30.1962	0	0	0	0.020024	0.020024	0	10.6528	0	0	0	0	0	0	0	0.020024	0	0.080096	0	0	0	47.8975	0	0	0	0	0	0	0	0	0	0	0	0	0	0.040048	0	0	0	0	0	0	0	0
XM11P05G5	0.5X10^-4	0.02	1.72	0	0	97.36	0	0	0	0	0	0	0	0	0	0	0.02	0	0	0	0.06	0	0.04	0	0	0	0	0	0	0	0	0	0	0	0	0	0	0	0	0	0	0	0	0	0	0	0	0	0
XM11P05G6	0.5X10^-4	0.05988	44.511	0.01996	0.01996	4.33134	0.01996	0	0	0.01996	0.01996	0	12.3752	0	0	0	0	0	0.01996	0	0.778443	0	0.518962	0	0	0	0	2.29541	0	0	0	0	0	0.01996	0	0	0	0	0	0	0.558882	0	0	0	0	0	0	0	0
XM11P05G7	0.5X10^-4	0.060048	92.1938	0.020016	0	0.10008	0	0	0	0	0	0	0	0	0	0	0	0	0	0	2.74219	0	1.8815	0	0	0	0	0	0	0	0	0.020016	0	0	0.020016	0	0	0	0	0	1.52122	0	0	0	0	0	0	0	0
XM11P05G8	0.5X10^-4	0	3.72298	0	0	94.7558	0	0	0	0	0	0	0	0	0	0	0	0	0	0	0.160128	0	0.160128	0	0	0.020016	0	0	0	0	0	0	0	0	0	0	0	0	0	0	0	0	0	0	0.380304	0	0	0	0
XM11P05G9	0.5X10^-4	86.5412	5.5678	0.020028	0.020028	0.120168	0.040056	0	0	0	0	0	0.020028	0	0	0	0	0	0.020028	0	0.400561	0	0.360505	0	0	0	0	0.180252	0	0	0	0	0	0	0	0	0	0	0	0	0.060084	0	0	0	0.040056	0	0	0	0
XM11P05H1	0.5X10^-4	0.039984	0.19992	21.8113	0.019992	0	0	0	0	68.1927	0.019992	0	0	0.059976	1.03958	0	0	0	0.019992	0	0	0	0	0	0	0	0.019992	0	0	0	0	0	0	0	0	0	0	0	0	0	0	0	0	0	0	0	0	0	0
XM11P05H10	0.5X10^-4	0	65.8273	0.09992	0	0.179856	0	0	0	0.039968	24.6603	0	0	0	0	0	0	0.019984	0	0	2.01838	0	1.4988	0	0	0	0	0	0	0	0.019984	0	0	0	0	0	0	0	0	0.019984	0.979217	0	0	0	0.09992	0	0	0	0
XM11P05H11	0.5X10^-4	0.039944	0.359497	81.5259	0	0	0.019972	0	0.019972	12.3627	0	0	0	0	0	0	0	0	0	0	0.019972	0	0	0	0	0	0	0	0	0	0	0	0	0	0	0	0	0	0	0.019972	0	0	0	0	0.019972	0	0	0	0
XM11P05H12	0.5X10^-4	0.04004	5.92593	87.5676	0	0.02002	0	0.02002	0	0	0	0	0	0	0	0	0	0	0	0	0.02002	0	0.02002	0	0	0	0	0	0	0	0	0	0	0	0.08008	0	0	0	0	0	0	0	0	0	0	0	0	0	0
XM11P05H2	0.5X10^-4	0.020004	0.320064	0.020004	0	0	0	0	0	0	0.020004	0	0	99.2799	0	0	0	0	0	0	0.020004	0	0.020004	0	0	0	0	0	0	0	0	0	0	0	0	0	0	0	0	0	0	0	0	0	0	0	0	0	0
XM11P05H3	0.5X10^-4	0	0.120144	99.6596	0	0	0	0	0	0	0	0	0	0	0	0	0	0	0	0	0.020024	0	0	0	0	0	0	0	0	0	0	0	0	0	0	0	0	0	0	0	0	0	0	0	0	0	0	0	0
XM11P05H4	0.5X10^-4	0.12012	90.991	0.1001	0	0.800801	0	0	0	0	0	0	0.04004	0	0	0	0	0	0	0	3.26326	0	2.002	0	0	0	0	0	0	0	0	0	0	0	0	0	0	0	0	0	1.22122	0	0	0	0	0	0	0	0
XM11P05H5	0.5X10^-4	79.968	0.080128	0.020032	1.86298	0.020032	0	0.020032	0	0	0	0	0	0	0	0	0	0	17.8886	0	0	0	0	0	0	0	0	0	0.020032	0	0	0	0	0	0	0	0	0	0	0	0	0	0	0	0	0	0	0	0
XM11P05H6	0.5X10^-4	0.04004	94.5145	0.08008	0	0	0	0.02002	0	0	0	0	0	0	0	0.02002	0	0	0	0	2.22222	0	1.5015	0	0	0	0	0	0	0	0	0	0	0	0	0	0	0	0	0	0.980981	0	0	0	0	0	0	0	0
XM11P05H7	0.5X10^-4	0	3.42137	91.4366	0	0	0	0	0	0	0	0	0	0	0	0	0	0	0	0	0.220088	0	0.120048	0	0	0	0	0	0	0	0	0	0	0	0	0	0	0	0	0	0.020008	0	0	0	0	0	0	0	0
XM11P05H8	0.5X10^-4	10.8865	1.02061	56.1937	15.1491	0	0	0	0	0	0.040024	0	0.020012	0.020012	0	0	0	0	0	0	0.080048	0	0.160096	0	0	0	0	0	0	0	0	0	0	0	0	0	0.020012	0	0	0	0	0	0	0	0	0	0	0	0
XM11P05H9	0.5X10^-4	0.02002	0.760761	0.02002	0.02002	5.02503	0	93.5335	0	0	0	0	0	0	0	0	0	0	0	0	0.12012	0	0	0	0	0	0	0	0	0	0	0	0	0	0	0	0	0	0	0	0	0	0	0	0	0	0	0	0
XM11P06A1	0.5X10^-4	0	1.38166	0	0	97.3368	0	0	0	0	0	0	0.140168	0	0	0	0	0	0	0	0.080096	0	0.020024	0	0	0	0	0	0	0	0.240288	0	0	0	0	0	0	0	0	0	0.020024	0	0	0	0	0	0	0	0
XM11P06A10	0.5X10^-4	0	0.32032	0.14014	0	1.02102	0	0	0	0.02002	0	0	0.08008	0	0	0	0	0	0	0	0.02002	0	0	0	0	0	0	0	0.04004	0	0	0	0	0	96.6166	0	0	0	0	0	0	0	0	0	0	0	0	0	0
XM11P06A11	0.5X10^-4	0	0.140112	0	0	0.040032	0	0	0	0	0	0	0	0	0	0	0	0	0	0	0.020016	0	0	0	0	99.5997	0	0	0	0	0	0	0	0	0	0	0	0	0	0	0	0	0	0	0	0	0	0	0
XM11P06A12	0.5X10^-4	2.85258	0.039896	0.059844	0.738081	1.09715	12.3279	20.5466	0.019948	14.4225	0	2.71295	0	18.7712	0	0	2.1145	4.7676	0.219429	0	0	0	0	0.85777	0.777977	0	0	0	0	0.159585	0	0.039896	0	0.119689	0	0.039896	0	0	0	0	0	0	0.658288	0	0	0	0	1.65569	0
XM11P06A2	0.5X10^-4	0.039896	89.7068	0.019948	0	0.219429	0.019948	0	0	0	0	0	0	0	0	0	0	0	0	0	3.55077	0	2.75284	0	0	0.019948	0	0	0	0	0.219429	0	0	0	0	0.099741	0	0	0	0	1.15699	0	0	0	0	0	0	0	0
XM11P06A3	0.5X10^-4	0.119689	82.9244	0.019948	0	2.05466	0.019948	0	0	0	0	0	0.658288	0	0	0.119689	0.039896	0.019948	0	0	4.82745	0	2.61321	0	0	0.019948	0	0	0.159585	0	0	0.039896	0	0	0	0	0	0	0.079793	0	1.29663	0	0	0	0	0	0	0	0
XM11P06A4	0.5X10^-4	0	4.16583	0.040056	0	0.060084	0	0	0	0	0	0	0	0	0	0	0	0	0	0	0.280393	0	0.20028	0	0	0	0.020028	0	0	0	0	0	0	0	0	0	0	0	0	0	0	0	0	0	0	0	0	0	0
XM11P06A5	0.5X10^-4	0.019956	3.87148	0.039912	0.019956	37.8368	0.019956	0	0	0.019956	0.019956	0	0	0	0	0	0	0	0	0	0.179605	0	0.09978	0	0	0	17.5015	0	0.019956	0	27.9585	0.019956	0	0	0	0	0	0	0	0	0.019956	0	0	0	0	0	0	0	0
XM11P06A6	0.5X10^-4	0.039936	33.2268	0.039936	0.019968	59.7644	0	0	0	0	0	0	0	0	0	0.459265	0	0.019968	0.019968	0	1.35783	0	0.758786	0	0.079872	0	0	0	0	0	0	0	0	0	0	0	0	0	0	0	0.399361	0	0	0	0	0	0	0	0
XM11P06A7	0.5X10^-4	0.02002	3.64364	0	0.02002	0.04004	0	0	0	0.1001	0	0	0	0	0	0	0	0	0	0	0.24024	0	0.1001	0	93.1932	0	0	0	0	0	0	0	0	0	0	0	0	0	0	0	0	0	0	0	0.28028	0	0	0	0
XM11P06A8	0.5X10^-4	0.080112	94.2519	0.020028	0	0.020028	0	0.020028	0	0	0	0	0	0	0	0	0	0	0	0	2.48348	0	1.78249	0	0	0	0	0	0	0	0	0	0	0	0	0	0	0	0	0	0.640897	0	0	0	0	0	0	0	0
XM11P06A9	0.5X10^-4	0.01998	0.13986	59.5804	0	0.03996	0	0	0	16.7832	0.0999	0	0	0	0	0.01998	0	0	0	0	0	0	0.01998	0	0.01998	0.01998	0	0	0	0	0	0	0.07992	0	0.05994	0	0	0	0	0.03996	0	0	0	0.01998	0.01998	0	0	0	0
XM11P06B1	0.5X10^-4	0.020092	87.8642	0.100462	0	0.160739	0	0	0	0	0	0	0	0	0	0	0	0	0.040185	0	3.85775	0	3.11433	0	0	0	0	0	0	0	0	0	0	0	0	0	0	0	0	0	1.42656	0	0	0	0.964436	0	0	0	0
XM11P06B10	0.5X10^-4	21.9175	0.220176	0	52.562	0.040032	0	0	0	0	18.2946	0	0	0	0	0.620496	0	0	0.660528	0	0.020016	0	0	0	0	0	0	0	0	0	0	0	0	0	0	0	0	0	0	0	0	0	0	0	0	0	0	0	0
XM11P06B11	0.5X10^-4	0	4.3043	0	0	0	0.02002	0	0	0	0	0	0.1001	0	0	16.1962	0	0	0	0	0.14014	0	0.1001	0	0	0	0	0	0	0	0	0	0	0	0	0	0	0	0	0	0.02002	0	0	74.3343	0	0	0	0	0
XM11P06B12	0.5X10^-4	0.040088	94.2273	0	0	0.080176	0	0	0	0	0	0	0	0	0	0	0	0	0	0	2.08459	0	1.50331	0	0	0	0	0	0	0	0	0	0	0	0	0	0	0	0	0	0.721587	0	0	0	0	0	0	0	0
XM11P06B2	0.5X10^-4	17.1572	0.14014	0	58.4585	0	0	0	0	0	0	0.02002	0	0	0	0	0	0	0	0	0.02002	0	0.02002	0	0	0	0	0	0	0	0	14.975	0	0.36036	0	0	0	0	0	0	0	0	0	0	0	0	0	0	0
XM11P06B3	0.5X10^-4	0.060072	96.2555	0.020024	0	0.020024	0	0	0	0	0	0	0.020024	0	0	0	0	0	0	0	1.44173	0	1.02123	0	0	0	0	0	0	0	0	0	0	0	0	0	0	0	0	0	0.580697	0	0	0	0	0	0	0	0
XM11P06B4	0.5X10^-4	16.8002	0.060072	59.5314	11.674	0	0	0	0	0	0	0	0	0	0	0	0	0	0	0	0	0	0	0	0	0	0	0	0	0	0	0.020024	0	0	0	0	0	0	0	0	0	0	0	0	0	0	0	0	0
XM11P06B5	0.5X10^-4	0.060048	0.360288	0.020016	0	41.8735	0	0	0	0	0	0	0	0	0	45.3963	0	0	0	0	0	0	0	0	0	0	0	0	0	0	0	0	0	0	0	0	0	0	0	0	0	0	0	0	0.040032	0	0	0	0
XM11P06B6	0.5X10^-4	0.02	46.4	0.08	0	21.44	0.02	0.06	0	0	0	0	0	0	0	0	0	0	0	0	1.26	0	0.96	0	0	0.02	0	0	0	0	0	0	0	0.02	0	0.02	0	0	0	0	0.26	0	0	0	25.06	0	0	0	0
XM11P06B7	0.5X10^-4	0	7.70771	85.2252	0	0	0	0	0	0	0	0	0	0	0	0	0	0	0	0	0.3003	0	0.26026	0.02002	0	0	0	0	0.02002	0	0	0	0	0	0	0	0	0	0	0.04004	0.12012	0	0	0.02002	0	0	0	0	0
XM11P06B8	0.5X10^-4	0	0.04004	0	0.02002	0	0	0	0	0	0.02002	0	0	0	0	0	0	0	0	0	0	0	0	0	0	0	0	0	0	0	0	0	0	0	0.12012	0	0	0	0	61.1411	0.02002	0	0	0	0	0	0	0	0
XM11P06B9	0.5X10^-4	0.040169	3.25366	63.0649	0	0	0	0	0	0	0	0	18.7387	0	0.060253	0	0	0	0	0	0.060253	0	0.100422	0	0	0	0	0	0	0	0	0	0	0	0	0	0	0	0	0	0.020084	0	0	0	0	0	0	0	0
XM11P06C1	0.5X10^-4	0	0.5004	91.1929	0	0.460368	0	0.020016	0	0	0	0	0.040032	0	0	0.080064	0	0	0	0	0.020016	0	0.020016	0	0	0	3.54283	0	0	0	0	0	0	0	0	0	0	0	0	0	0	0	0	0	0	0	0	0	0
XM11P06C10	0.5X10^-4	0.040056	3.02423	0.160224	0	0.040056	0	0	0	0	0	0	0	0	0	0	0	0	0	0	0.120168	0	0.080112	0	0	0	0	0	0	0	0	0	0	0	0	0	0	0	0.040056	0	0.020028	0	0	0	0	0	0	0	0
XM11P06C11	0.5X10^-4	0.020012	0.580348	91.9752	0	0.020012	0	0	0	0	0	0	0	0	0.020012	0	0	0	0	0	0.020012	0	0.020012	0	0	0	0.020012	0	0	0	3.08185	0	0	0	0	0	0	0	0.140084	0	0	0	0	0	0	0	0	0	0
XM11P06C12	0.5X10^-4	0.040024	0.580348	0.080048	0.020012	0	0	0	0	0	0	0	0.060036	0	0	0.080048	0	0	0	0	0.020012	0	0	0	0	0	0	0	0	0	0	0	0	0	0	0	0	0	98.7392	0	0	0	0	0	0	0	0	0	0
XM11P06C2	0.5X10^-4	0.039912	9.89822	0.09978	0	10.1177	0	0	0	0	0.019956	0	0	0	0	71.1036	0	0	0	0	0.159649	0	0.09978	0	0	0	0	0.059868	0.019956	0	0.019956	0	0	0	0	0	0	0	0	0	0.039912	0	0	0	0	0	0	0	0
XM11P06C3	0.5X10^-4	0.019996	48.7103	0.059988	0	1.37972	0	0.019996	0	0	0	0	0.019996	0.019996	0	0	0	0	0	0	1.91962	0	1.23975	0	0	0	0	39.6721	0	0	0	0	0	0	0	0	0	0	0.419916	0	0.39992	0	0	0	0	0	0	0	0
XM11P06C4	0.5X10^-4	0.039872	10.8054	73.2257	0.019936	0.219298	0.019936	0	0	0.019936	4.1866	0	0.019936	0	0	0	0.019936	0	0	0	0.757576	0	0.41866	0	0	0	0	0	0	0	0	0	0	0	0	0	0	0	0	0	0.059809	0	0	0	1.01675	0	0	0	0
XM11P06C5	0.5X10^-4	0	1.16186	0.020032	0	97.9968	0	0	0	0	0	0	0	0	0	0	0	0	0	0	0.080128	0	0.10016	0	0	0	0.180288	0	0	0	0	0	0	0	0	0	0	0	0	0	0	0	0	0	0	0	0	0	0
XM11P06C6	0.5X10^-4	0.019976	2.95645	25.4495	0.019976	0.019976	0	0	0	57.8506	0	0	0	0	4.37475	0	0	0	0	0	0.139832	0	0.139832	0	0	0	0	0	0	0	0	0	0	0	0	0	0	0	0	0	0.039952	0.019976	0	0	0.079904	0	0	0	0
XM11P06C7	0.5X10^-4	0.020008	89.3157	0.080032	0.020008	0.140056	0	0	0	0.060024	0.020008	0	0	0	0.020008	0	0	0	0	0	4.02161	0	3.84154	0	0	0	0.020008	0	0	0	0	0	0	0	0	0	0	0	0	0	0.880352	0	0	0	0	0	0.020008	0	0
XM11P06C8	0.5X10^-4	0	0.799201	52.8072	0	0	0	0	0	37.8621	0	0	0	0	0	0	0	0	0	0	0.01998	0.03996	0.0999	0.01998	0	0	0	0	0	0	0	0	0	0	0	0	0	0	0	0	0	0	0	0	0	0	0	0	0
XM11P06C9	0.5X10^-4	0.08016	92.3848	0.180361	0	0.06012	0	0	0	0	0.02004	0	0	0	0	0	0	0	0.04008	0	1.76353	0	1.86373	0	0	0	0	0	0	0	0	0	0	0	0	0	0	0	0.02004	0	0.981964	0	0	0	0.200401	0	0	0	0
XM11P06D1	0.5X10^-4	0.020068	0.762593	89.103	0	0.361228	0	0	0	0	0	0	0	0	0	0	0	0	0.020068	0	0.461569	0	0.541842	0	0	0	0	0	0	0	0	0	0	0	0	0	0	0	0	0	0	0	0	0	0	0	0	0	0
XM11P06D11	0.5X10^-4	41.9355	0.080144	0.020036	57.3432	0.020036	0	0	0	0	0	0	0	0	0.140252	0	0	0	0	0	0	0	0.040072	0	0	0	0	0	0	0	0	0	0	0	0	0	0	0	0.020036	0	0	0	0	0	0	0	0	0	0
XM11P06D12	0.5X10^-4	0.020012	0.080048	0.020012	0	0	0.020012	0	0	0	0	0	0	0	99.7999	0	0	0	0	0	0.040024	0	0	0	0	0	0	0	0	0	0	0	0	0	0	0	0	0	0	0	0	0	0	0	0	0	0	0	0
XM11P06D2	0.5X10^-4	0.040088	0.120265	7.65684	0	0.060132	0.020044	0	0	0	0	0	0	0	0	0	0	0	0	0	0	0	0.040088	0	0	0	0	0	0.020044	0	0	0	0	0	0	0	0	0	0	0	0	0	0	0	0	0	0	0	0
XM11P06D4	0.5X10^-4	30.8644	0.858455	0.079856	36.9934	0.179677	0	0	0	25.7736	0.059892	0	0	0	0	0	0	0	0.019964	0	0.319425	0.019964	0.259533	0	0.019964	0	0	0	0	0	0	0	0	0	0	0	0	0	0	0	0	0	0	0	0	0	0	0	0
XM11P06D5	0.5X10^-4	0.199681	7.98722	0.139776	0.019968	1.4377	0.019968	0	0	0.019968	65.9145	0	0	0.039936	0	0	0	0	0.039936	0	2.45607	0.019968	1.75719	0	0	0	0.119808	0	0	0	0	0	0	0	0	0.039936	0	0	0	0	0.09984	0	0	0	0	0	0	0	0
XM11P06D6	0.5X10^-4	56.4149	0.359712	0.059952	13.0096	0.439648	0.019984	0.019984	0	0	24.94	0	0	0	0	0	0	0	0	0	0.159872	0.019984	0.059952	0	0	0	0	0	0	0	0	0	0	0	0	0	0	0	0	0	0	0	0	0	0	0	0	0	0
XM11P06D7	0.5X10^-4	0.019948	0.179533	9.1163	0	0.059844	0.019948	0	0	0.059844	0.019948	0.299222	0	0	0	0	0	0	0	0	0.059844	45.3022	0.099741	0	3.71035	0	0	0	0	0	0	0	11.0114	0	0	0	0	0	0	0	0.019948	0	0	0	0	0	0	0	11.6497
XM11P06D8	0.5X10^-4	0.039817	0.696795	0.258809	0	0.179176	0	0	0	0	0	0	0.079634	0	0	0	0	0	0.019908	0	0.318535	0	0.159267	0.019908	0	0	0.019908	0	0	0	0	0	0	0	0	0.019908	0	0	13.5576	0	0	0	0	0	0	0	0	0	0
XM11P06D9	0.5X10^-4	0	0.401284	86.6573	0.020064	0.120385	0	0	0	0	4.41413	0	0	0	0	0.521669	0	0	0	0	0.220706	0	0.160514	0	0	0	0	0	0	0	0	0	0	0	0	0	0	0	0	0	0	0	0	0	0	0	0	0	0
XM11P06E1	0.5X10^-4	0	91.5366	0.040016	0	0.040016	0	0	0	0	0	0	0	0	0	0	0	0	0	0	3.54142	0	2.2409	0	0	0	0	0	0	0	0.040016	0	0	0	0	0	0	0	0	0	1.38055	0	0	0	0	0	0	0	0
XM11P06E10	0.5X10^-4	0.040096	91.3392	0	0	0.120289	0	0	0	0	0	0	0	0	0	0	0.020048	0	0	0	3.84924	0	2.52606	0	0	0	0	0	0	0	0	0	0	0.040096	0	0	0	0	0	0	0.96231	0	0	0	0	0	0	0	0
XM11P06E11	0.5X10^-4	0.05994	89.7702	0	0.01998	0.11988	0.01998	0	0	0	0	0	0.01998	0	0	0	0	0	0	0	4.45554	0	3.43656	0	0	0	0	0	0	0	0	0	0	0	0.01998	0	0	0.05994	0	0	0.739261	0	0	0	0	0	0	0	0
XM11P06E12	0.5X10^-4	0.059785	89.2985	0.019928	0	0.059785	0	0.019928	0	0	0	0	0	0	0	0	0	0	0	0	4.10522	0	2.63053	0.019928	0	0	0	0	0	0	0	0	0	0	0	0	0	0	0	0	1.31526	0	0	0	0	0	0	0	0
XM11P06E2	0.5X10^-4	0.03992	92.7545	0	0.01996	0	0.03992	0.01996	0	0	0	0	0	0	0	0	0	0	0	0	2.71457	0	2.11577	0	0	0	0	0	0	0	0	0	0	0	0	0	0	0	0	0	1.25748	0	0	0	0	0	0	0	0
XM11P06E4	0.5X10^-4	0.119976	88.5423	0.059988	0	0.039992	0	0.019996	0	0	0	0.019996	0	0	0	0	0	0.019996	0	0	4.67906	0	4.29914	0	0	0	0	0	0	0	0	0	0	0	0	0	0	0	0	0	0.979804	0	0	0	0	0	0	0	0
XM11P06E6	0.5X10^-4	0.139832	79.5246	0	0.019976	0.09988	0.019976	0	0	0	0.019976	0	0	0	0	0.019976	0.059928	0	0	0	10.0479	0	6.89173	0	0	0	0	0	0	0	0.059928	0	0	0	0	0	0	0	0.019976	0	0.819017	0	0	0	0	0	0	0	0
XM11P06E7	0.5X10^-4	0.079888	89.4348	0.019972	0.019972	0.019972	0	0	0	0	0	0	0	0	0	0	0	0	0	0	4.97304	0	3.57499	0	0	0	0	0	0	0	0	0	0	0	0.019972	0	0	0	0	0	0.818854	0	0	0	0	0	0	0	0
XM11P06E8	0.5X10^-4	0.019996	89.7221	0	0	0.039992	0.019996	0.019996	0.019996	0.059988	0	0	0	0	0	0	0	0	0	0	4.83903	0	3.33933	0	0.019996	0	0	0	0	0	0.019996	0	0	0	0	0	0	0	0	0	0.959808	0	0	0	0	0.019996	0	0	0
XM11P06E9	0.5X10^-4	0.02	87.68	0.08	0	0.12	0	0	0	0	0	0	0	0	0	0	0.1	0	0	0	5.44	0	3.9	0	0	0	0	0	0	0	0.02	0	0	0	0	0	0	0	0	0	1.42	0	0	0	0	0	0	0	0
XM11P06F1	0.5X10^-4	0.040032	2.48199	0.040032	0	94.976	0	0	0	0	0	0	0	0	0	0	0	0	0	0	0.20016	0	0.060048	0	0	0	0	0	0	0	0	0	0	0	0.020016	0	0	0	0	0	0	0	0	0	0	0	0	0	0
XM11P06F10	0.5X10^-4	0.020032	11.5785	0	0	83.2131	0	0	0	0	0	0	1.0617	0	0	0	0	0	0	0	0.320513	0	0.280449	0	0	0	0	0	0.360577	0	0	0	0	0	0	0	0	0	0	0	0.060096	0	0	0	0	0	0	0	0
XM11P06F11	0.5X10^-4	0	4.56456	90.5506	0	0.06006	0	0	0	0	0	0	0	0	0	0	0	0	0	0	0.16016	0	0.1001	0	0	0	0	0	0.04004	0	0	0	0	0	0	0	0	0	0	0	0	0	0	0	0	0	0	0	0
XM11P06F12	0.5X10^-4	23.9625	0.837989	0	33.32	0.039904	0.019952	0	0	0	0	0	28.5315	0	0	0.019952	0	0.019952	0.019952	0	0.039904	0	0.039904	0	0	0	0	0	0	0	0	0	0	0	0	0	0	0	0.019952	0	0	0	0	0	0.099761	0	0	0	0
XM11P06F2	0.5X10^-4	0.020016	0.220176	0.020016	0	0	0	0.020016	0	0	0	14.8919	0.040032	0	0	0	9.96797	0	0	0	0.020016	0.020016	0	0	0	0	0	0	0	0	0	0	0	0	0	0	0	0.240192	0	0	0.040032	0	0	0	0	0	0	0	0
XM11P06F3	0.5X10^-4	24.2606	0.539568	41.8066	0	0	0	0.019984	0	0	0.039968	0	0	0	0	0	0	0	0.339728	0	0	0	0	0	0	0	0	0	0	0	0	0	0	0	0	0	0	0	0	0	0	0	0	0	0	0	0	0	0
XM11P06F4	0.5X10^-4	86.2663	0.960961	0.04004	0.06006	0.32032	0	0	0	0	0	0	0	0	7.56757	0	0	0	0	0	0.04004	0	0.02002	0	0	0	0	0	0.04004	0	0	0	0	0	0	0	0	0	0	0	0	0	0	0	0	0	0	0	0
XM11P06F6	0.5X10^-4	0.019968	2.75559	0.019968	0	0.059904	0	0	0	0	0	0.019968	0	0	0	0	0	0.019968	0	0	0.079872	0	0.119808	0	0	86.1222	0	0	0	0	0	0	0	0	0	0	0	0	0	0	0	0	0	0	0	0.019968	0	0.019968	0
XM11P06F7	0.5X10^-4	0	3.63927	79.7241	0	0.019996	0.019996	0.019996	0	0	0	0	0	0.019996	0	0	0	0	0	0	0.119976	0	0.159968	0	0.019996	0	0	0	0	0	0	0	0	0	0	0	0	0	0.059988	0	0	0	7.63847	0	0	0	0	0	0
XM11P06F8	0.5X10^-4	0	0.120048	0.020008	0	0.040016	98.2393	0.020008	0	0	0.020008	0	0	0	0.720288	0	0	0	0	0	0	0	0	0.020008	0	0	0	0.040016	0	0	0	0	0	0	0	0	0	0	0	0	0	0	0	0	0	0	0	0	0
XM11P06F9	0.5X10^-4	0.060084	1.52213	0	0.020028	0.020028	0	0	0	86.3809	0	0	0	0	0	0	0	0	0	0	0.040056	0	0.10014	0	0	0	0	0	0	0	0	0	0	0	0	0.020028	0	0	0	0	0	0	0	0	0	0	0	0	0
XM11P06G1	0.5X10^-4	0.019968	52.1566	0.079872	0	0.059904	0	0	0	0	0	0	0	0	0	0	0	0	0	0	1.19808	0	1.09824	0	0	0.019968	0	0.019968	0	0	0	0	0	0	0	0	0	0	0	0	0.678914	0	0	0	0	0	0	0	0
XM11P06G10	0.5X10^-4	0	12.7944	0	0	0.01996	0	0	0	0	59.1218	0	0.03992	0	0	0	0.01996	0	0	0	0.199601	0	0.159681	0	0.01996	0	0	0	0	0	0	0	0	0	0	0	0	0	0.01996	0	0.159681	0	0	0.01996	0	0	0	0	0
XM11P06G11	0.5X10^-4	0	90.3808	0.02004	0	0.04008	0	0	0	0	0	0.02004	0	0	0	0	0	0	0	0	1.62325	0	1.12224	0	0	0	0	0	0	0	0	0	0	0	0	0	0	0	0	0	1.08216	0	0	0	0	0	0	0	0
XM11P06G12	0.5X10^-4	0	0.560336	0	0	94.7368	0	0	0	0.020012	0	0	0.040024	0	0	0	0	0	0	0	0.060036	0	0	0	0	0	0	0	0.020012	0	0	0.480288	0	1.82109	0	0	0	0	0	0	0	0	0	0	0	0	0	0	0
XM11P06G2	0.5X10^-4	0.040072	4.3879	79.1625	0.020036	0.020036	0	0	0	0	0.020036	0	0	0	0	0	0	0	0	0	0.260469	0	0.080144	0	0	0	0	0	0	0	6.65197	0	0	0	0	0	0	0	0	0	0.020036	0	0	0	0	0	0	0	0
XM11P06G3	0.5X10^-4	0.099741	2.39378	7.89946	0	1.19689	0.059844	67.2651	0.019948	0	4.06942	0	0	0	0.119689	0	0	0	0	0	1.6158	0	0.937562	0	0	0.059844	0	0	0.039896	0	0.019948	0	0	0	0	0	0	0	0	0	0.079793	0	0	0	0	0	0	0	0
XM11P06G4	0.5X10^-4	0.019908	17.4995	0.159267	0.019908	0.059725	0	0	0	0.019908	77.7424	0	0	0	0	0	0	0	0.019908	0	0.418077	0	0.418077	0	0.019908	0	0.039817	0	0.059725	0	0	0	0	0	0	0	0	0	0	0	0.139359	0	0	0	0	0	0	0	0
XM11P06G5	0.5X10^-4	0	4.96596	0	0	92.4509	0	0	0	0	0	0	0	0	0	0	0	0	0	0	0.240288	0.020024	0.140168	0	0	0	0	0	0	0	0	0	0	0	0.460553	0	0	0	0	0	0.060072	0	0	0	0	0	0	0	0
XM11P06G6	0.5X10^-4	0.099681	81.4593	0	0	7.83493	0	0	0.019936	0.019936	0	0	0.019936	0	0	0	0.039872	0	0	0	2.99043	0.019936	2.45215	0	0.019936	0	0	0	0	0	0	0	0	0	0	0	0	0	0	0	1.55502	0	0	0	0	0	0	0	0
XM11P06G7	0.5X10^-4	0.020044	11.1044	0.020044	0	0	0	0	0	0	0	0	0	0	0	0	0	0	0	0	0.34075	0	0.220485	0	0	0	0	0	0.080176	0	0.140309	83.7843	0	0	0	0	0	0	0	0	0.060132	0	0	0	0	0	0	0	0
XM11P06G8	0.5X10^-4	0.019972	24.8452	0.019972	0	54.4238	0.039944	0	0	0.019972	0.019972	0	0	0	0	11.3241	0	0	0.019972	0	0.439385	0	0.439385	0	0	0	0	0	0	0	0	0	0	0	0	0	0	0	0	0	0.179748	0	0	0	0	0	0	0	0
XM11P06G9	0.5X10^-4	7.46149	0.020004	0	7.90158	0.020004	70.6941	0	0	0.020004	0	0	0	0	0	0	0	0	7.62152	0	0.080016	0	0.020004	0.020004	0	0	0	0	0	0	0	0	0	0	0	0	0	0	0	0	0	0	0	0	0	0	0	0	0
XM11P06H1	0.5X10^-4	0.040145	84.9659	0	0	0	0	0	0	0	0	0	0	0	0	0	0	0.020072	0	0	1.32477	0.020072	0.843035	0	0	0	0	0	0.120434	0	0	0	0	0	0.040145	0	0	0	0	0	0.822963	0	0	0	0	0	0	0	0
XM11P06H10	0.5X10^-4	0	0.820657	95.9568	0	0	0	0	0	0	0	0	0.020016	0	0	0.020016	0	0	0	0	0.080064	0	0.040032	0	0	0	0	0	0	0	0.160128	0	0	0	0	0	0	0	0	0	0	0	0	0	0	0	0	0	0
XM11P06H11	0.5X10^-4	0.019956	22.5504	0	0	0.019956	0	0	0	0	0	0	68.2099	0	0.039912	0	0	0	0	0	0.419078	0	0.299341	0	0	0	0	0	0	0	0	0	0	0	0	0	0	0	0	0	0.259429	0	0	0	0.399122	0	0	0	0.019956
XM11P06H12	0.5X10^-4	0	0.28028	2.12212	0	0	0	85.5055	0	0	0	0	0	0	0	0	0	0	0	0	0.02002	0	0.02002	0	0	2.16216	0	0	0	0	0	0	0	0	0	0	0	0	0	0	0	0	0	0	0	0	0	0	0
XM11P06H2	0.5X10^-4	0	1.76035	0.020004	0	0	0	0.020004	0	0	0.020004	0.140028	0	0	0	0	0	0	0	0	0.120024	56.2512	0.060012	0	0	0	0	0	0	0	0	0	12.2825	0	0	0	0	0	0	0	0.760152	0	0	0	0	0	0	0	15.2431
XM11P06H3	0.5X10^-4	0	0.280336	88.5262	0	0	0	0	0	0	0	0	0	0	0	4.86584	0	0	0	0	0.040048	0	0.020024	0.020024	0	0	0.060072	0	0	0	0	0	0	0	0	0	0	0	0	0	0	0	0	0	0	0	0	0	0
XM11P06H4	0.5X10^-4	0	11.6233	0.02004	0	1.84369	0	0	0	0	0	0	79.479	0	0	0	0	0	0	0	0.260521	0	0.160321	0	0	0	0	0	0	0	0	0	0	0	0	0	0	0	0	0	0.12024	0	0	0	0	0	0	0	0
XM11P06H5	0.5X10^-4	0.020016	0.480384	0.020016	0	0	0	98.5989	0	0	0.540432	0	0	0	0	0	0	0.020016	0	0	0.020016	0	0.040032	0	0	0	0	0	0	0	0	0	0	0	0	0	0	0	0	0	0	0	0	0	0	0	0	0	0
XM11P06H6	0.5X10^-4	23.553	1.38193	44.1418	13.3587	0	0	0	0	0	0	0	0	0	0	0	0	0	0	0	0.020028	0	0.060084	0	0	0	0	0	0	0	0	0	0	0	0	0	0	0	0	0	0	0	0	0	0	0	0	0	0
XM11P06H7	0.5X10^-4	0.020044	17.0976	66.0253	0	0.020044	0	0	0	0	0	0	0	0	0	0	0	0.020044	0	0	0.581279	0	0.380838	0	0	0	0	0	0	0	0	0	0	0	0	0	0	0	0	0	0.160353	0	0	0	0	0	0	0	0
XM11P06H8	0.5X10^-4	0.020012	0.480288	12.3874	0	0	0	0	0	5.74345	0.020012	0	0.020012	0	0	0	0	0	0	0	0.060036	0	0	0	72.9638	0	0	0	0	0	0	0	0	0	0	0	0	0	0	0	0	0	0	0	0	0	0	0	0
XM11P06H9	0.5X10^-4	0.079824	60.0678	0.019956	0.039912	0.059868	0.039912	0.019956	0	0	0	0	0.019956	0	0	0	0.019956	0.019956	0	0	2.57434	0	2.05548	0	0.019956	0.019956	0	0.019956	0	0	25.1846	0	0	0	0	0	0	0	0	0	0.957893	0	0	0	2.87368	0	0	0	0
XM11P07A1	0.5X10^-4	0.079824	91.6783	0	0	0.059868	0.019956	0	0	0	0.019956	0.019956	1.99561	0	0	0	0	0.019956	0.019956	0.019956	2.05548	0	1.6364	0	0	0	0	0	0	0	0	0	0	0	0	0	0	0	0	0.019956	0.558771	0	0	0	0	0	0	0	0
XM11P07A10	0.5X10^-4	0.15984	77.8022	0.01998	0	0.01998	0.01998	0	0	0	0.01998	0	0	0	0	0.01998	0	0	0	0	3.03696	0	1.73826	0	0	0	0	0	10.2897	0	0	0	0	0	0	0.01998	0	0	0	0	0.859141	0	0	0	0	0	0	0	0
XM11P07A11	0.5X10^-4	0.040088	5.97314	0.020044	0	92.3231	0	0	0.140309	0	0	0	0.020044	0.040088	0	0	0	0	0	0	0.200441	0	0.200441	0	0	0	0	0	0	0	0	0	0	0	0	0	0	0	0	0	0	0	0	0	0	0	0	0	0
XM11P07A12	0.5X10^-4	0.978435	0.059904	0.079872	0.219649	2.11661	0.019968	5.63099	0.119808	0.09984	0	14.5967	0	28.2548	0	0.019968	1.81709	2.13658	0.09984	0	0	0.019968	0.039936	0.019968	2.65575	0	0	0	0	0	0	1.05831	0	0.878594	0	0	0	0	0	0	0	14.5967	1.41773	0	0	0	8.46645	0	0
XM11P07A2	0.5X10^-4	0.140084	0.060036	0.040024	0.040024	0	0	0	0	0	0	0	0	0	0.060036	0	0	0.020012	0	0	0.020012	0	0	0	0	2.1613	0	0	0	0	0	0	0	0	0	0	0	0	0	0	0	0	0	0	0	0	0	0	0
XM11P07A3	0.5X10^-4	0.020016	0.260208	0.080064	0	0.020016	0.020016	0	0	0	0	0	0	0	0	0	0	99.3795	0	0	0	0	0	0	0	0	0	0	0	0	0	0.020016	0	0	0	0	0	0	0	0	0	0	0	0	0	0	0	0	0
XM11P07A4	0.5X10^-4	0	0.30012	98.8996	0	0	0	0	0	0	0	0.040016	0	0.020008	0	0	0.020008	0	0	0	0.020008	0	0.020008	0	0	0	0	0	0	0	0	0	0	0	0	0	0	0	0	0	0	0	0	0	0.060024	0	0	0	0
XM11P07A5	0.5X10^-4	0.079936	30.0959	0.059952	0	0.119904	0.019984	0	0	0.139888	31.3149	0	0	0	0	0	0	0	0	0	1.27898	0	0.999201	0	0	0	0	0	0	0	0	0	0	0	0	0	0	0	0	0	0.279776	0	0	0	0.459632	0	0	0	0
XM11P07A6	0.5X10^-4	0.080032	0.840336	0.020008	0	98.5594	0	0	0	0	0	0	0	0	0	0	0	0	0	0	0.040016	0	0.020008	0	0	0	0	0	0	0	0	0	0	0	0	0	0	0	0	0	0	0	0	0	0.040016	0	0	0	0
XM11P07A7	0.5X10^-4	86.8174	1.28026	0	0.060012	8.0016	0	0.020004	0	0	0	0	0	0	0	0	0	0	0	0	0.120024	0	0.10002	0	0	0	0	0	0	0	0	0	0	0	0	0	0	0	0	0	0	0	0	0	0	0	0	0	0
XM11P07A8	0.5X10^-4	2.53645	0.299581	14.7593	0	0.019972	0	74.4757	0	0.019972	0.758937	0	0	0	0	0	0	0.019972	0.039944	0	0.079888	0	0	0	0	0	0	0	0	0	0	0	0.039944	0	0	0	0	0	0	0.019972	0	0	0	0	0	0	0	0	0
XM11P07A9	0.5X10^-4	0.02002	0.04004	0	0	0.02002	0	0	0	0	0	0	0	0	0	0	0	0	0	0	0	0	0	0	0	0	0	0	0	0	0	0	47.988	0	0	0	0	0	0	37.978	0.02002	0	0	0	0	0	0	0	0.02002
XM11P07B1	0.5X10^-4	0.03996	92.9471	0	0	0.03996	0	0	0.01998	0.01998	0	0.01998	0.01998	0	0	0	0.03996	0	0	0	3.03696	0	2.27772	0	0	0	0	0	0	0	0	0	0	0	0	0	0	0	0	0	0.31968	0	0	0	0	0	0	0	0
XM11P07B10	0.5X10^-4	0.040048	1.30156	0	0	96.8562	0	0	0	0	0	0	0	0	0	0	0	0	0	0	0.060072	0	0.040048	0	0	0	0.820985	0	0	0	0	0	0	0	0	0	0	0	0	0	0	0	0	0	0	0	0	0	0
XM11P07B11	0.5X10^-4	0	0.540757	0.040056	0	0	0.020028	0	0.020028	0	0	0	0	0	0	0	0	0	0	0	0.10014	0	0.080112	0	0	0	0	0	0	0	0	0	0	0	0	0	0	0	0	0	0	0	9.11276	0	0	0	0	0	0
XM11P07B12	0.5X10^-4	0.079952	86.8279	0.019988	0	0.019988	0	0	0	0	0	0	0	0	0	0	0	0	0	0	5.79652	0	5.29682	0	0	0	0	0	0	0	0	0	0	0	0	0	0	0	0	0	0.919448	0	0	0	0	0	0	0	0
XM11P07B2	0.5X10^-4	0.20004	0.160032	0	0.060012	0.020004	0	0	0	0	0	58.0716	0	0	0	0	40.8282	0	0	0	0	0	0.020004	0	0	0	0	0	0	0	0	0	0	0	0	0	0	0	0	0	0	0	0	0	0	0.020004	0	0	0
XM11P07B3	0.5X10^-4	0.159872	94.8441	0	0	0	0	0	0	0	0	0	0	0	0	0	0.059952	0	0	0	2.15827	0	1.73861	0	0	0	0	0	0	0	0	0	0	0	0	0	0	0	0	0	0.279776	0	0	0	0	0	0	0	0
XM11P07B4	0.5X10^-4	0.079745	94.7767	0.019936	0.019936	0.019936	0	0	0	0	0.019936	0	0	0	0	0	0	0	0	0	1.49521	0.019936	1.65471	0	0	0	0	0	0	0	0.019936	0.019936	0	0	0	0	0	0	0	0	0.57815	0	0	0	0	0	0	0	0
XM11P07B5	0.5X10^-4	98.7387	0.24024	0.02002	0.04004	0.34034	0	0	0	0	0	0	0	0	0	0	0	0.02002	0.12012	0	0	0	0.02002	0	0	0	0	0	0	0	0	0	0	0	0	0	0	0	0	0	0	0	0	0	0	0	0	0	0
XM11P07B6	0.5X10^-4	0.039968	0.139888	0	0	0	0.019984	91.4868	0	7.97362	0	0	0	0	0.079936	0	0	0.019984	0.019984	0	0.019984	0	0.019984	0	0	0.019984	0	0	0	0	0	0	0	0	0	0	0	0	0	0	0	0	0	0	0	0	0	0	0
XM11P07B7	0.5X10^-4	0.139832	2.8366	49.0212	0	0.039952	0.019976	0.019976	0	0	0.019976	0	0	0	12.8046	0	0	0.039952	0	0	0.119856	0	0.039952	0.019976	0	0	0	0	0	0	0	0	0	0	0	0	0	0	0	0	0	0	0	0	0	0	0	0	0
XM11P07B8	0.5X10^-4	49.0717	0.319425	0	29.6067	0	0.019964	0	0	0.019964	16.8896	0	0.019964	0.019964	0.119784	0.019964	0.019964	0.019964	0	0	0.019964	0	0	0	0	0	0	0	0.019964	0	0	0	0	0.019964	0	0	0	0	0	0	0	0	0	0.019964	0	0	0	0	0
XM11P07B9	0.5X10^-4	0.020012	0.70042	0.020012	0	0	0	0	0	0	0	0	0.080048	0.020012	98.5992	0	0	0	0	0	0.020012	0	0	0	0	0	0	0	0	0	0	0	0	0	0	0	0	0	0	0	0	0	0	0	0	0	0	0	0
XM11P07C1	0.5X10^-4	0	0.380304	98.8591	0	0	0	0	0	0	0.060048	0	0	0	0	0	0.020016	0	0	0	0.020016	0	0	0	0	0	0	0	0	0	0	0	0	0	0	0	0	0	0	0	0	0	0	0	0	0	0	0	0
XM11P07C10	0.5X10^-4	0.139832	1.39832	70.4954	0	0.019976	0	0	0	0	20.7751	0	0	0	0.119856	0	0	0.019976	0.019976	0	0.09988	0.019976	0.039952	0	0	0	0	0	0	0	0	0	0	0	0	0	0	0	0	0	0	0	0	0	0	0	0	0	0
XM11P07C11	0.5X10^-4	0.2002	0.580581	0.04004	0	0	0	0	0	0	0	0	0	0	97.5576	0	0.02002	0	0	0	0.04004	0	0.04004	0	0	0	0	0	0	0	0	0	0	0	0	0	0	0	0	0	0	0	0	0	0	0	0	0	0
XM11P07C12	0.5X10^-4	98.9196	0.020008	0	0.020008	0	0	0	0	0	0	0.040016	0.440176	0	0	0	0	0	0	0	0	0	0	0	0	0	0	0	0	0	0	0	0	0	0	0	0	0	0	0	0	0	0	0	0	0	0	0	0
XM11P07C2	0.5X10^-4	0.140084	50.7705	0.020012	0	0.020012	0.020012	0	0	0.220132	42.2454	0	0	0	0	0	0	0	0	0	1.40084	0	1.3408	0	0	0	0.30018	0	0	0	0.020012	0	0	0	0.080048	0	0	0	0	0	0.540324	0	0	0	0	0	0	0	0
XM11P07C3	0.5X10^-4	0	91.0054	0.059964	0	0.059964	0	0	0	0	0	0	0.039976	0.039976	0	0	0	0	0	0.019988	3.61783	0.019988	3.55787	0	0	0	0	0	0	0	0	0	0	0	0	0	0	0	0	0	0.79952	0	0	0	0.039976	0	0	0	0
XM11P07C4	0.5X10^-4	0.039936	61.3618	0	0.09984	16.0942	0	0	0	0	0	0.019968	13.4585	0	0	0	0.019968	0.039936	0.019968	0	2.21645	0	1.45767	0	0	0	0	0	0.019968	0	0	0	0	0	0	0	0	0	0.019968	0	0.339457	0	0.019968	0	0	0	0	0	0
XM11P07C5	0.5X10^-4	0.119952	82.9868	0.479808	0	0.379848	0.019992	0	0	0	0	0	0	0	0.019992	0	0.019992	0	0	0	5.37785	0.079968	3.11875	0	0	0	0.019992	0	0	0	0	0	0	0	0	0	0	0	0	0	0.759696	0	0	0	4.15834	0	0	0	0
XM11P07C6	0.5X10^-4	0.039984	91.6034	0.019992	0.039984	0.059976	0	0	0	0	0.039984	0	0.859656	0	0.039984	0	0	0	0	0.059976	2.499	0	2.93882	0	0	0	0	0	0	0	0.019992	0	0	0	0	0	0	0	0	0	0.739704	0	0	0	0	0	0	0	0
XM11P07C7	0.5X10^-4	0.019968	0.359425	0.019968	0.019968	0.019968	0	0	0.059904	0	17.3922	0	0	0	81.4896	0	0.019968	0	0	0	0	0.019968	0.019968	0	0	0	0.019968	0	0	0	0	0	0	0	0	0	0	0	0	0	0.019968	0	0	0	0	0	0.019968	0	0.019968
XM11P07C8	0.5X10^-4	0	0.060024	0	0	0	0.020008	0	0	0	0.140056	0.080032	0	0	0	0	0	0	0	0	0.020008	59.1036	0	0	0	0	0	0	0	0	0	0	13.5654	0	0	0	0	0	0	0	0.020008	0	0	0	0	0	0	0	14.1056
XM11P07C9	0.5X10^-4	0.020012	0.220132	0.060036	0	0.020012	0	0	0.020012	0	99.5397	0	0	0	0.020012	0	0	0	0	0	0	0	0.020012	0	0	0	0	0	0	0	0	0	0	0	0	0	0	0	0	0	0	0	0	0	0	0	0	0	0
XM11P07D1	0.5X10^-4	0.03996	2.95704	0.03996	0.01998	14.985	0.01998	0	0	0.01998	0.0999	47.4725	0.01998	0	0	0	31.7482	0	0.01998	0	0.27972	0	0.05994	0	0	0	0	0	0	0	0	0	0	0.01998	0	0	0	0.01998	0	0	0.47952	0	0	0	0.05994	0	0	0	0
XM11P07D10	0.5X10^-4	0.139972	58.4883	0	0	0.179964	0.019996	0	0	0	0	0.019996	0	0	0	0.019996	0.039992	0	0.019996	0	3.15937	0	2.95941	0	0	0	0	0	32.1336	0	0.039992	0	0	0	0	0	0	0	0.019996	0	0.639872	0	0	0	0	0	0	0	0
XM11P07D11	0.5X10^-4	0.059964	25.8445	0.039976	0.019988	0	0.019988	0	0	0	0	0	0.039976	0	0	0	0.019988	0	0	0	0.619628	0	0.679592	0	0	0	0	0	0	0	0	0	0	0.019988	0	0	0	0	69.3784	0	0.079952	0	0	0	0	0	0	0	0
XM11P07D12	0.5X10^-4	0.03996	6.89311	0.11988	0	0	0	0	0	0	8.87113	0	0	0	0.01998	0	0	0	0	0	0.47952	0	0.23976	0	0	0	0	0	0	0	0	0	0	0	0.01998	0	0.01998	0	0.01998	0	0.01998	0	0	0	0	0	0	0	0
XM11P07D3	0.5X10^-4	0.020008	0.760304	0	0.020008	0.440176	0	0	0	0	0.020008	0	98.1192	0	0	0	0	0	0	0	0.060024	0	0	0	0	0	0	0	0	0	0	0	0	0	0	0	0	0	0	0	0	0	0	0	0	0	0	0	0
XM11P07D4	0.5X10^-4	0.139944	68.9924	0.079968	0.019992	0.019992	0.019992	0.019992	0	0.019992	0.09996	0	0.019992	0	0	0.019992	0	0.019992	0.059976	0	1.97921	0	1.85926	0	0	0	0	0	0	0	0	0	0	0	0	0	0	0	0	0	0.519792	0	0	0	0	0	0	0	0
XM11P07D5	0.5X10^-4	0.079952	23.4459	0.119928	0.019988	0.019988	0	0.019988	0	0	67.1797	0	0	0	0.039976	5.53668	0	0	0.09994	0	1.05936	0	0.439736	0	0	0	0	0	0	0	0	0	0	0	0	0	0	0	0	0	0.059964	0	0	0	0	0	0.019988	0	0
XM11P07D6	0.5X10^-4	22.1114	0.419078	0	39.4133	0.279385	0.019956	0	0	0	0.119737	0	0.059868	0	0	0	0	0	36.2403	0	0.019956	0	0.019956	0	0	0	0	0	0	0	0.019956	0	0	0	0	0	0	0	0	0	0	0	0	0	0	0	0	0	0
XM11P07D7	0.5X10^-4	0.019992	17.7129	0	0	0.019992	0	0	0	0.019992	79.6282	0.019992	0.079968	0	0	0	0	0	0	0	0.479808	0	0.379848	0	0	0	0.079968	0	0	0	0	0	0	0	0	0	0	0	0	0	0.019992	0	0	0	0	0	0	0	0
XM11P07D8	0.5X10^-4	0	1.46263	0.020036	0.020036	0	0	0	0.040072	0	0	0	97.6758	0	0	0	0	0.020036	0	0	0.080144	0	0.020036	0	0	0	0	0	0.060108	0	0	0	0	0	0	0	0	0	0	0	0	0	0	0	0	0	0	0	0
XM11P07D9	0.5X10^-4	0.07992	5.05495	44.5754	0.07992	0.01998	0.01998	0.01998	0	0	0	0	0	0	34.6853	0	0	0.03996	0.01998	0	0.17982	0	0.13986	0	0	0	0	0	0.07992	0	0	0	0.01998	0	0	0	0	0	0.01998	0	0.03996	0	0	0	0.07992	0	0	0	0
XM11P07E1	0.5X10^-4	0.019972	6.09147	0.019972	0.039944	0.019972	0.019972	0.019972	0	0	65.4883	0	0	0.019972	0	0	0	0	0.039944	0	0.179748	0	0.119832	0	0	0	3.97444	15.3385	0	0	0.019972	0	0	0	0.019972	0	0	0	0	0	0.039944	0	0	0	0	0	0	0	0
XM11P07E10	0.5X10^-4	0.019972	5.17276	0.019972	0.039944	0.359497	0	0	0.079888	0	0.019972	0	0	0	0	0	0	0.019972	0	0	0.239664	0	0.139804	0	0	0	0	0	0	0	0	1.17835	0	70.2616	0	0	0	0.019972	0.399441	0	0.019972	0	0	0	0	0	0	0	0
XM11P07E11	0.5X10^-4	0.019968	2.19649	0	0	0.019968	0.019968	0	0	0	0.039936	0	0.019968	0	0	0	0	0	0	0	0.059904	0	0.09984	0	0	0	0	0	0.019968	0	0	0	0	0	0	0	0	96.4457	0.019968	0	0	0	0	0	0.039936	0	0	0	0
XM11P07E2	0.5X10^-4	38.0056	0.10012	0	0	0	57.3889	0	0	0	0	0	0	0	0	0	0	0	0	0	0	0	0	0	0	0	0	0	0	0	0	0.620745	0	0	0	0	0	0	0	0	0	0	0	0	0	0	0	0	0
XM11P07E4	0.5X10^-4	0.05994	87.992	0.07992	0.01998	1.81818	0.01998	0	0	0	0	0	0	0	0.01998	0	0.07992	0	0	0	4.23576	0	3.15684	0	0	0	0	0	0	0	0.01998	0	0	0	0	0	0	0	0	0	0.819181	0	0	0	0	0	0	0	0
XM11P07E5	0.5X10^-4	0	0.179928	0	0	0	0	0	0	1.15954	0.019992	58.4366	0	0	0	0	39.4042	0	0	0	0	0.019992	0.019992	0	0	0	0	0	0	0	0	0	0	0	0	0	0	0	0	0	0.039984	0	0	0	0	0	0	0	0.019992
XM11P07E6	0.5X10^-4	0	0.220176	0	0	0	0	0	0	0	91.8735	0	0	0.020016	0	0	0	0	0	0	0.020016	0	0	0	0	0	0	0	0	0	0.020016	0	0	0	0	0	0	0	0	0	0	0	0	0	0	0	0	0	0
XM11P07E7	0.5X10^-4	0.019984	0.159872	23.6211	0	0	0.179856	69.0648	0	0	0	0	0	0	0	0	0	0.019984	0	0	0.039968	0	0	0	0	0	0	0	0	0	0	0	0	0	0	0	0	0	0	0	0	0	0	0	0	0	0	0	0
XM11P07E8	0.5X10^-4	0	0.220353	0	0	0	95.3125	0	0	0	0	0	0	0	0.801282	0	0	0	0	0	0	0	0	0.741186	0	0	0	0	0	0	0	0	0	0	0	0	0	0	0	0	0	0	0	0	0	1.78285	0	0	0
XM11P07E9	0.5X10^-4	0.039984	1.01959	0.019992	0.09996	66.2735	0	0	0	0	0.019992	0	0.09996	0	0	0	0	0	0	0	0.119952	0	0.019992	0	0	0	0	0	0	0	24.4302	0	0	0.079968	0	0	0	0.019992	0	0	0	0	0	0	0	0	0	0	0
XM11P07F1	0.5X10^-4	0.060036	0.260156	0.10006	0	0	0	0	0	0.020012	0.020012	0	0	0	0	0	0	0	0	0	0	0	0.020012	0	0	0	0	0	0	0	0	0	0	0	99.2395	0	0	0	0	0	0	0	0	0	0	0	0	0	0
XM11P07F10	0.5X10^-4	0.159808	55.813	0.039952	0.019976	0.019976	0.039952	0	0	0	0	0	0	0	0	0	0	0	0	0	3.97523	0	3.29604	0	0	0	0	0	0.039952	0	0	0	0	0	0	0	0	0	0	0	0.918897	0	0	0	0.339592	0	0	0	0
XM11P07F11	0.5X10^-4	0.039952	0.739113	63.8434	0.019976	0.019976	0	0	0	25.9688	0	0	0	0	0	0	0	0	0	0	0.139832	0	0.139832	0	0	0	0	0	0	0	0	0	0	0	0	0	0	0	0	0	0	0	0	0	0	0	0	0	0
XM11P07F12	0.5X10^-4	0	9.59727	0	0.020036	0	34.6223	0	0	0	0	0	0	0	0	0	0	50.8716	0	0	0.440793	0	0.420757	0	0	0	0	0	0	0	0	0	0	0	0	0	0	0	0	0	0.060108	0	0	0	0	0	0	0	0
XM11P07F2	0.5X10^-4	0	4.50541	0.020024	0	0.20024	0	0	0	0	0.020024	0	93.352	0	0	0	0	0	0	0	0.160192	0	0.060072	0	0	0	0	0	0	0	0	0	0	0	0	0	0	0	0	0	0.020024	0	0	0	0	0	0	0	0
XM11P07F3	0.5X10^-4	0.039928	11.5792	0.039928	0.019964	0.019964	0	0	0.019964	0.039928	86.2847	0	0	0	0.019964	0	0	0	0	0	0.299461	0	0.239569	0	0	0	0	0	0.019964	0	0	0	0.019964	0	0	0	0	0	0	0	0.059892	0	0	0	0	0	0	0	0
XM11P07F4	0.5X10^-4	62.252	0.320577	0.020036	2.40433	0.440793	0	0	0	0	0.020036	0	0	0	0	0	0	0	33.861	0	0.020036	0	0	0	0	0	0	0	0	0	0	0	0	0	0	0	0	0	0	0	0	0	0	0	0	0	0	0	0
XM11P07F5	0.5X10^-4	0.079952	82.4705	0.259844	0	0.019988	0	0	0	0	0	0.019988	0	0	0	0.019988	0.019988	0	0	0	2.09874	0	1.95883	0	0	0	0	0	0	0	9.97402	0	0	0	0	0	0	0	0	0	0.59964	0	0	0	0	0	0	0	0
XM11P07F6	0.5X10^-4	0	3.5028	0	0	95.016	0	0	0	0	0	0.020016	0	0.080064	0	0	0	0.020016	0	0	0.220176	0	0.20016	0	0	0	0	0	0	0	0	0	0	0	0	0	0	0	0	0	0	0	0	0	0	0	0	0	0
XM11P07F7	0.5X10^-4	0.04004	0.22022	0	0.02002	0	0.02002	0	0	0	0.02002	0	0	99.6196	0	0	0	0	0	0	0	0	0	0	0	0	0.02002	0	0	0	0	0	0	0	0	0	0	0	0	0	0	0	0	0	0	0	0	0	0
XM11P07F8	0.5X10^-4	0	2.80336	0.020024	0	0.060072	0.020024	0	0	0	91.4898	0	0	0	0	0	0	0	0	0	0.20024	0	0.080096	0	0	0	0	0	0	0	0	0	0	0	0	0	0	0	0	0	0	0	0	0	0	0	0	0	0
XM11P07F9	0.5X10^-4	47.1283	0.240144	0	52.0512	0	0	0	0	0	0	0	0	0	0	0	0	0	0.180108	0	0.020012	0	0.020012	0	0	0	0	0	0	0	0	0	0	0	0	0	0	0	0	0	0	0	0	0	0	0	0	0	0
XM11P07G1	0.5X10^-4	0.06	8.06	0.02	0.02	0.06	48.4	0	0	0	0	0	0	0	0	0	0	0	0	0	0.12	0	0.12	0.02	0	33.48	0	0	0	0	0	0	0	0	0	0	0	0	0	0	0.02	0	0	0	0	0	0	0	0
XM11P07G10	0.5X10^-4	0.139776	86.7811	0.019968	0	0.09984	0.019968	0	0	0	0.019968	0.019968	0.019968	0	0	0	0.09984	0	0	0	5.57109	0	4.15336	0	0	0	0	0	0	0	0	0	0	0	0	0	0	0	0	0	1.25799	0	0	0	0.319489	0	0	0	0.019968
XM11P07G11	0.5X10^-4	0.020004	0.640128	0.020004	0	0	0	0	0	0.060012	0.020004	57.0714	0	0	0	0	41.2482	0.020004	0	0	0.080016	0	0.160032	0	0	0	0	0	0	0	0.020004	0	0	0	0	0	0	0	0	0	0.240048	0	0	0	0	0	0	0	0
XM11P07G12	0.5X10^-4	0	1.25874	0.03996	0.01998	0.01998	0	0	0	0.799201	5.59441	0	0	0	0.01998	0	0	0.01998	0	0	0.05994	0.01998	0.07992	0	33.4865	0	0	0	0	0	0	0	0	0	0	0	0	0	0	0	0	0	0	0	0	0	0	0	0
XM11P07G2	0.5X10^-4	75.4649	0.119976	0.019996	0.019996	8.15837	0.039992	0	0	0	9.85803	0.019996	0.019996	0	0	0	0	0	0	0	0	0	0	0	0	0	0	0	0	0	0	0	0	0	0	0	0	0	0	0	0	0	0	0	0	0	0	0	0
XM11P07G3	0.5X10^-4	0.020032	0.280449	0	0	0	97.8766	0	0	1.22195	0	0	0	0	0	0	0	0	0	0	0.020032	0	0	0	0	0	0	0	0	0	0	0	0	0	0	0	0	0	0	0	0	0	0	0	0	0	0	0	0
XM11P07G4	0.5X10^-4	0	1.38277	0	0	0	0	0.02004	0	97.3748	0	0	0	0	0	0	0	0	0	0	0.08016	0	0.12024	0	0.02004	0	0.02004	0	0.140281	0	0	0	0	0	0	0	0	0	0	0	0	0	0	0	0	0	0	0	0
XM11P07G5	0.5X10^-4	0.099761	85.2753	0.239425	0.019952	0.079808	0	0	0	0	0.019952	0.019952	0.019952	0.019952	0	0	0.019952	0	0	0	4.92817	0	3.35195	0	0.019952	0	0	0	0	0	0	0	0	0	0	0	0	0	0	0	1.31684	0	0	0	2.21468	0	0	0	0.019952
XM11P07G6	0.5X10^-4	0.019984	4.17666	0.09992	0.039968	0	0.019984	0	0	53.5172	38.2294	0	0	0	0	0	0	0	0	0	0.059952	0	0.119904	0	0.019984	0	0	0	0	0	0	0	0	0	0	0	0	0	0.019984	0	0	0	0	0	0	0	0	0	0
XM11P07G7	0.5X10^-4	20.5671	1.85703	65.9744	0.019968	0	0	0	0	0	0.019968	0	0	0	0	0.019968	0	0	0.119808	0	0.09984	0	0.039936	0	0	0	0	0	0	0	0	0	0	0.019968	0	0	0	0	0	0	0	0	0	0	0.039936	0	0	0	0
XM11P07G8	0.5X10^-4	0.019972	13.7408	0.059916	0.039944	0.059916	0.019972	0.019972	0	0.019972	0	0.019972	0	0	0	0	0	0.019972	0	0	0.479329	0	0.439385	0	0	0.079888	0	0	0	0	0	0	0	0	0	0	0	0	0	0	0.079888	0	0	0	0	0	0	0	0
XM11P07G9	0.5X10^-4	0.19972	60.1758	0.019972	0	0.139804	0.019972	0	0	0	0	0.019972	0.019972	0	0	0	0	0.039944	0	0	3.11564	0	2.2169	0.039944	0	0	0	0	0	0	0	0	0	0.019972	0	0	0	0	0.399441	0	0.559217	0	0	0	0	0	0	0	0
XM11P07H1	0.5X10^-4	0.020016	2.76221	0	0	0	0.040032	0	0	0	0	0	0	0	0	0	0	95.2562	0	0	0.140112	0	0.060048	0	0	0	0	0	0	0	0.020016	0	0	0	0	0	0	0	0	0	0	0	0	0	0	0	0	0	0
XM11P07H10	0.5X10^-4	0.02	0.4	0.02	0	0	0.02	0	0	64.26	0.02	0	0	0	0.02	0	0	0	0	0	0.02	0	0.14	0	0.02	0	0	0	0	0	0	0	0	0	0	0	0	0	0	0	0	0	13.58	0	0	0	0	0	0
XM11P07H11	0.5X10^-4	0	5.81046	0	0	0.020036	0	0	0	0	0	0	0	0	92.0256	0	0	0	0	0	0.260469	0	0.260469	0	0	0	0	0	0	0	0	0	0	0	0	0	0	0	0	0	0	0	0	0	0.120216	0	0	0	0
XM11P07H12	0.5X10^-4	0.179892	82.5505	0.019988	0	0.279832	0.039976	0	0	0.019988	0	0	0.119928	0	0.019988	0	0.019988	0.019988	0	0	4.51729	0	3.55787	0	0	0	0.019988	0	0	0	0	0	0	0	0	0.019988	0	0	0	0	1.23926	0	0	0	0	0	0	0	0
XM11P07H2	0.5X10^-4	0.05994	30.7692	0	0.01998	0	0.01998	0	0	0	63.5764	0	0	0	0	0	0.03996	0.01998	0.05994	0	1.07892	0	0.45954	0	0	0	0	0	0	0	0	0	0	0	0.01998	0	0	0	0	0	0.23976	0	0	0	0	0	0	0	0
XM11P07H3	0.5X10^-4	0.019964	66.0411	0.039928	0.019964	0.039928	0	0	0	0	0	0	0.019964	0	0.019964	0.079856	0.019964	0.019964	0.019964	0	1.65702	0	1.0581	0	0	0	0	0	0.019964	0	26.8117	0	0.019964	0	0	0	0	0	0	0	0.479138	0	0	0	0.938311	0	0	0	0
XM11P07H4	0.5X10^-4	0.019968	23.0032	0	0.019968	0.039936	0.039936	0	0	0	0	0	0	0	0	0.019968	0	0	0.039936	0	0.459265	0	0.359425	0	0	0	0	0	0	0	0	0	0	0	0	0	0	0	0	0	0.059904	0	0	0	0	0	0	0	0
XM11P07H5	0.5X10^-4	19.6027	3.83226	0	36.6974	0.080257	0.020064	0	0	0	0	0	0	0	1.16372	0	0	0.020064	32.3636	0	0.24077	0	0.080257	0	0	0	0	0	0	0	0	0	0	0	0	0	0	0	0	0	0	0	0	0	0.62199	0	0	0	0
XM11P07H7	0.5X10^-4	0	79.94	0.02	0.02	0.04	0	0	0	0	0.02	0	0	0	0	0	0	0.02	0	0	2.12	0	1.22	0	0	0	0	0	0	0	4.32	0	0	0	0	0	0	0	0	0	0.72	0	0	0	0	0	0	0	0
XM11P07H8	0.5X10^-4	0.059976	0.939624	63.3946	0.019992	0	0.019992	0	0	0	0	0	0.019992	0	10.096	0	0	0.019992	0	0	0.059976	0	0.019992	0	0	0	0.29988	0	0	0	0	0.039984	0	12.7549	0	0	0	0	0	0	0	0	0	0	0.019992	0	0	0	0
XM11P07H9	0.5X10^-4	0.019964	64.2244	0.019964	0	8.46476	0.09982	0	0	0.019964	0	0	0.359353	0	0	0	0	0.039928	0	0	1.39749	0	1.39749	0	0	0	0	0.019964	0	0	0	0	0	0	0	0	0	0	17.788	0	0.578958	0	0	0	0	0	0	0	0
XM11P08A1	10^-5	92.7742	2.42194	0	0.060048	0.120096	0	0	0	0.020016	0	0	0	0	0	0	0	0	0.180144	0	0.20016	0	0.160128	0	0	0	0	0	0	0	0	0	0	0	0	0	0	0	0	0	0	0	0	0	0	0	0	0	0
XM11P08A10	10^-5	0.159649	76.6314	0.039912	0.019956	0.698463	0	0	0	0.019956	0	0	0	0	0	0.039912	0.039912	0	0.039912	0	6.2263	0	4.96907	0	0	0	0.059868	0	0.119737	0.019956	0.019956	0	0	0	0.019956	0	0	0	0	0	2.07543	0	0	0	0	0	0	0	0
XM11P08A11	10^-5	0.11988	0.1998	60.3596	0.01998	29.8102	0	0	0	0	0	0	0.01998	0.05994	0	0	0	0	0	0	0.05994	0	0.01998	0	0	0.01998	0	0	0	0	0	0	0	0	0	0	0	0	0	0	0	0	0	0	0	0	0	0	0
XM11P08A12	10^-5	6.58157	0.079777	0.019944	2.65257	1.63542	4.36777	21.3004	0	0.418827	0	0.438771	0	33.3466	0	0	0.299162	6.46191	0.019944	0.079777	0	0	0	0.079777	0	0	0	0	0	6.78101	0	0.039888	0	0	0	0	0	0.199442	0	0	0.019944	0	0.299162	0	0.119665	0	0	0.698045	0
XM11P08A2	10^-5	91.1729	0.160128	0	7.40592	0.020016	0	0	0	0	0	0	0	0	0	0	0	0	0.580464	0	0.020016	0	0.020016	0	0	0	0	0	0	0	0	0	0	0	0	0	0	0	0	0	0	0	0	0	0	0	0	0	0
XM11P08A3	10^-5	0.04008	0.781563	0	0	0.02004	0	0	0	0.02004	0	0.02004	0	0	0	0	0	0.02004	0	0	0.02004	0	0.04008	0	0	0	0	0	0	0	0	97.5351	0	0	0	0	0	0	0	0	0	0	0	0	0	0	0	0	0
XM11P08A4	10^-5	0.04004	0.36036	0	0.02002	0	0	0	0	0	0	58.4585	0	0	0	0	40.7407	0	0.02002	0	0.02002	0	0.04004	0	0	0	0	0	0	0	0	0	0	0	0	0	0	0	0	0	0.08008	0	0	0	0	0	0	0	0
XM11P08A5	10^-5	0.060012	1.24025	0	0.020004	0.040008	0	0	0.020004	96.9994	0	0	0	0	0	0	0	0	0	0	0.060012	0	0.080016	0	0	0	0	0	0	0	0	0	0	0	0	0	0	0	0	0	0	0	0	0	0	0	0	0	0
XM11P08A6	10^-5	70.8483	0.260104	0.020008	26.1705	0.020008	0.020008	0	1.16046	0	0	0	0	0	0	0	0	0	0.040016	0	0.060024	0	0.040016	0	0	0	0	0	0	0	0	0	0	0	0	0	0	0	0	0	0	0	0	0	0	0	0	0	0
XM11P08A7	10^-5	0.19984	0.979217	0	60.0919	0	0	0	31.8745	0	0	0	0	0	0	0	0	0	0.079936	0	0.039968	0	0.039968	0	0	0	0	0	0	0	0	0	0	0	0	0	0	0	0	0	0	0	0	0	0	0	0	0	0
XM11P08A8	10^-5	19.5831	3.00662	0	37.3221	0.080176	0.020044	0	0.120265	0	0	0	0	0	0	0	0	0	34.1752	0.020044	0.360794	0	0.320706	0	0	0	0	0	0	0	0	0	0	0	0	0	0	0	0	0	0.020044	0	0	0	0	0	0	0	0
XM11P08A9	10^-5	0.080128	1.36218	0	0.020032	0.080128	0	0	0	0.020032	0	0	0	0	0	0	0	0	0	0	0.200321	0	0.180288	0	0	0	0	0	0	0	0	0	0	0	0	0.020032	0	0	0	0	0	0	0	0	0	0	0	0	0
XM11P08B1	10^-5	0.019984	3.59712	0	0.019984	0	0	0.019984	0.019984	0.019984	0	0	0	0	0	0	0	0	0	0	0.179856	0	0.079936	0	0	0.019984	0	0	0	0	0	0	0	0	0	0	0	0	0	0	0.039968	0	0	0	0	0	0	0	0
XM11P08B10	10^-5	0.079872	86.4018	0.019968	0.039936	0.079872	0.059904	0	0.019968	0.019968	0	0	0	0	0	0	0.019968	0	0	0	5.43131	0	3.73403	0	0	0	0	0	0	0	0	0	0	0	0	0	0	0	0	0	1.69728	0	0	0	0	0	0	0	0
XM11P08B11	10^-5	0.019976	5.05394	0	0.019976	0.059928	0.039952	0	94.3068	0	0	0	0	0	0	0	0	0	0	0	0.079904	0	0.059928	0	0	0	0	0	0	0	0	0	0	0	0	0	0	0	0	0.019976	0.059928	0	0	0.019976	0	0	0	0	0
XM11P08B12	10^-5	0.09986	84.8612	0.039944	0	0	0.019972	0	0	0.019972	0	0	0	0	0	0	0	0	0	0	5.5722	0	4.99301	0	0	0	0	0	0	0	0	0.019972	0	0	0	0	0	0	0	0	1.59776	0	0	0	0	0	0	0	0
XM11P08B2	10^-5	0.139888	68.2454	0.019984	0.039968	27.1183	0.019984	0	0	0	0	0	0	0	0	0	0	0	0.019984	0.019984	0.539568	0	0.29976	0	0	0	0	0	0	0	0	0	0	0	0	0	0	0	0	0	0.259792	0	0	0	0	0	0	0	0
XM11P08B3	10^-5	99.2994	0.340272	0	0	0	0	0	0	0	0	0	0	0	0	0	0	0	0	0	0.020016	0	0.040032	0	0	0	0	0	0	0	0	0	0	0	0	0	0	0	0	0	0	0	0	0	0	0	0	0	0
XM11P08B4	10^-5	92.8443	0.621367	0	0.040088	0	0	0	0.040088	0	0	0	0	0	0	0	0	0	0	0	0.120265	0	0.060132	0	0	0	0	0	0	0	0	0	0	0	0	0	0	0	0	0	0	0	0	0	0	0	0	0	0
XM11P08B5	10^-5	21.1496	0.761065	0	61.4861	0	0.020028	0	0	0	0	0	0	0	0	0	0	0	15.3815	0	0.080112	0	0.020028	0	0	0	0	0	0	0	0	0	0	0	0	0	0	0	0	0	0	0	0	0	0	0	0	0	0
XM11P08B6	10^-5	0.259377	84.2777	0	0.079808	0.139665	0.019952	0	0	0	0	0	0	0	0	0	0.019952	0	0	0.059856	5.10774	0	4.46927	0	0	0	0	0	0	0	0	0	0	0	0	0.039904	0	0	0	0	1.53631	0	0	0	0	0	0	0	0
XM11P08B7	10^-5	0.199641	83.1503	0	0.039928	0.259533	0.039928	0.019964	0.09982	0	0	0	0	0	0	0	0	0.019964	0	0	5.96926	0	4.51188	0	0	0	0.019964	0	0	0	0	0	0	0	0	0	0	0	0	0	1.79677	0	0	0	0	0	0	0	0
XM11P08B8	10^-5	0.23933	77.862	0	0.019944	0.099721	0	0	0	0.019944	0	0.019944	0.039888	0	0	0	0.019944	0	0	0.059832	4.6071	0	3.37056	0	0	0	0	0	0	0	0	0	0	0	0.039888	0	0	0	0	0	1.37615	0	0	0	5.52453	0	0	0	0
XM11P08B9	10^-5	0.040024	0.340204	0	0.040024	0	0.020012	0	0	0	0	0	98.9594	0	0	0	0	0	0	0	0.040024	0	0.020012	0	0	0	0	0	0	0	0.060036	0	0	0	0	0	0	0	0	0	0	0	0	0	0	0	0	0	0
XM11P08C1	10^-5	0.020032	3.30529	0.020032	0	0.020032	0.020032	0	95.9936	0	0	0	0	0	0	0	0	0	0	0	0.240385	0	0.200321	0	0	0	0	0	0	0	0	0	0	0	0	0	0	0	0	0	0.060096	0	0	0	0	0	0	0	0
XM11P08C10	10^-5	98.4985	0.520521	0	0.02002	0	0	0	0	0	0	0	0	0	0	0	0	0	0	0	0.06006	0	0.04004	0	0	0	0	0	0	0	0	0	0	0	0	0	0	0	0	0	0	0	0	0	0	0	0	0	0
XM11P08C11	10^-5	99.2192	0.26026	0.02002	0.08008	0	0	0	0.04004	0	0	0	0	0	0	0.02002	0	0.04004	0	0	0.02002	0	0	0	0	0	0	0	0	0	0	0	0	0	0	0	0	0	0	0	0	0	0	0	0	0	0	0	0
XM11P08C12	10^-5	0.09988	0.379545	0	0.079904	0	0.039952	0	87.9145	0.019976	0	0	0	0	0	11.1266	0	0.019976	0	0	0.019976	0	0	0	0	0	0	0	0.019976	0	0	0	0	0	0	0	0	0	0.019976	0	0	0	0	0	0	0	0	0	0
XM11P08C2	10^-5	0.159649	36.4797	0.059868	0.039912	0.09978	0.019956	0	0.039912	0	0	0	0	0.039912	0	0	0	0	0.019956	0.139693	2.07543	0	1.87587	0	0	0	0.019956	0	0	0	0	0	0	0	0	0	0	0	0	0	0.518859	0	0	0	0	0	0	0	0
XM11P08C3	10^-5	0.09978	21.0537	0.039912	0.279385	0.159649	0	0	0	0.019956	0	0	0.079824	0.079824	0	0	0	0.019956	0	63.3606	2.61425	0	2.03552	0	0	0	0	0.019956	0.019956	0	0	0	0	0	0	0	0	0	0	0	0.439034	0	0.039912	0	0.379166	0	0	0	0
XM11P08C4	10^-5	0.10012	0.340408	0	82.2587	0.220264	0	0	0	0	0	0.020024	0	0	0	0	0	0	0.020024	0	0.020024	0	0.040048	0	0	0	0	0	0	0	0	0	0	0	0	0	0	0	0	0	0	0	9.57149	0	0	0	0	0	0
XM11P08C5	10^-5	0.020024	1.48178	0	0	97.8975	0	0	0.020024	0	0	0	0	0	0	0	0	0	0	0.040048	0.060072	0	0.040048	0	0	0	0	0	0.020024	0	0	0	0	0	0	0	0	0	0	0	0	0	0	0	0	0	0	0	0
XM11P08C6	10^-5	0	0.760608	0	0	0.020016	0.040032	0	0.080064	0	0	0	0	0	0.020016	0	0	0	0	97.3379	0.020016	0	0.060048	0.020016	0	0	0	0	0	0	0	0	0	0	0	0	0	0	0	0	0.020016	0	0	0	0	0	0	0	0
XM11P08C7	10^-5	0.07992	0.0999	3.6963	0.03996	0	0.03996	0	86.014	0	0.01998	0	0	0	0	0	0.01998	0	0	0	0.01998	0	0	0.03996	0	0	8.01199	0	0	0	0	0	0	0	0	0	0	0	0	0	0	0	0	0	0	0	0	0	0
XM11P08C8	10^-5	0.04008	3.66734	0	0	0.02004	36.513	0	0.160321	0	0	0	0.08016	0	0	0	0	0	0	0	0.260521	0	0.220441	56.012	0	0	0	0	0	0	0	0	0	0	0	0	0	0	0	0	0	0	0	0	0	0	0	0	0
XM11P08C9	10^-5	0.239617	9.14537	0	0.039936	0.039936	0	0	89.8163	0	0	0	0	0.039936	0	0	0	0	0	0	0.159744	0	0.159744	0	0	0	0	0	0	0	0	0	0	0	0	0	0	0	0	0	0.079872	0	0	0	0	0	0	0	0
XM11P08D1	10^-5	34.3781	10.7007	0.019964	42.8629	0.179677	0.379317	0	0.139748	0.019964	0	0	0	0	0	0	0	0	0.019964	0	0.53903	0	0.379317	0	0	0	0	0	0	0	0	0	0	0	0	0	0	0	0	0	0.059892	0	0	0	0.339389	0	0	0	0
XM11P08D10	10^-5	99.0192	0.240192	0.080064	0	0	0	0	0.040032	0	0	0	0	0	0	0	0	0	0.280224	0	0.020016	0	0	0	0	0	0	0	0	0	0	0	0	0	0	0	0	0	0	0	0	0	0	0	0	0	0	0	0
XM11P08D11	10^-5	0.160224	0.180252	99.2389	0.040056	0	0	0	0	0	0	0	0	0	0	0	0	0	0	0	0.020028	0	0	0	0	0	0	0	0	0	0	0	0	0	0	0	0	0	0	0	0	0	0	0	0	0	0	0	0
XM11P08D12	10^-5	99.6404	0.0999	0	0.01998	0	0.01998	0	0	0	0	0	0	0	0	0	0	0	0.01998	0	0	0	0	0	0	0	0	0	0	0	0.01998	0	0	0	0	0	0	0	0	0	0.01998	0	0	0	0	0	0	0	0
XM11P08D2	10^-5	0.040032	0.420336	0.040032	0.020016	0.020016	98.5589	0	0	0	0	0	0	0	0	0	0	0.020016	0	0	0.040032	0	0.020016	0	0	0	0	0	0.040032	0	0	0	0	0	0	0	0	0	0	0	0	0	0	0	0	0	0	0	0
XM11P08D4	10^-5	4.59541	0.31968	79.5804	5.53447	0	0	0	0	0.01998	0	0	0.01998	0	0.05994	0	0	0	0	0.01998	0	0	0	0	0	0	0	0	0	0	0	0	0	0	0	0	0	0	0	0	0	0	0	0	0	0	0	0	0
XM11P08D5	10^-5	0.139832	16.4802	0	0.119856	0.019976	0	0.039952	0	0	0	0	0	0	79.3847	0	0	0	0.039952	0	0.339592	0	0.279664	0	0	0	0.019976	0	0	0	0	0	0	0	0	0	0	0	0	0	0.119856	0	0	0	0	0	0	0	0
XM11P08D6	10^-5	41.9704	1.06127	0	55.6468	0.020024	0	0	0.020024	0	0	0	0	0	0	0	0	0	0.020024	0	0.10012	0	0.080096	0	0	0	0	0	0	0	0	0	0	0	0	0	0	0	0	0	0	0	0	0	0	0	0	0	0
XM11P08D7	10^-5	0.040056	1.06149	0	0.020028	0	0	0	0.080112	0	0	0	0	0	0	0	0	0	0	0	0.020028	0	0.040056	0	0	0	33.547	0	0	0	0	0	0	0	0	0	0	0	0	0	0	0	0	0	0	0	0	0	0
XM11P08D8	10^-5	0.11988	0.35964	0	0.11988	0.01998	0	0	91.4485	0	0	0	7.63237	0	0	0	0	0	0.07992	0	0	0	0.01998	0	0	0	0	0	0	0	0	0	0	0	0	0	0	0	0	0	0	0	0	0	0	0	0	0	0
XM11P08D9	10^-5	18.9752	3.6229	0.580464	36.7894	0	0.020016	0	0.30024	0	0	0	0	0	0	0	0	0	32.3659	0	0.180144	0	0.220176	0	0	0	0	0	0	0	0	0	0	0	0	0	0	0	0	0	0	0	0	0	0	0	0	0	0
XM11P08E1	10^-5	19.3632	2.0024	0	39.2871	0	0.020024	0	0	0	0	0	0	0	0.180216	0	0	0	35.5627	0	0.060072	0	0.060072	0	0	0	0	0	0	0	0	0	0	0	0	0	0	0	0	0	0	0	0	0	0	0	0	0	0
XM11P08E10	10^-5	0.040016	0.420168	0	0	0.380152	0	0	98.0192	0	0	0	0	0	0	0	0	0	0	0	0.020008	0	0	0	0	0	0	0	0	0	1.0004	0	0	0	0	0	0	0	0	0	0	0	0	0	0	0	0	0	0
XM11P08E12	10^-5	0.020016	0.20016	0	0.040032	0.040032	0	99.6597	0	0	0	0	0	0	0	0	0	0	0	0	0	0	0	0	0	0	0	0	0	0	0	0	0	0	0	0	0	0	0	0	0	0	0	0	0	0	0	0	0
XM11P08E2	10^-5	0.020016	0.10008	0	0	0	0.020016	0	0	0	0	0	0	0	0	0	0	0	0	0	0	0	0.020016	0	0	0	0	0	0	0	0	0	0	0	0	0	0	0	0	0	0	0	0	0	0	0	0	0	0
XM11P08E3	10^-5	84.2937	0.540216	0	14.2657	0	0.020008	0	0	0	0	0	0	0	0	0	0	0	0	0	0.020008	0	0	0	0	0	0	0	0	0	0	0	0	0	0	0	0	0	0	0	0	0	0	0	0	0	0	0	0
XM11P08E4	10^-5	0	98.0577	0	0	0	0.020024	0	0	0	0	0	0	0	0	0	0	0	0	0	0.10012	0	0.10012	0	0	0	0	0	0.480577	0	0	0	0	0	0	0	0	0	0	0	0.30036	0	0	0	0.040048	0	0	0	0
XM11P08E5	10^-5	0.139748	83.869	0	0.019964	0.139748	0.019964	0	0	0	0	0	0	0	0	0	0	0	0.019964	0.019964	5.58994	0	4.47195	0	0	0	0	0	0	0	0.019964	0	0	0	0	0	0	0	0	0	2.41565	0	0	0	0	0	0	0	0
XM11P08E6	10^-5	0.060024	1.7607	0	0.040016	0	0	0	0	0	0	0	0	0.020008	0	0	0	0	0	0	0.10004	0	0.060024	0	0	0	0	0	0.020008	0	97.0588	0	0	0	0	0	0	0	0	0	0	0	0	0	0	0	0	0	0
XM11P08E7	10^-5	0.020012	0.220132	0	0.020012	0	97.6186	0	0.040024	0	0	0	0	0	0	0	0	0	0	0	0	0	0.020012	0	0	0	0	0	0	0	0.940564	0	0	0	0	0	0	0	0	0	0	0	0	0	0	0	0	0	0
XM11P08E8	10^-5	0.019996	0.139972	0	0.019996	0.019996	0	0	68.1864	0.019996	0	0	0	0	0	0	0	0	0.019996	0	0	0	0	0	0	0	0	0	0	0	31.4737	0	0	0	0	0	0	0	0	0	0	0	0	0	0	0	0	0	0
XM11P08E9	10^-5	20.0921	0.620372	0.020012	41.2648	0	0	0	0.040024	0	0	0	0	0	0	0	0	0	36.5819	0	0.040024	0	0.040024	0	0	0	0	0	0	0	0	0	0	0	0	0	0	0	0	0	0	0	0	0	0	0	0	0	0
XM11P08F1	10^-5	98.9598	0.220044	0	0.020004	0	0	0	0	0	0	0	0	0	0	0	0	0	0	0	0.040008	0	0	0	0	0	0	0	0	0	0	0	0	0	0	0	0	0	0	0	0	0	0	0	0	0	0	0	0
XM11P08F10	10^-5	0.119856	87.0156	0	0.079904	0.139832	0	0	0	0	0	0	0	0	0	0	0	0	0	0.019976	3.95525	0	2.85657	0	0	0	0	0	0	0	0.019976	0	0.019976	0	0	0	0	0	0	0	1.43827	0	0	0	0	0	0	0	0
XM11P08F11	10^-5	82.7427	0.28028	0	13.5736	0	0	0	0	0	0	0	0	0	0	0	0	0	2.86286	0	0	0	0	0	0	0	0	0	0	0	0	0	0	0	0	0	0	0	0	0	0	0	0	0	0	0	0	0	0
XM11P08F12	10^-5	19.4712	0.300481	0	42.7284	0	0	0	0	0	0	0	0	0	0	0	0	0	36.5585	0	0.060096	0	0	0	0	0	0	0	0	0	0	0	0	0	0	0	0	0	0	0	0	0	0	0	0	0	0	0	0
XM11P08F2	10^-5	0	93.7374	0.040145	0	0.020072	0	0	0	0.020072	0	0	0.020072	0	0	0	0	0	0	0	2.48896	0	1.14412	0	0	0	0	0	0	0	0	0	0	0	0	0	0	0	0	0	1.32477	0	0	0	0	0	0	0	0
XM11P08F3	10^-5	0.10014	0.020028	0	0	0	0	0	85.4396	0	0	0	0	0	0	0	0	0	0	0	0	0	0	0	0	0	12.7779	0	0	0	0	0	0	0	0	0	0	0	0	0	0	0	0	0	0	0	0	0	0
XM11P08F4	10^-5	99.3595	0.20016	0	0.040032	0	0	0	0	0	0	0	0	0	0	0	0	0	0.020016	0	0.020016	0	0	0	0	0	0	0	0	0	0	0	0	0	0	0	0	0	0	0	0	0	0	0	0	0	0	0	0
XM11P08F5	10^-5	0.179605	87.8268	0.019956	0	0.059868	0.019956	0	0	0	0	0	0	0	0	0	0	0	0	0	4.68968	0	3.2728	0	0	0	0	0	0	0	0	0	0	0	0	0	0	0	0	0	1.75614	0	0	0	0	0	0	0	0
XM11P08F6	10^-5	0.019976	0.079904	37.8945	0.019976	0	0.039952	0	0	0	0	0	0	0	0	0	0	0	0	0	0.019976	0	0.019976	0	0	0	0	0	49.5006	0	0	0	0	0	0	0	0	0	0	0	0.019976	0	0	0	0	0	0	0	0
XM11P08F7	10^-5	87.6301	1.82146	0.020016	7.72618	0.020016	0	0	0	0	0	0	0	0	0	0	0	0	0	0	0.160128	0	0.140112	0	0	0	0	0	0	0	0.020016	0	0	0	0	0	0	0	0	0	0	0	0	0	0	0	0	0	0
XM11P08F8	10^-5	0.040016	0.10004	0	0	98.5594	0	0	0	0	0	0.020008	0	0	0	0	0	0	0	0	0.040016	0	0	0	0	0	0	0	0	0	0.560224	0	0	0	0	0	0	0	0	0	0	0	0	0	0	0	0	0	0
XM11P08F9	10^-5	87.0419	0.580813	0	11.1756	0	0	0	0	0	0	0	0	0	0	0	0	0	0	0	0.080112	0	0.060084	0	0	0	0	0	0	0	0	0	0	0	0	0	0	0	0	0	0	0	0	0	0	0	0	0	0
XM11P08G1	10^-5	94.0364	0.140084	0.880528	0.040024	0.040024	0.020012	0	0	0	0	0	0	0	0	0	0	0	0.020012	0	0	0	0	0	0	0	0	0.020012	0	0	0	0	0	0	0	0	0	0	0	0	0	0	0	0	0	0	0	0	0
XM11P08G10	10^-5	0.080032	0.10004	0	0.020008	99.4398	0.020008	0	0.020008	0.020008	0	0	0	0	0	0	0	0	0	0	0.020008	0	0.020008	0	0	0	0	0	0	0	0	0	0	0	0	0	0	0	0	0	0	0	0	0	0	0	0	0	0
XM11P08G11	10^-5	0.02002	0.24024	0.02002	0	0.02002	0	0	0	99.1592	0	0	0	0	0	0	0	0	0	0	0	0	0.02002	0	0	0	0	0	0	0	0	0	0	0	0	0	0	0	0	0	0	0	0	0	0	0	0	0	0
XM11P08G2	10^-5	0.179712	88.0391	0.019968	0.019968	0.159744	0.039936	0	0	0.019968	0	0	0	0	0	0	0.019968	0	0	0	3.39457	0	2.51597	0	0	0	0	0	0	0	0	0	0	0	0	0	0	0	0	0	2.55591	0	0	0	0	0	0	0	0
XM11P08G3	10^-5	0.020012	0.280168	0.020012	0	1.5009	92.9158	0	0.060036	0	0	0	0	0	0	0	0	0	0	0	0.020012	0	0	3.42205	0	0	0	0	0	0	0	0	0	0	0	0	0	0	0	0	0	0.020012	0	0	0	0	0	0	0
XM11P08G4	10^-5	0.09988	87.2753	0	0	0.059928	0	0	0.019976	0	0	0	0	0	0	0	0	0	0	0	3.75549	0	3.09628	0	0	0	0	0	0	0	0	0	0	0	0	0	0	0	0	0	2.93648	0	0	0	0	0	0	0	0
XM11P08G5	10^-5	0.099741	86.6946	0	0.039896	0.099741	0	0	0.019948	0.019948	0	0.019948	0	0	0	0	0.019948	0	0.019948	0	4.12926	0	3.35129	0	0	0	0	0	0	0	0	0.019948	0	0	0	0	0	0	0	0	2.53341	0	0	0	0	0	0	0	0
XM11P08G6	10^-5	0.039904	86.9513	0	0	0.159617	0	0	0	0.019952	0	0	0	0	0.019952	0	0	0.019952	0	0	3.65124	0	2.57382	0	0	0	0	0	0	0	0	0	0	0	0	0	0	0	0	0.019952	2.73344	0	0.019952	0	0	0	0	0	0
XM11P08G7	10^-5	0.119952	81.7473	0.019992	0.019992	0.159936	0	0	0	0.019992	0	0	0	0	0	0.09996	0.059976	0	0	0	5.87765	0	4.11835	0	0	0.059976	0	0	0	0	0	0.019992	0	0	0	0	0	0	0	0	2.7589	0	0	0	0	0	0	0	0
XM11P08G8	10^-5	0	0.20024	0.020024	0	0.020024	0	0	0	0	0	0	0	0	0.020024	0	0	0	0	0	0.020024	0	0	0	0	99.2992	0	0	0	0	0	0	0	0	0	0	0	0	0	0	0	0	0	0	0	0	0	0	0
XM11P08G9	10^-5	0.120072	31.2387	0	0.020012	0.120072	0.020012	0	0	0.020012	0	0	1.80108	0	0	0.080048	0	0.020012	0.020012	0	1.20072	0	0.960576	0	0	0	0	0	0	0	0.040024	0	0	0	0	0.020012	0	0	0	0	0.5003	0	0	0	0	0	0	0	0
XM11P08H1	10^-5	0.179748	9.56661	0.539245	0.019972	0.019972	0	0	0	0.019972	0	0	0	0	0	0	0.019972	0	0.019972	0	0.139804	0	0.159776	0.019972	0	0	82.5045	0	0	0	0	0	0	0	0	0	0	0	0	0	0.179748	0	0	0	0	0	0	0	0
XM11P08H10	10^-5	0.020012	1.48089	0	0	0.020012	0	0	0.020012	96.658	0	0	0.020012	0	0	0	0	0	0	0	0.140084	0	0.060036	0	0	0	0	0	0	0	0	0	0	0	0	0	0	0	0	0	0	0	0	0	0	0	0	0	0
XM11P08H11	10^-5	0.179533	82.2661	0	0.019948	0.139637	0	0	0.039896	0	0	0	0	0	0.019948	0	0	0	0	0	6.22382	0	4.92719	0	0	0	0	0.039896	0	0	0	0	0	0	0	0	0	0	0	0	2.37383	0	0	0	0	0	0	0	0
XM11P08H2	10^-5	21.9376	0.460368	0	40.2722	0	0	0	0	0	0	0	0	0	0	0	0	0	36.1089	0	0.040032	0	0.020016	0	0	0	0	0	0	0	0	0	0	0	0	0	0	0	0	0	0	0	0	0	0	0	0	0	0
XM11P08H3	10^-5	0.059856	58.34	0.019952	0.039904	0.039904	0.039904	0	0	0	0	0	0	0	0	0	0	0	0	0	2.39425	0.019952	1.39665	0.079808	0	0	0	0	0.159617	0	0	0	0	0	0	0	0	0	0	0	1.21708	0	0	0	0	0	0	0	0.019952
XM11P08H4	10^-5	0.159904	73.9756	0	0.019988	0.019988	0.09994	0	0	0.019988	0	0	10.3738	0	0	0	0	0	0	0	3.59784	0	2.87827	0.019988	0	0	0	0	0	0	0.019988	0	0	0	0	0	0	0	0	0	2.09874	0	0.019988	0	0	0	0	0	0
XM11P08H5	10^-5	1.36191	0.340477	0	6.24875	0	19.4672	0	0	0	0	0	0	0	0	0	0	41.1977	0.020028	0.040056	0.040056	0	0	29.1608	0	0	0	0	0	0	0	0	0	0	0	0	0	0	0	0	0	0	0	0	0	0	0	0	0
XM11P08H6	10^-5	0.03996	78.4016	0	0	0	0.01998	0	0	0	0	0	0.35964	0	0	0.03996	0	0	0	0	0.979021	0	0.599401	0	0	0	0	0	0	0	0.01998	0	0	0	0	14.8452	0.01998	0	0	0	0.779221	0	0	0	0	0	0	0	0
XM11P08H7	10^-5	0.139665	25.5587	0.199521	0	0.139665	0	0	0.099761	0.019952	0	0	0	0	0	0	0.039904	0.019952	0.019952	0	2.43416	0	1.69593	0	0	0	0	0	0	0	0	0	0	0	0.239425	0	0	0	0	0	0.718276	0	0	0	0	0	0	0	0
XM11P08H8	10^-5	0.139637	88.9886	0	0.019948	0.099741	0.019948	0	0	0	0.019948	0	0.019948	0	0	0	0.019948	0	0.019948	0	3.13186	0	2.27409	0	0	0	0	0	0	0	0	0	0	0	0	0.019948	0	0	0	0	2.1544	0	0	0	0	0	0	0	0
XM11P08H9	10^-5	0.059916	0.918714	0	0	0	96.6047	0	0	0.019972	0	0	0	0	0	0	0	0	0	0	0.079888	0	0.09986	0.019972	0	0	0	0	0	0	0	0	0	0	0	0	0	0	0	0	0	0	0.439385	0	0	0	0	0	0
XM11P09A1	10^-5	0.059916	86.8584	0	0.079888	0.679049	0	0	0.019972	0	0	0	0	0	0.019972	0	0.039944	0	0.019972	0.019972	2.31676	0	1.69762	0	0	0	0	0	0	0	0.019972	0	0	0	0	0	0	0	0	0	1.03855	0	0	0	0	0	0	0	0
XM11P09A10	10^-5	0.040016	0.060024	0.020008	0	99.0396	0	0	0	0	0	0	0.260104	0	0	0.020008	0	0	0	0	0.020008	0	0	0	0	0	0	0	0	0	0	0	0	0	0	0	0	0	0	0	0	0	0	0	0	0	0	0	0
XM11P09A11	10^-5	99.7599	0.040016	0	0.020008	0	0	0	0	0	0	0	0.020008	0	0	0	0	0	0	0	0.020008	0	0	0	0	0	0	0	0	0	0	0	0	0	0	0	0	0	0	0	0	0	0	0	0	0	0	0	0
XM11P09A2	10^-5	0.239569	0.798563	0	0.019964	96.7658	0.039928	0	0	0	0	0	0	0	0	0	0.019964	0	0.039928	0	0.199641	0	0.279497	0.019964	0	0	0	0	0	0	0	0	0	0	0	0	0	0	0	0	0	0	0	0	0	0	0	0	0
XM11P09A3	10^-5	0.079856	1.2777	62.2879	0.019964	0.259533	0.039928	0	0.019964	0	0	0	0	0	0.019964	0	0	0.039928	0	0	0.898383	0	0.598922	0	0	0	0	0	0	0	0	0	0	0	0	0	0	0	0	0	0.019964	0	0	0	0	0	0	0	0
XM11P09A4	10^-5	0.01996	93.8523	0.01996	0	0.139721	0.01996	0	0.01996	0	0	0	0	0	0	0	0	0	0.01996	0	0.818363	0	0.578842	0	0	0	0	0	0	0	0	0	0	0	0	0.01996	0	0	0	0	0.638723	0	0	0	0	0	0	0	0
XM11P09A5	10^-5	3.79469	0.039944	0.019972	3.69483	0.019972	29.5786	0	0.079888	0	6.59077	0	0	0	0	0	0	40.7629	3.63491	0.019972	0.019972	0	0	0	0	0	0	0	0.019972	0	0	0	0	0	0	0	0	0	0	0	0	0	0	0	0	0	0	0	0
XM11P09A6	10^-5	4.1483	0.06012	0	4.62926	0	34.7094	0	0	0	0	0	0	0	0	0	0	48.4369	4.28858	0.02004	0	0	0.02004	0	0	0	0	0	0	0	0	0	0	0	0	0	0	0	0	0	0	0	0	0	0	0	0	0	0
XM11P09A7	10^-5	40.7971	0.120168	0.020028	58.5019	0	0	0	0	0	0	0	0	0	0	0	0	0	0	0	0	0	0.040056	0	0	0	0	0	0	0	0	0	0	0	0	0	0	0	0	0	0	0	0	0	0	0	0	0	0
XM11P09A8	10^-5	0.079904	0.119856	0.019976	0.019976	0	0.019976	0	0	0	0	0	0	0	0	0.019976	0	0	0	97.1434	0.019976	0	0.019976	0	0	0	0	0	0	0	0	0	0	0	0	0	0	0	0	0	0	0	0	0	0	0	0	0	0
XM11P09A9	10^-5	98.2779	0.220264	0.160192	0.020024	0.080096	0	0	0	0	0	0	0	0	0	0	0	0	0	0	0.040048	0	0.060072	0	0	0	0	0	0	0	0	0	0	0	0	0	0	0	0	0	0	0	0	0	0	0	0	0	0
XM11P09B1	10^-5	0.040048	4.86584	0	0.020024	0.080096	0	0	94.6536	0	0	0	0	0	0	0	0	0	0	0	0.120144	0	0.10012	0	0	0	0	0	0	0	0	0	0	0	0	0	0	0	0	0	0.020024	0	0	0	0	0	0	0	0
XM11P09B10	10^-5	0.119904	82.6139	0.019984	0.019984	0.139888	0.019984	0	0.019984	0	0	0.059952	0	0	0.079936	0	0.019984	0	0	0	6.29496	0	5.03597	0	0	0	0.019984	0	0	0	0	0	0	0	0.059952	0.019984	0	0	0	0	2.35811	0	0	0	0	0	0	0	0
XM11P09B11	10^-5	0.079984	78.7442	0	0	0.159968	0.019996	0	0.019996	0	0	0	0	0	0	0	0	0	0	0	7.81844	0	6.29874	0	0	0	0	0	0.69986	0	0	0	0	0	0	0	0	0	0	0	2.85943	0	0	0	0	0	0	0	0
XM11P09B12	10^-5	0.14	90.58	0	0.02	0.06	0	0	0	0	0	0	0	0	0	0	0	0	0	0	2.78	0	2.32	0	0	0	0	0	0	0	0	0	0	0	0	0	0	0	0	0	1.9	0	0	0	0	0	0	0	0
XM11P09B2	10^-5	0.059976	39.5842	0.019992	0.079968	0.179928	0.119952	0	0	0	0	0.039984	0	0.019992	0	0	0	0	0	0	3.21871	0	2.55898	0.059976	0	0	0.039984	0	0	0	0.059976	0	0	0	0	0.019992	0	0	0	0.039984	1.03958	0	0	0	0	0	0	0	0
XM11P09B3	10^-5	0.039992	54.889	0	0.079984	0.039992	0.019996	0	0	0	0	0	0.019996	0	0	0	0	0	0	0	4.29914	0	4.81904	0	0	0	0	0	0	0	0	0	0	0	0	0	0	0	0	0	0.939812	0	0	0	0	0	0	0	0
XM11P09B4	10^-5	0.039936	94.7883	0.019968	0	0.019968	0.039936	0	0	0	0	0	0	0	0	0	0.019968	0	0	0	1.81709	0.059904	1.19808	0	0	0	0	0	0	0	0	0	0.019968	0	0	0	0	0	0	0	0.758786	0	0	0	0	0	0	0	0.019968
XM11P09B5	10^-5	0.07992	0	0.07992	0.03996	0.539461	74.8452	0	0.01998	0	0	0	0.01998	0	0	0.01998	0	0	0	0.4995	0	0	0	0.03996	0.01998	0	13.5664	0	0	0	0	0	0	0	0	0.05994	0	0	0	0	0	0	0	0	0	0	0	0	0
XM11P09B6	10^-5	0.080016	1.0002	0	0.080016	47.1294	0	0	0.040008	0	0	0	0	0	0	0	0	0.020004	0	47.9496	0.020004	0	0.140028	0	0	0	0	0	0	0	0	0	0	0	0	1.04021	0	0	0	0	0	0	0	0	0	0	0	0	0
XM11P09B7	10^-5	0.080016	0.480096	0	0	0.320064	0	0	98.9598	0	0	0	0	0	0	0	0	0.020004	0	0.020004	0.020004	0	0	0.020004	0	0	0	0	0	0	0	0	0	0	0	0	0	0	0	0	0	0	0	0	0	0	0	0	0
XM11P09B8	10^-5	79.1875	0.760456	0	17.7306	0	0	0	0	0	0	0	0	0	0	0	0	0	0.860516	0	0.080048	0	0.120072	0	0	0	0	0	0	0	0	0	0	0	0	0	0	0	0	0	0	0	0	0.040024	0	0	0	0	0
XM11P09B9	10^-5	41.4248	0.280168	0	57.4545	0	0	0	0	0	0	0	0	0	0	0	0	0	0	0	0.040024	0	0.040024	0	0	0	0	0	0	0	0	0	0	0	0	0	0	0	0	0	0	0	0	0	0	0	0	0	0
XM11P09C1	10^-5	0.059988	85.5629	0.09998	0.019996	0.119976	0	0	0.019996	0	0	0	0.039992	0	0	0.019996	0	0	0.019996	0	5.19896	0	4.81904	0.019996	0	0	0	0	0.019996	0	0	0	0	0	0	0	0.019996	0	0	0	1.89962	0	0	0	0	0	0	0	0
XM11P09C11	10^-5	0.060012	0.020004	0.020004	0.020004	0	0.040008	0	0	0	0	0	0	0	0	0.020004	0	98.7398	0	0	0	0	0	0	0	0	0	0	0	0	0	0	0	0	0	0	0	0	0	0	0	0	0	0	0	0	0	0	0
XM11P09C2	10^-5	0.119832	20.5912	0.119832	0.039944	0.039944	0.039944	0	0	0	0	0	0.159776	0	0	0	0.019972	0	0	0.019972	1.31815	0	0.918714	0	0	0	0.019972	0	20.9307	0	0	0	0	0	0	0	0	0	0	0.019972	0.179748	0	0	0	0	0	0	0	0
XM11P09C3	10^-5	0.020008	0.40016	0	0	0	0	0	0	0	0	0	92.2769	0	0	0	0	0	0	0	0.040016	0	0.020008	0	0	0	0	0	0	0	0	0	0	0	0	0	0	0	0	0	0	0	0	0	0	0	0	0	0
XM11P09C4	10^-5	0.478851	76.8156	0.239425	0.119713	0.039904	0.019952	0	0	0	0	0	0	0	0	0	0	0.019952	0	0	9.97606	0	8.26018	0.019952	0	0	0	0	0	0	0	0	0	0	0.019952	0	0	0	0	0	1.53631	0	0	0	0	0	0	0	0
XM11P09C5	10^-5	0.0999	0.05994	74.3656	0.0999	0	0	0	0	0.01998	0	0.01998	0.01998	0	0	0	0	0.01998	0	0	0	0	0	0	0	0	0	0	0.01998	0	0	0	0	0	0.01998	0	0	0	0	0	0	0	0	0	0	0	0	0	0
XM11P09C6	10^-5	0.040008	0.060012	0	0.140028	0	0	0	0	0	0	0	0	0	0	0	0	0	0	0	0	0	0	0	0	0	0	0	0	0	0	0	0	0	0	0	0	0	0	0	0	0	0	0	0	0	0.040008	0	0
XM11P09C7	10^-5	6.7427	0.060024	0	92.517	0	0.080032	0	0	0	0	0	0	0	0	0	0.020008	0	0.260104	0	0.020008	0	0.020008	0	0	0	0.020008	0	0	0	0	0	0	0	0	0	0	0	0	0	0	0	0	0	0	0	0	0	0
XM11P09C8	10^-5	0.340681	1.14228	0	0	0	96.2926	0	0.08016	0	0	0	0	0	0	0	0	0	0	0	0.04008	0	0.02004	0	0	0	0	0	0	0	0.781563	0	0	0	0	0	0	0	0	0	0	0	0	0	0	0	0	0	0
XM11P09C9	10^-5	97.8383	0	0	0	0.040032	0	0	0	0	0	0	0	0	0	0	0	0.020016	0	0	0	0	0	0	0	0	0	0	0	0	0	0	0	0	0	0	0	0	0	0	0	0	0	0	0	0	0	0	0
XM11P09D1	10^-5	18.1891	6.93584	1.89886	33.7797	0.059964	0	0	0.019988	0	0	0	0	0	0	0	0	0.019988	29.8221	0.019988	0.639616	0	0.819508	0	0	0	0	0	0.059964	0	0	0	0	0	0	0	0.039976	0.019988	0	0	0.019988	0	0	0	0	0	0	0	0
XM11P09D10	10^-5	0.040032	1.70136	0	0	0.020016	0	0	97.9383	0	0	0	0	0	0	0.120096	0	0.020016	0.020016	0	0.060048	0	0.020016	0	0	0	0	0	0	0	0.020016	0	0	0	0	0	0	0	0	0	0	0	0	0	0	0	0	0	0
XM11P09D11	10^-5	0.139748	27.6303	0	0.039928	0.09982	0	0	0.059892	0	0	0	0	0	0	0	0	0	0.019964	0	2.21601	0	1.5572	0	0	0	0.019964	0	0.159713	0	0	0	0	0	0	0.019964	0	0	0	0	0.339389	0	0	0	0	0	0	0	0
XM11P09D12	10^-5	0.039992	0.079984	0	0.019996	0	0.039992	0.019996	84.0032	0	0	0	0	0	0	0	0	0.019996	0	0	0	0	0	0	0	0	0	0	0	0	15.6769	0	0	0	0	0	0	0	0	0	0	0	0	0	0	0	0	0	0
XM11P09D2	10^-5	0.419245	1.71691	0	0.09982	0.019964	0.019964	0	0	0	0	0	0	0.019964	0	0	0	0.079856	0	0	0.119784	0	0.09982	0	0	0	0	0	32.1222	0	0	0	0	0	0	0.019964	0	0	0	0	0	0	0	0	0	0	0	0	0
XM11P09D3	10^-5	99.2596	0.20012	0	0.060036	0.020012	0	0	0.140084	0	0	0	0	0	0	0	0	0	0.020012	0	0.020012	0	0	0	0	0	0	0	0	0	0	0	0	0	0	0	0	0	0	0	0	0	0	0	0	0	0	0	0
XM11P09D4	10^-5	0.359425	82.9073	0	0.059904	0.059904	0	0	0	0.119808	0	0	0	0	0	0	0	0	0.059904	0	7.26837	0	5.01198	0	0.019968	0	0	0	0	0	0	0	0	0	0	0	0	0	0	0	2.09665	0	0	0	0	0	0	0	0
XM11P09D5	10^-5	54.5363	0.140196	0	18.0453	0.020028	0	0	0.020028	0	0	0	0	0	0	0	0	0	27.0579	0	0.020028	0	0	0	0	0	0	0	0.020028	0	0	0	0	0	0	0.020028	0	0	0	0	0	0	0	0	0	0	0	0	0
XM11P09D6	10^-5	41.9103	0.220264	0	57.529	0	0.060072	0	0	0	0	0	0	0	0	0	0	0	0	0	0.020024	0	0	0	0	0	0	0	0	0	0	0	0	0	0	0	0	0	0	0	0	0	0	0	0	0	0	0	0
XM11P09D7	10^-5	81.9944	0.039968	0.019984	0.239808	0	0.019984	0	14.3885	0	0	0	0	0	0	0	0	0.019984	0	0.019984	0	0	0	0	0	0	0	0	0	0	0	0	0	0	0	0	0	0	0	0	0	0	0	0	0	0	0	0	0
XM11P09D8	10^-5	41.8754	0.120216	0	57.5836	0.020036	0.020036	0	0.020036	0	0	0	0	0	0	0	0	0	0	0	0.040072	0	0	0.020036	0	0	0	0	0	0	0	0	0	0	0	0	0	0	0	0	0	0	0	0	0	0	0	0	0
XM11P09D9	10^-5	61.5662	0.700981	0.020028	36.8716	0	0	0	0.140196	0	0	0	0	0	0	0	0	0	0	0.020028	0.040056	0	0.040056	0	0	0	0	0	0	0	0	0	0	0	0	0	0	0	0	0	0	0	0	0	0	0	0	0	0
XM11P09E1	10^-5	0.2997	70.9091	0	0	0.35964	0	0	0.0999	0	0	0	0	0.01998	0	0	0	0	0	0	6.51349	0	5.93407	0	0	0	0	0	8.29171	0	0	0	0	0	0	0.01998	0	0	0	0	1.65834	0	0	0	0	0	0	0	0
XM11P09E10	10^-5	0.05988	3.53293	0	0.05988	0.01996	0.01996	0	0.03992	0	0	0	0.01996	0	0	0	0	0	0	0	0.219561	0	0.05988	0	0	0	0	0	0	0	0	0	0	0	0	94.6906	0	0	0	0	0	0	0	0	0	0	0	0	0
XM11P09E11	10^-5	42.9486	0.180036	0	56.2112	0	0	0.020004	0	0	0	0	0.020004	0	0	0	0	0	0.020004	0	0.020004	0	0	0	0	0	0	0	0	0	0	0	0	0	0	0	0	0.020004	0	0	0	0	0	0	0	0	0	0	0
XM11P09E12	10^-5	23.4659	0.09994	0.019988	33.8797	0	0.019988	34.7392	0	0	0	0	0	0	0	0	0	0	0	0	0	0	0	0	0	0	0	0	0	0	0	0	0	0	0	0	0	0	0	0	0	0	0	0	0	0	0	0	0
XM11P09E3	10^-5	0.159713	55.6199	0	0.019964	0.299461	0.019964	0	0	0	0	0	0	0	0	0	0	0	0.019964	0	3.89299	0	3.51368	0	0	0	0	0	28.5885	0	0	0	0	0	0	0	0	0	0	0	1.2777	0	0	0	0	0	0	0	0
XM11P09E5	10^-5	86.2283	0.039976	0	7.31561	0	0.019988	0	0	0	0	0	0	0	0	0	0	0	0	0	0	0	0.019988	0	0	0	0	0	0	0	4.55727	0	0	0	0	0	0	0	0	0	0	0	0	0	0	0	0	0	0
XM11P09E6	10^-5	41.7651	0.30018	0	57.2143	0.020012	0.020012	0	0.040024	0	0	0	0	0	0	0	0	0	0	0	0.040024	0	0.040024	0	0	0	0	0	0	0	0	0	0	0	0	0	0	0	0	0	0	0	0	0	0	0	0	0	0
XM11P09E8	10^-5	0.040024	0.080048	0.040024	0.020012	99.1995	0	0	0	0	0	0	0	0	0	0.020012	0	0	0	0	0	0	0.020012	0	0	0	0	0	0	0	0.240144	0	0	0	0	0.020012	0	0	0	0	0	0	0	0	0	0	0	0	0
XM11P09E9	10^-5	0.079745	76.0168	0	0.019936	0.458533	0.039872	0.019936	0	0	0	0	0	0	0	0	0	0	0.019936	0	6.63876	0	5.28309	0	0	0	0	0	0.019936	0	0	0	0	0	0	0.059809	0	0	0	0	3.64832	0	0	0	0	0	0	0	0
XM11P09F1	10^-5	0.119784	78.6983	0	0.019964	0.219605	0.039928	0	0	0.039928	0	0	0	0	0	0	0	0	0	0	9.443	0	5.78958	0	0	0	0	0	0	0	0	0	0	0	0.019964	0	0	0	0	0	2.11619	0	0	0	0	0	0	0	0
XM11P09F10	10^-5	41.041	0.08008	0	58.6587	0	0	0	0	0	0	0	0	0	0	0	0	0	0	0	0	0	0	0	0	0	0	0	0	0	0	0	0	0	0	0	0	0	0	0	0	0	0	0	0	0	0	0	0
XM11P09F11	10^-5	98.2389	0.560336	0.020012	0.020012	0	0	0	0.020012	0	0	0	0	0	0	0	0	0	0	0	0.040024	0	0.060036	0	0	0	0	0	0	0	0	0	0	0	0	0	0	0	0	0	0	0	0	0	0	0	0	0	0
XM11P09F12	10^-5	92.0473	2.54407	0	0.040064	0.020032	0.040064	0	0	0	0	0	0	0	0	0	0	0	0	0	0.180288	0	0.120192	0	0	0	0	0	0	0	0	0	0	0	0	0	0	0	0	0	0.040064	0	0	0	0.060096	0	0	0	0
XM11P09F2	10^-5	0.020008	0.020008	99.7199	0	0	0	0	0	0	0	0	0.040016	0	0	0.020008	0	0	0	0	0	0	0	0	0	0	0	0	0	0	0	0	0	0	0	0	0	0	0	0	0	0	0	0	0	0	0	0	0
XM11P09F3	10^-5	79.019	0.26026	0	20.2202	0.02002	0	0	0	0	0	0	0	0	0	0	0	0	0	0	0.02002	0	0.04004	0	0	0	0	0	0	0	0	0	0	0	0	0	0	0	0	0.02002	0	0	0	0	0	0	0	0	0
XM11P09F4	10^-5	0.319744	79.0567	0.039968	0.079936	0.039968	0.059952	0	0	0	0	0	0	0	0	0	0	0	0	0	9.41247	0	7.63389	0	0	0	0	0	0	0	0	0	0	0	0	0	0	0	0	0	1.55875	0	0	0	0	0	0	0	0
XM11P09F5	10^-5	57.3659	0.060048	0	0.020016	0	38.4107	0.020016	0	0	0	0	0	0	0	0.060048	0	0	0	0	0	0	0	0	0	0	0	0	0	0	0	0	0	0	0	0	0	0	0	0	0	0	0	0	0	0	0	0	0
XM11P09F6	10^-5	0	0.140056	0	0	0	99.4398	0.040016	0	0	0	0	0	0	0	0	0	0	0	0	0	0	0	0.020008	0	0	0	0	0	0	0	0	0	0	0	0	0	0	0	0	0	0	0	0	0	0	0	0.020008	0
XM11P09F7	10^-5	0.02002	0.16016	0	0	0	0	99.6196	0	0	0	0	0	0.02002	0	0	0	0	0	0	0.04004	0	0.02002	0	0	0	0	0	0	0	0.02002	0	0	0	0	0	0	0	0	0	0	0	0	0	0	0	0	0	0
XM11P09F8	10^-5	75.4154	0.16016	0	0	0.04004	17.7177	0	0	0	0	0	0	0	0	0	0	0	0	0	0.02002	0	0.02002	0	0	0	0	0	0	0	0	0	0	0	0	0	0	0	0	0	0	0	0	0	0	0	0	0	0
XM11P09F9	10^-5	60.9966	0.90054	0	36.2618	0.020012	0	0	0	0	0	0	0	0	0	0	0	0	0.020012	0.040024	0.160096	0	0.10006	0	0	0	0	0	0	0.020012	0	0	0	0	0	0	0	0	0	0	0	0	0	0	0	0	0	0	0
XM11P09G1	10^-5	0.140084	83.9103	0.020012	0	0.060036	0	0	0.040024	0	0	0	0.020012	0	0	0	0	0	0	0	6.14369	0	5.10306	0	0	0	0	0.080048	0	0	0	0	0	0	0	0	0	0	0	0	2.22133	0	0	0	0	0	0	0	0
XM11P09G10	10^-5	0.020012	0.340204	0.040024	0.020012	0	0.020012	0	99.4997	0	0	0	0	0	0	0	0	0	0	0	0.020012	0	0	0	0	0	0	0	0	0	0	0	0	0	0	0	0	0	0	0	0	0	0	0	0	0	0	0	0
XM11P09G11	10^-5	0.060036	0.020012	99.6398	0	0	0.020012	0	0	0	0	0	0	0	0	0	0	0	0	0	0	0	0	0	0	0	0	0	0	0	0	0	0	0	0	0	0	0	0	0	0	0	0	0	0	0	0	0	0
XM11P09G12	10^-5	45.0609	13.3905	0.019956	29.1159	0.239473	0.039912	0	0.019956	0.019956	0	0	0	0	0	0	0	0	0	0	0.239473	0	0.199561	0	0	0	0	0	0	0	0	0	0	0	0	0	0	0	0	0	0.159649	0	0	0	0	0	0	0	0
XM11P09G2	10^-5	98.7793	0.360216	0	0.020012	0.040024	0	0	0.020012	0	0	0	0	0	0	0	0	0.020012	0	0	0.020012	0	0.020012	0	0	0	0	0	0	0	0	0	0	0	0	0	0	0	0	0	0	0	0	0	0	0	0	0	0
XM11P09G3	10^-5	0.040016	0.220088	0	0.040016	0.040016	0.020008	0	96.9188	0	0	0	0	0	0	0	0	0	0	0	0.040016	0	0.020008	0	0	0	0	0	0	0	0	0	0	0	0	0	0	0	0	0	0	0	0	0	0	0	0	0	0
XM11P09G4	10^-5	0.040096	95.5493	0.020048	0.020048	0	0	0	0	0	0	0	0.020048	0	0.020048	0	0	0	0	0	1.5838	0	1.30313	0	0	0	0	0	0	0	0	0	0	0	0	0	0	0	0	0	0.922213	0	0	0	0	0	0	0	0
XM11P09G5	10^-5	41.0046	0.460276	0	55.6934	0	0	0	0	0	0	0.020012	0.020012	0	0	0.020012	0	0	1.30078	0.160096	0.060036	0	0.080048	0	0	0	0	0	0	0	0	0	0	0	0	0	0	0	0	0	0	0	0	0	0	0	0	0	0
XM11P09G6	10^-5	51.3363	5.98325	0.019944	15.7958	0.059832	0.019944	0	0	0	0	0	0	0	0	0	0	0	15.9354	1.29637	0.578381	0	0.558436	0	0	0	0	0	0	0	0	0	0	0	0	0	0	0	0	0	0.019944	0	0	0	0	0	0	0	0
XM11P09G7	10^-5	0.080064	0.020016	0	0	0	0	0	0.020016	0	0	0	0	0	0	99.8399	0	0	0	0	0	0	0	0	0	0	0	0	0	0	0	0	0	0	0	0	0	0	0	0	0	0	0	0	0	0	0	0	0
XM11P09G8	10^-5	0	0.10006	0.020012	0.020012	0.020012	0.020012	0	0.020012	0	0	0	0.020012	0	99.6398	0	0	0	0	0	0	0	0.020012	0	0	0	0	0	0	0	0	0	0	0	0	0	0	0	0	0	0	0	0	0	0	0	0	0	0
XM11P09G9	10^-5	0.020004	0.240048	0	0.020004	0	0.020004	0	0.020004	0	0	0	99.3799	0	0	0	0	0	0	0	0.020004	0	0.040008	0	0	0	0	0	0	0	0	0	0	0	0	0	0	0	0	0	0	0	0	0	0	0	0	0	0
XM11P09H1	10^-5	99.0989	0.280336	0	0.040048	0.040048	0	0	0	0	0	0	0	0	0	0	0	0	0	0	0.040048	0	0.020024	0	0	0	0	0	0	0	0	0	0	0	0	0	0	0	0	0	0	0	0	0	0	0	0	0	0
XM11P09H10	10^-5	0	0.579305	37.0156	0	0	0	0	52.2373	0.019976	0	0	3.67559	0	0	0	0	0	0	0	0.019976	0	0.09988	0.019976	0	0	0	0	0.039952	0	0	0	0	0	0	0	0	0	0	0	0.019976	0	0.039952	0	0	0	0	0	0
XM11P09H11	10^-5	0.060036	0.40024	0	0	0	0.040024	0	99.4397	0	0	0	0	0	0	0	0	0	0	0	0.020012	0	0.020012	0	0	0	0	0	0	0	0	0	0	0	0	0	0	0	0	0	0	0	0	0	0	0	0	0	0
XM11P09H12	10^-5	84.5445	0.04004	2.36236	0.04004	0	0	0	0	0	0	0	0.06006	0	0	0	0	0	0.14014	0.880881	0	0	0.02002	0	0	0	2.64264	0	0	0	0	0	0	0	0	0	0	0	0	0	0	0	0	0	0	0	0	0	0
XM11P09H2	10^-5	16.4069	0.119904	0	23.3213	0.059952	0.019984	50.5396	0.019984	0	0.019984	0	0	0.019984	0	0	0	0	0.019984	0	0	0	0	0	0	0.09992	0	0	0	0	0	0	0	0	0	0	0	0	0	0	0	0	0	0	0	0.19984	0	0	0
XM11P09H3	10^-5	0	0	0.02002	0	1.28128	37.9379	0	0	0.02002	0	0	0	0	0	0	0	0	0	0	0	0.02002	0	59.7798	0	0	0	0	0	0	0	0	0	0	0	0	0	0	0	0	0	0	0	0	0	0	0	0	0
XM11P09H5	10^-5	0.020008	0.040016	0	0.060024	0	0.020008	0	0.020008	0	0	0	0	0	0	0	0	0.020008	0	99.6198	0	0	0	0	0	0	0	0	0	0	0	0	0	0	0	0	0	0	0	0	0	0	0	0	0	0	0	0	0
XM11P09H6	10^-5	0.119856	76.9876	0.059928	0	0.279664	0.039952	0	0.09988	0	0	0	0	0	0	0.019976	0	0	0	0	9.94806	0	7.91051	0	0	0	0	0	0	0	0	0	0	0	0	0	0.019976	0	0	0	1.55813	0	0	0	0	0	0	0	0
XM11P09H7	10^-5	0.060024	0.180072	0.020008	0.020008	0	0	0	99.6799	0	0	0	0	0	0	0	0	0.020008	0	0	0.020008	0	0	0	0	0	0	0	0	0	0	0	0	0	0	0	0	0	0	0	0	0	0	0	0	0	0	0	0
XM11P09H8	10^-5	0.09982	8.20523	0.019964	0.019964	0	0.039928	0.019964	0	0	0	0	0.019964	0	0	0	0	0.019964	0	0	0.758634	0	0.499102	0	0	0	0	0	0.279497	0	0	0	0	0	0	0.019964	0	0	0	0	0.199641	0	0	0	0	0	0	0	0
XM11P09H9	10^-5	27.1271	0.3003	0	0.02002	0	67.007	0	0	0	0	0	0	0	0	0	0	0	0	0	0	0	0	0	0	0	0	0.04004	0	0	0	0	0	0	0	0	0	0	0	0	0	0	0	0	0	0	0	0	0
XM11P10A1	10^-5	0.15984	0.25974	0	87.4126	0.01998	0	0	0	0	0	0	0	0	7.93207	0	0	0	0	0.03996	0.01998	0	0	0	0	0	0	0	0.01998	0	0	0	0	0	0	0	0	0	0	0	0	0	0	0	0	0	0	0	0
XM11P10A10	10^-5	0	0.040016	0.020008	0	0	0	0	0	0	0	0	0.020008	0	0	99.8399	0	0	0	0	0	0	0	0	0	0	0	0	0	0	0	0	0	0	0	0	0	0	0	0	0	0	0	0	0	0	0	0	0
XM11P10A2	10^-5	42.7426	0.280674	1.72414	53.2478	0	0	0	0	0	0	0	0	0	0	0	0	0	0	0	0	0	0	0	0	0	0	0	0	0	0	0	0	0	0	0	0	0	0	0	0	0	0	0	0	0	0	0	0
XM11P10A3	10^-5	0.12012	0.22022	0	0	91.011	0	0	0	0	0	0	5.18518	0	0	0	0	0	0	0	0	0	0	0	0	0	0	0	0	0	0	0	0	0	0	0	0	0	0	0	0	0	0	0	0	0	0	0	0
XM11P10A5	10^-5	0.020016	0.160128	0	0	0.040032	0	0	99.4996	0	0	0	0.280224	0	0	0	0	0	0	0	0	0	0	0	0	0	0	0	0	0	0	0	0	0	0	0	0	0	0	0	0	0	0	0	0	0	0	0	0
XM11P10A6	10^-5	0.09996	2.7389	0.019992	0.079968	0	0	0	96.8013	0	0	0	0	0	0	0	0	0.019992	0	0	0.09996	0	0	0	0	0	0	0	0	0	0	0	0.039984	0	0	0	0	0	0	0	0	0	0	0	0	0	0	0	0
XM11P10A7	10^-5	21.6547	0	0	40.2845	0	0	0	0	0.020032	0	0	0	0	0	0	0	0	37.6603	0	0	0	0	0	0	0	0	0	0	0	0	0	0	0	0	0	0	0	0	0	0	0	0	0	0	0	0	0	0
XM11P10A8	10^-5	89.9081	0.09992	0	0.019984	0	0.059952	0	0	0	0	0	0	0	0	5.8753	0	0	0.019984	0.019984	0	0	0	0	0	0	0	0	0	0	0	0	0	0	0	0	0	0	0	0	0	0	0	0	0	0	0	0	0
XM11P10A9	10^-5	92.8928	3.23418	0	0.039928	0.019964	0	0	0	0	0	0	0	0	0	0.039928	0	0	0	0	0.119784	0	0.139748	0	0	0	0	0	0	0	0	0	0	0	0	0	0	0	0	0	0	0	0	0	0	0	0	0	0
XM11P10B1	10^-5	0.040016	0.040016	0	0	0	0	0	95.6983	0	0	0	4.18167	0	0	0	0	0	0	0	0	0	0	0	0	0	0	0	0	0	0	0	0	0	0	0	0	0	0	0	0	0	0	0	0	0	0	0	0
XM11P10B10	10^-5	0.01998	0.03996	0	0.01998	0	0.01998	0	0	0	0	58.1419	0	0	0.07992	0	41.4785	0.01998	0.01998	0	0	0.01998	0	0	0	0	0	0	0	0	0	0	0	0	0	0	0	0	0	0	0.01998	0	0	0	0	0	0	0	0
XM11P10B11	10^-5	0.019948	89.1283	0	0	0.039896	0.059844	0	0	0	0	0	0	0	0	0	0	0	0	0	3.7702	0	3.35129	0	0	0	0	0	0	0	0	0	0	0	0	0	0	0	0	0	2.1145	0	0	0.019948	0	0	0	0	0
XM11P10B12	10^-5	0.09994	91.5251	0.019988	0	0.059964	0	0	0	0	0	0	0	0	0	0	0.019988	0	0	0	3.57785	0	2.51849	0	0	0	0	0	0	0	0.019988	0	0	0	0	0	0	0	0	0	1.03938	0	0	0.019988	0	0	0	0	0
XM11P10B2	10^-5	0.039872	92.0056	0	0	0.019936	0.059809	0	0	0	0	0	0.039872	0	0	0.019936	0	0	0	0	2.83094	0	1.65471	0.019936	0	0	0	0	0	0	0	0	0	0	0	0	0	0	0	0	1.23605	0	0	0	0	0	0	0	0
XM11P10B3	10^-5	0.020008	0.160064	0	0	0.30012	0	0	0	0	0	0	99.0996	0	0	0	0.020008	0	0	0	0	0.040016	0	0	0	0	0	0	0.020008	0	0	0	0.020008	0	0	0	0	0	0	0	0	0	0	0	0	0	0	0	0
XM11P10B4	10^-5	0.040008	0.020004	0.060012	0	0	0	0	0	0	0	0.040008	0	0	0	0	0	0	0	0	0	57.6915	0	0	0	0	0	0	0	0	0	0	13.4027	0	0	0	0	0	0	0.020004	0.020004	0	0	0	0	0	0	0	15.163
XM11P10B5	10^-5	0.080064	0.160128	98.8991	0.020016	0	0	0	0	0	0	0	0	0	0	0	0	0	0	0	0.020016	0	0	0	0	0	0	0	0	0	0	0	0	0	0	0	0	0	0	0	0	0	0	0	0	0	0	0	0
XM11P10B6	10^-5	23.0384	0.060048	0	40.5124	0	0	0	0	0	0	0	0	0	0	0	0	0	36.229	0.040032	0	0	0	0	0	0	0	0	0	0	0	0	0	0	0	0	0	0	0	0	0	0	0	0	0	0	0	0	0
XM11P10B7	10^-5	0.019988	3.09814	0	0	0	0	0	0.039976	0	0	0	0.019988	0	0	0.019988	0	0	0	91.9648	0.759544	0	0.359784	0.09994	0	0	0	0	0	0	0	0	0	0	0	0	0	0	0	0	0	0	0	0.09994	0	0	0	0	0
XM11P10B8	10^-5	0.020024	0.30036	0	0	0	0	0	0.020024	0	0	0.020024	0	0	0	0	0	0	0	0	0	0	0	0	0	0	0	0	0	0	0	0	0	0	0	0	0	0	0	0	0	0	0	99.3793	0	0	0	0	0
XM11P10B9	10^-5	0.040016	0.30012	0.020008	0.040016	0	0	0	0	0	0	0.040016	0	0	0	0	0	0	0	0	0	0	0.020008	0	0	0	0	0	0	0	0	0	0	0	0	0	0	0	0	0	0	0	0	0	0	0	0	0	0
XM11P10C1	10^-5	0.060036	0.080048	94.1565	0	0	0.020012	0	0.120072	0	0	0	2.28137	0	0	0	0	0	0	0	0	0	0	0	0	0	0	0	0	0	0	0	0	0	0	0	0	0	0	0	0	0	0	0	0	0	0	0	0
XM11P10C10	10^-5	99.4601	0.09998	0	0.019996	0	0	0	0	0	0.019996	0	0	0	0	0.059988	0	0	0	0	0	0	0	0.019996	0	0	0	0	0	0	0	0	0	0	0	0	0	0	0	0	0	0	0	0	0	0	0	0	0
XM11P10C11	10^-5	0.019984	0.19984	0.09992	0.019984	0	0	0	0	0	0	0	0	0	0	99.2806	0	0.039968	0	0	0	0	0.019984	0	0	0	0	0	0.019984	0	0	0	0	0	0	0	0	0	0	0	0	0	0	0	0	0	0	0	0
XM11P10C12	10^-5	0.040024	0.020012	0	0.020012	0.020012	0	0	0	0	0	0	0	0	0	0	0	0	0	0	0	0	0	0	0	0	0	0	0	0	0	0	0	0	0	0	0	0	0	0	0	0	0	0	0	0	0	0	0
XM11P10C2	10^-5	0.09996	2.19912	22.471	0.039984	0.019992	0	0	73.5906	0	0	0	0.059976	0	0	0.019992	0	0	0	0	0.059976	0	0.079968	0	0	0	0	0	0.179928	0	0	0	0	0	0	0	0	0	0	0	0.019992	0	0	0	0	0	0	0	0
XM11P10C3	10^-5	0.199481	87.9912	0.019948	0	0.039896	0	0	0.019948	0	0	0	0	0.019948	0	0.019948	0	0	0	0.019948	4.72771	0	3.45103	0	0	0	0	0	0	0	0.019948	0	0	0	0	0	0	0	0	0	1.71554	0	0	0	0	0	0	0	0
XM11P10C4	10^-5	99.1193	0.120096	0.080064	0.080064	0	0	0	0.020016	0	0	0	0	0	0	0	0	0	0	0	0	0	0	0	0	0	0	0	0	0	0	0	0	0	0	0	0	0	0	0	0	0	0	0	0	0	0	0	0
XM11P10C5	10^-5	0.080064	4.22338	0.020016	0.080064	0.020016	0	0	0.020016	0	0	0.040032	0	0	0	0	0.060048	0	0	0	0.10008	0	0.120096	0	0	0	0	0	0	0	0	0	0	0	0	0	0	0.540432	0	0	0.020016	0.060048	0	0	0.880705	0	0	0	0
XM11P10C6	10^-5	43.6287	0.220044	0	52.9306	0.020004	0	0	0.60012	0	0	0.160032	0	0	0	0.020004	0.080016	0.020004	0.020004	0	0.020004	0	0	0	0	0	0	0	0	0	0	0	0	0	0	0	0	0	0	0	0	0.020004	0	0	0	0	0	0	0
XM11P10C7	10^-5	0.020016	0	0	0	0	0	0	0.140112	0	0	57.2658	0	0	0	0	42.4139	0	0	0	0	0	0	0	0	0	0.080064	0	0	0	0	0	0	0	0	0	0	0	0	0	0.020016	0	0	0	0	0	0	0	0
XM11P10C8	10^-5	0.040032	0.140112	0	0.020016	0.140112	0	0	99.5997	0	0	0.020016	0	0	0	0	0	0	0	0	0	0	0	0	0	0	0	0	0	0	0	0	0	0	0	0	0	0	0	0	0	0	0	0	0	0	0	0	0
XM11P10C9	10^-5	0.16	0.06	0	0	77.62	0	0	0.02	0	0.02	0.06	0	0.02	0	0	0	0	0	0	0	0	0	0	0	0	0	0	0	0	0	0	0	0	0	0	0	0	0	0	0	0	0	0	0	0	0	0	0
XM11P10D1	10^-5	0.099721	87.7942	0.019944	0.019944	0.199442	0.019944	0.019944	0.059832	0	0	0	0.039888	0	0	0	0	0.458716	0.019944	0	2.99162	0	2.93179	0	0	0	0	0	0	0	0	0	0	0	0	0	0.019944	0.039888	0	0	0.95732	0	0	0	0	0	0	0	0
XM11P10D10	10^-5	0.040024	0.060036	0	0.040024	0	0	0	0	0	0	0	0	0	0	99.7599	0	0	0.040024	0	0	0	0	0	0	0	0	0	0	0	0	0	0	0	0	0	0	0	0	0	0	0	0	0	0	0	0	0	0
XM11P10D11	10^-5	0.11988	26.8132	0.01998	0.17982	0.01998	0	0	0	0	0	0.01998	0.01998	0	0	0.01998	0	0	0	0	0.859141	0	0.579421	0	0	0	0	0	0.07992	0	0	0	0	0	0	0	0	0	0	0	0.25974	0	0	0.01998	0	0	0	0	0.01998
XM11P10D12	10^-5	99.2603	0.219912	0	0.079968	0.019992	0.019992	0	0.019992	0	0	0	0	0	0	0	0	0.019992	0	0	0.019992	0	0.019992	0	0	0	0	0	0	0	0	0	0	0	0	0	0	0	0	0	0	0	0	0	0	0	0	0	0
XM11P10D2	10^-5	0	0.020024	0	0.020024	0.040048	0.040048	0	0.240288	0.020024	0	0	0	0	0	0	0	99.4994	0	0	0	0	0	0	0	0	0	0	0	0	0	0	0	0	0	0	0	0	0	0	0	0	0	0	0	0	0	0	0
XM11P10D3	10^-5	0.039976	0.059964	0	0.039976	88.0272	0.019988	0	0	0.119928	0	0	6.29622	0	0	0.019988	0	0.019988	0	0	0	0	0	0	0	0	0	0	0	0	0.019988	0	0	0	0	0	0	0	0	0	0	0	0	0	0	0	0	0	0
XM11P10D4	10^-5	0.02002	0.14014	0	0.08008	0	0.02002	0	0	99.3994	0	0	0	0	0	0	0	0	0.02002	0	0.02002	0	0	0	0.04004	0	0	0	0	0	0	0	0	0	0	0	0	0	0	0	0	0	0	0	0	0	0	0	0
XM11P10D5	10^-5	21.9736	0.019976	0	40.1318	0.019976	0.19976	0	0	0	0	0	0	0	0	0.039952	0	0.019976	37.4151	0	0	0	0	0.019976	0	0	0	0	0	0	0	0	0	0	0	0	0	0	0	0	0	0	0	0	0	0	0	0	0
XM11P10D6	10^-5	0	0.10012	0	0.040048	2.60312	96.0553	0	0	0	0	0	0	0	0	0	0	0.10012	0	0	0	0	0	0.020024	0	0	0	0	0	0	0	0	0	0	0	0	0	0	0	0	0	0	0	0	0	0	0	0	0
XM11P10D7	10^-5	0	0.060036	0	0.040024	0	38.5631	0	0.180108	0	0	0	0	0	0	0	0	55.9336	0	0	0	0	0	0.060036	0	0	0	0	0	0	0	0	0	0	0	0	0	0	0	0	0	0	3.44206	0	0	0	0	0	0
XM11P10D8	10^-5	0	0.420505	0	0.020024	0	38.9668	0	0.020024	0	0	0	0	0	0	0.060072	0	0	0	0	0	0	0.020024	60.2323	0	0	0	0	0	0	0	0	0	0	0	0	0	0	0	0	0	0	0	0	0	0	0	0	0
XM11P10D9	10^-5	0.020032	96.0938	0.020032	0.020032	0.080128	0	0	0	0	0	0	0	0	0	0.240385	0	0	0	0.020032	0.701122	0	0.68109	0	0	0	0	0	0	0	0	0	0	0	0	0	0	0	0	0	1.02164	0	0	0	0	0	0	0	0
XM11P10E1	10^-5	0.080064	4.80384	0	0.020016	0	0	0	94.936	0	0	0	0	0	0	0	0	0	0	0	0.060048	0	0.060048	0	0	0	0	0	0	0	0	0	0	0	0	0	0	0	0	0	0.020016	0	0	0	0	0	0	0	0
XM11P10E10	10^-5	31.2988	0.080048	0	37.3024	21.1527	0	0	0.240144	0	0	0	0.020012	0	0	0	0	0	0.020012	0	0.340204	0	0.10006	0	0	0	0.060036	0	0	0	0	0	0	0	0	0.020012	0	0	0	0	0	0	0	0	0	0.020012	0	0	0
XM11P10E11	10^-5	0.020064	0.140449	0	0	0.080257	0	0	0	0	0	0	40.2287	0	0	0.361156	0	0	0	0	0.100321	0	0.100321	0	0	0	0	0	52.1469	0	0	0	0	0	0	0	0	0	0	0	0	0	0	0	0.220706	0	0	0	0
XM11P10E12	10^-5	0.040008	0.240048	0	0	0.10002	0	0	0.020004	0	0	0	0.020004	0	0	0	0	0	0	0	0.060012	0	0.080016	0	0	0	91.3783	0	0	0	0	0	0	0	0	1.38028	0	0	0	0	0	0	0	0	0	0	0	0	0
XM11P10E8	10^-5	0.040072	0	90.3226	0.020036	0.020036	0	0	0	0	0	0	0	0	0	0	0	0	0	0	0.020036	0	0.10018	0	0	0	0	0	0	0	5.44981	0	0	0	0	0	0	0	0	0	0	0	0	0	0	0	0	0	0
XM11P10F1	10^-5	98.4991	0.220132	0	0.040024	0	0	0	0	0.040024	0	0	0.020012	0	0	0	0	0	0.020012	0	0.020012	0	0	0	0	0	0	0	0	0	0	0	0	0	0	0	0	0	0	0	0	0	0	0	0	0	0	0	0
XM11P10F11	10^-5	0	0.04004	0.02002	0	0	0	0	96.3564	0	0	0	0	0	0	0	0	0	0	0	0	0	0	0	0	0	0	0	0	0	3.58358	0	0	0	0	0	0	0	0	0	0	0	0	0	0	0	0	0	0
XM11P10F12	10^-5	0.059832	91.5437	0	0.019944	0.099721	0.059832	0	0	0	0	0	0	0.019944	0	0	0	0.019944	0	0	2.2138	0	1.91464	0	0	0	0	0	0.019944	0	0	0	0	0	0	0	0	0	0	0	1.41603	0	0	0	0	0	0	0	0
XM11P10F2	10^-5	0	0.140084	0	0	0.060036	0	0	0	0	0	0	99.5597	0	0	0	0	0	0	0	0	0	0	0	0	0	0	0	0	0	0	0	0	0	0	0.10006	0	0	0	0	0	0	0	0	0	0	0	0	0
XM11P10F3	10^-5	0.942073	0.020044	0	0.020044	0	0	0	0	3.48767	0	0	0	0	0	0	0	0	0	0	0	0.020044	0	0	0.10022	0	0	0	0	0	0	0	40.008	0	0	0	0	0	0	38.9457	0	0	0	0	0	0	0	0	0.140309
XM11P10F4	10^-5	0.160096	0.260156	0.040024	98.8993	0.020012	0	0	0	0	0	0	0	0	0	0	0	0	0	0	0.040024	0.020012	0.020012	0	0	0	0	0	0	0	0	0	0	0	0	0	0	0	0	0	0	0	0	0	0	0	0	0	0
XM11P10F5	10^-5	0	0.420252	0.020012	0	0.020012	0	0	0	0	0	0	0	0	0	99.3596	0	0	0	0	0	0	0	0	0	0	0	0	0	0	0	0	0	0	0	0	0	0	0	0	0	0	0	0	0	0	0	0	0
XM11P10F7	10^-5	0.040016	0.560224	0.020008	0.020008	10.9444	0	0	0.040016	0	0	0	0	0	0	0	0	0	0	0	0.020008	0	0	0	0	0	0	0	0	0	81.8127	0	0	0	0	0	0	0	0	0	0	0	0	0	0	0	0	0	0
XM11P10F8	10^-5	0	0.06006	0	0.02002	99.7598	0	0	0	0	0	0	0	0	0	0	0	0	0	0	0	0	0	0	0	0.02002	0	0	0	0	0	0	0	0	0	0	0	0	0	0	0	0	0	0	0	0	0	0	0
XM11P10F9	10^-5	0	9.96997	0	0.02002	0.04004	0	0	0	0	0	0	0	0	0	0	0	0	0	83.1031	0.36036	0	0.18018	0	0	0	0	0	0	0	0	0	0	0	0	0	0	0	0	0	0.12012	0	0	0	0	0	0	0	0
XM11P10G1	10^-5	0.079968	6.11755	0.019992	0.019992	0.019992	0	0	0	0	0	0	0	0	0	0	0	0	0	0	0.059976	0	0	0	0	0	0	88.6445	0.019992	0	0	0	0.019992	0	0.019992	0	0	0	0	0	0.059976	0	0	0	0	0	0	0	0
XM11P10G10	10^-5	44.7938	0.760913	0	52.6432	0	0	0	0.020024	0	0	0	0	0	0	0.020024	0	0	0	0	0.040048	0	0.060072	0	0	0	0	0	0	0	0	0	0	0	0	0	0	0	0	0	0	0	0	0	0	0	0	0	0
XM11P10G11	10^-5	78.7102	0.240336	0.020028	16.2828	0	0	0	0	0	0	0	0	0.020028	0	1.92269	0	0	0	0	0	0	0	0	0	0	0	0	0	0	0	0	0	0	0	0	0	0	0	0	0	0	0	0	0	0	0	0	0
XM11P10G12	10^-5	0.139832	86.8957	0.09988	0.019976	0.039952	0	0	0	0.019976	0	0	0	0	0	0	0.019976	0	0	0	3.25609	0.039952	1.9976	0	0	0	0	0.019976	0.019976	0	0	0	0	0	0	0	0	0	0	0	1.65801	0	0	0	0	0	0	0	0.019976
XM11P10G2	10^-5	0.020024	1.26151	0	0.020024	98.0977	0	0	0.020024	0	0	0	0	0	0	0	0	0	0	0	0.080096	0	0.040048	0	0	0	0	0	0	0	0	0	0	0	0	0	0	0	0	0	0	0	0	0	0	0	0	0	0
XM11P10G3	10^-5	0.020024	0.120144	0.020024	0.020024	0.020024	0	0	93.8927	0	0	0	0	0	0	0	0.020024	0	0	0	0	0	0	0	0	0	0	0	0	0	0	0	0	0	0	0	0	0	0	0	0	0	0	0	0	0	0	0	0
XM11P10G4	10^-5	59.8479	1.68135	0	33.3867	0	0	0	0	0	0	0	0	0	0	0	0	0	0.160128	0	0.020016	0	0.10008	0	0	0	0	0	0	0	0	0	0	0	0	0	0	0	0	0	0	0	0	0	0	0	0	0	0
XM11P10G5	10^-5	0.020024	0.10012	0	0.020024	0.040048	0	0	0	0	0	57.8494	0	0	0	0	41.8102	0	0	0	0	0.020024	0	0	0	0	0	0	0	0	0	0	0	0	0	0	0	0	0	0	0.040048	0	0	0	0	0	0	0	0
XM11P10G6	10^-5	0.02	35.98	0	0.02	0.08	0	0	0	0	0	0.02	0.02	0	0	0.02	0	0	0.02	0	0.64	0	0.34	0	0	0	0	0.02	0.1	0	0	0	0.02	0	0	0	0	0	0	0	0.36	0	0	0	0	0	0	0	0
XM11P10G7	10^-5	81.9087	7.92987	0.059773	0.039849	0.079697	0	0	0	0	0	0	0.039849	0	0.019924	0	0.019924	0.019924	0	0	0.239091	0	0.318789	0	0	0	0	0	0	0.019924	0	0.039849	0	0	0	0	0	0	0	0	0.039849	0	0	0	0	0	0	0	0
XM11P10G8	10^-5	0.159936	46.1815	0.039984	0.039984	0.09996	0	0	0	0.019992	0	0	0.079968	0	0	0	0	0	0.019992	0	1.77929	0	1.39944	0	0	0.019992	0	0	0	0	0	0	0	0	0	0.09996	0	0	0	0	0.779688	0	0	0	45.9616	0	0	0	0
XM11P10G9	10^-5	0.080096	0.460553	0	0.020024	0	0.020024	0	0	0	0	0	98.8586	0	0	0	0	0	0	0	0	0	0	0	0	0	0	0	0	0	0	0	0.020024	0	0	0	0	0	0	0	0	0	0	0	0	0	0	0	0
XM11P10H1	10^-5	36.3837	5.82699	0	44.4734	0.040048	0	0	0	0	0	0	0	0	0	0	0	0	0	0	0.080096	0	0.120144	0	0	0	0	0	0	0	0	0	0	0	0	0	0	0	0	0	0.10012	0	0	0	0	0	0	0	0.020024
XM11P10H10	10^-5	0.0998	48.8423	0	0	0	0	0	0	0.03992	0	0	0.01996	0	0	0	0	0	0	0	0.678643	0	0.778443	0	0	0	0	0	0	0	0	0	0	0	0	0	0	0	0	0	0.359281	0	0.03992	0	0	0	0	0	0
XM11P10H11	10^-5	87.7428	1.32185	0	0.040056	0	0.020028	0	0.020028	0	0	0	4.04566	0	0	0	0	0	0.020028	0	0.080112	0	0.040056	0	0	0	0	0	0	0	0.020028	0	0	0	0	0	0	0	0	0	0	0	0	0	0.080112	0	0	0	0
XM11P10H12	10^-5	66.0264	0	0	18.1673	0	0	0	0	0	0	0	0.020008	0	0	0	0	0	15.6463	0	0	0	0	0	0	0	0	0	0	0	0	0	0	0	0	0	0	0	0	0	0	0	0	0	0	0	0	0	0
XM11P10H2	10^-5	0.07992	89.4106	0.01998	0.03996	0.03996	0	0	0.01998	0	0.01998	0.01998	0	0.01998	0	0.03996	0	0	0.01998	0	3.5964	0.01998	2.51748	0	0	0	0	0	0	0	0	0	0	0	0	0	0	0	0	0	1.87812	0	0	0	0	0	0	0.01998	0.01998
XM11P10H3	10^-5	0.04004	0.06006	0	0	0	0.02002	0	0	0	0	0.12012	0	0	0	0	0	0	0	0	0	57.5776	0	0	0	0	0	0	0	0	0	0	13.0531	0	0	0	0	0	0	0.02002	0.02002	0	0	0	0	0	0	0	15.3554
XM11P10H4	10^-5	27.3672	10.5673	14.8222	29.4247	0.039952	0	0	0.719137	0.019976	0	0	0.039952	0	0	0.019976	0.019976	0	0.019976	0	0.339592	0	0.29964	0	0	0	0	0	0	0	0	0	0	0	0	0	0	0	0	0	0.219736	0	0	0	0	0	0	0	0
XM11P10H5	10^-5	35.8173	0.020032	0	46.5545	0	0	0	0	0	0	0	0	0	0	10.3165	0	0	0	0	0	0	0	0	0	0	0	0	0	0	0	0	0	0	0	0	0	0	0	0	0	0	0	0	0	0	0	0	0
XM11P10H6	10^-5	0.020028	0.300421	0	0	0	0	0	0	0	0	0	0	0	0	99.259	0	0	0	0	0.020028	0	0	0	0	0	0	0	0	0	0	0	0	0	0	0.060084	0	0	0	0	0	0	0	0	0	0	0	0	0
XM11P10H7	10^-5	32.4135	17.3965	0.019996	35.193	1.11978	0	0	0.019996	0.019996	0	0	0	0	0	0	0	0.019996	0.019996	0	0.179964	0	0.079984	0	0	0	0	0.019996	0	0	0	0	0	0	0	0	0	0	0	0	0.09998	0	0	0	0	0	0	0	0
XM11P10H8	10^-5	99.4996	0.060048	0	0	0	0	0	0	0	0	0	0.020016	0	0	0	0	0	0.140112	0	0	0	0.020016	0	0	0	0	0	0	0	0	0	0	0	0	0	0	0	0	0	0	0	0	0	0	0	0	0	0
XM11P10H9	10^-5	0	0.340272	0	0.020016	0	0	0	0	0	0	0	0	0	0	0	0	0	0	0	0.040032	0	0	0	0	0	0	99.2794	0	0	0	0	0	0	0	0	0	0	0	0	0	0	0	0	0	0	0	0	0
XM11P11A1	10^-5	0.09992	0.29976	0	0.019984	0	0.019984	0	5.81535	0	0	0	0.039968	0	0	0	0.019984	0	0	87.45	0.019984	0	0.019984	0	0	0	0	0	0	0	0	0	0	0	0	0	0	0	0	0	0	0	0	0	0	0	0	0	0
XM11P11A10	10^-5	0	0	99.8199	0.020016	0.020016	0.020016	0	0	0	0	0	0.020016	0	0	0	0	0	0	0	0	0	0	0	0	0	0	0	0	0	0	0	0	0	0	0	0	0	0	0	0	0	0	0	0	0	0	0	0
XM11P11A11	10^-5	0.040016	0.080032	0	0.020008	0	0	0	0	0	0	0	96.9988	0	0	0	0	0	0	0	0.020008	0	0	0	0	0	0	0	0	0	0	0	0	0	0	2.14086	0	0	0	0	0	0	0	0	0	0	0	0	0
XM11P11A12	10^-5	0.339796	0	0	0.139916	0.039976	0.059964	3.29802	0	3.63782	0	1.01939	0.039976	44.5733	0.019988	0	0.659604	4.55727	0	0	0	0	0	0.079952	0.019988	0	0	0	0	0	0	0.039976	0	0.019988	0	0	0	0	0	0	0	12.4725	0.139916	0	0.019988	0	11.4731	0.039976	0
XM11P11A2	10^-5	60.5927	0.160192	0	38.8066	0	0	0	0.040048	0	0	0	0	0	0	0	0	0	0	0	0	0	0.020024	0	0	0	0	0	0	0	0	0	0	0	0	0	0	0	0	0	0	0	0	0	0	0	0	0	0
XM11P11A3	10^-5	99.7197	0.08008	0	0.02002	0	0	0	0	0	0	0	0	0	0	0	0	0	0	0	0	0	0	0	0	0	0	0	0	0	0	0	0	0	0	0	0	0	0	0	0	0	0	0	0	0	0	0	0
XM11P11A4	10^-5	0.019992	0.139944	0.019992	0.019992	0.09996	0	0	83.7465	0	0	0	0	0.019992	0	0	0	0	0	0	0	0	0	0	0	0	0	0	0	0	0	0	0	0	0	13.9744	0	0	0	0	0	0	0	0	0.019992	0	0	0	0
XM11P11A5	10^-5	0.02002	0.12012	0.02002	0.02002	87.7277	0	0	0	0	0	0	0	0	0	0	0	0	0	0	0	0	0.02002	0	0	0	0	0	0	0	0	0	0	0	0	0	0	0	0	0	0	0	0	0	0	0	0	0	0
XM11P11A6	10^-5	99.5798	0.080032	0.040016	0.040016	0.020008	0	0	0	0	0	0	0	0	0	0	0	0	0	0	0.020008	0	0	0	0	0	0	0	0	0	0	0	0	0	0	0	0	0	0	0	0	0	0	0	0	0	0	0	0
XM11P11A7	10^-5	21.1527	0.040024	0	42.6256	0	0.040024	0	0	0.020012	0	0	0	0	0	0	0	0	36.0416	0	0	0	0	0	0	0	0	0	0	0	0	0	0	0	0	0	0	0	0	0	0	0	0	0	0	0	0	0	0
XM11P11A8	10^-5	0.020024	0	0	0	0.020024	99.6996	0	0	0	0	0	0	0	0	0	0	0	0	0	0	0	0.020024	0.020024	0	0	0	0	0	0	0	0	0	0	0	0	0	0	0	0	0	0	0	0.060072	0	0	0	0	0
XM11P11A9	10^-5	0.03992	0.07984	0.01996	0	92.8942	0.01996	0.01996	0.01996	0	0	0	0.07984	0	0	1.41717	0	0	0	0	0.219561	0	0.139721	0	0	0	0	0	0	0	0	0	0	0	0	0	0	0	0	0	0	0	0	0	0	0	0	0	0
XM11P11B1	10^-5	98.2583	0.26026	0	0.02002	0	0.06006	0	0.32032	0	0	0	0	0	0	0	0	0	0	0	0.02002	0	0	0.04004	0	0	0	0	0	0	0	0	0	0	0	0	0	0	0	0	0	0	0	0	0	0	0	0	0
XM11P11B10	10^-5	0.020008	0.040016	0	0.020008	0	0.020008	0	0	0	0	0	0	0	99.8199	0	0	0	0	0	0	0	0	0	0	0	0	0	0	0	0	0	0	0	0	0	0	0	0	0	0	0	0	0	0	0	0	0	0
XM11P11B11	10^-5	0	0.040064	0.020032	0	0	98.4175	0	0.020032	0	0	0	0	0	0	0	0	0	0	0	0	0	0	0	0	0	0	0	0	0	0	0	0	0	0	0.060096	0	0	0	0	0	0	0	0	0	0	0	0	0
XM11P11B12	10^-5	0.019988	91.3452	0	0.019988	0	0.019988	0	0	0	0	0	0	0	0	0	0	0	0	0	3.95763	0	2.19868	0	0	0	0	0	0	0	0	0	0	0	0	0	0	0	0	0	1.53908	0	0	0	0	0	0	0	0
XM11P11B2	10^-5	0.020012	0.140084	0	0	0	40.004	0	0	0	0	0	0	0	0	0.020012	0	0	0	0	0	0	0	59.6358	0	0	0	0	0	0	0	0	0	0	0	0	0	0	0	0	0	0	0	0	0	0	0	0	0
XM11P11B3	10^-5	0.059916	85.4204	0	0	0.119832	0	0	0.019972	0	0	0.019972	0.019972	0	0	0	0	0	0.019972	0	5.49231	0	3.8546	0	0	0	0	0	0	0	0	0	0	0	0	0	0	0	0	0	1.73757	0	0	0.019972	0	0	0	0	0
XM11P11B4	10^-5	0.080016	0.80016	71.7344	0.040008	0	0	0	0	0	0	0	0	0	0	17.8436	0	0.020004	0	0	0.040008	0	0.020004	0	0	0	0	0	0	0	0	0	0	0	0	0	0	0	0	0	0	0	0	0	0.020004	0	0	0	0
XM11P11B5	10^-5	88.0208	0	0	0	0	0	0	0	0	0	0	0	0	0	0	0	0	0.180288	0	0	0	0	0	0	0	7.21154	0	0	0	0	0	0	0	0	0	0	0	0	0	0	0	0	0	0	0	0	0	0
XM11P11B6	10^-5	0.02002	0.02002	0	0	0	0	0	0	0	0	0	0	0	0	0	0	0	0	99.7998	0	0	0	0.04004	0	0	0	0	0	0	0	0	0	0	0	0	0	0	0	0	0	0	0	0	0	0	0	0	0
XM11P11B7	10^-5	0.040008	0.10002	0	0.020004	0	0.840168	0	0.720144	0	0	0	0	0	0	0	0	18.0236	0	0	0	0	0	79.6559	0	0	0	0	0	0	0	0	0	0	0	0	0	0	0	0	0	0	0	0	0	0	0	0	0
XM11P11B9	10^-5	40.3604	0	0.880881	56.0761	0	0	0	0	0	0	0	0	0.02002	0.08008	0	0	0	0	0	0	0	0	0	0	0	0	0	0	0	0	0	0	0	0	0	0	0	0	0	0	0	0	0	0	0	0	0	0
XM11P11C1	10^-5	0.1998	41.8581	0.07992	0.23976	0.07992	0	0	0	0	0	0	0	0	0	0	0	0	0	0	0.939061	0	1.01898	0	0	0	0.01998	0	50.1698	0	0	0	0	0	0	0	0	0	0	0	0.45954	0	0	0	0	0	0.03996	0	0
XM11P11C10	10^-5	0.059976	0.039984	0.079968	0	0.019992	0.019992	0	11.8153	0	0	0	0	0	0	0	0	0.019992	0	0	0	0	0	0	0	0	0	0	0	0	0	0	0	0	0	0	0	0	0	0	0	0	0	0	0	87.8049	0	0	0
XM11P11C11	10^-5	0.060048	0.020016	98.9391	0.060048	0	0	0	0.020016	0	0	0	0	0	0	0	0	0.020016	0	0	0	0	0	0	0	0	0.140112	0	0	0	0	0	0	0	0	0	0	0	0	0	0	0	0	0	0	0	0	0	0
XM11P11C12	10^-5	79.8038	0	0	20.056	0	0	0	0.060048	0	0	0	0	0	0	0	0	0	0	0	0	0	0	0	0	0	0	0	0	0	0	0	0	0	0	0	0	0	0	0	0	0	0	0	0	0	0	0	0
XM11P11C2	10^-5	58.4499	0.459449	0.179784	39.8122	0	0	0	0	0	0	0.039952	0.019976	0.039952	0	0.039952	0.019976	0.019976	0.019976	0	0.059928	0	0.019976	0	0	0	0	0	0.019976	0	0	0	0	0	0	0	0	0	0	0	0	0	0	0	0	0	0	0	0
XM11P11C3	10^-5	0.10006	0.040024	90.2942	0.080048	0.020012	0	0	0	0	0	0	3.36202	0	0	0	0	0	0	0	0	0	0	0	0	0	0	0	0	0	0	0	0	0	0	0	0	0	0	0	0	0	0	0	0	0	0	0	0
XM11P11C4	10^-5	40.7963	0.10004	0.020008	56.9828	0	0	0	0	0	0	0.10004	0	0	0	0	0.080032	0	0.020008	0	0	0	0.020008	0	0	0	0	0	0	0	0	0	0	0	0	0	0	0	0	0	0	0.020008	0	0	0	0	0	0	0
XM11P11C5	10^-5	0.040008	0.020004	0	0.020004	0	0	0	0	0	0	58.1716	0	0	0	0	41.3283	0	0	0.120024	0	0	0	0	0	0	0	0	0	0	0	0	0	0	0	0	0	0	0	0	0.020004	0.040008	0	0	0	0	0.040008	0	0
XM11P11C6	10^-5	0.40024	0.060036	0	0.180108	0	0	0	0	0	0	0	0	0	0	0	0	0	0.160096	0	0	0	0	0	0	0	0.120072	0	0	0	0	0	0	0	0	0	0	0	0	0	0	49.0294	0	0	0	0	48.6692	0	0
XM11P11C7	10^-5	0	0.120096	0	0	0	0	0	0	0	0	0.040032	0	0	0	0	0	0	0	0	0	0	0	0	0	0	99.7798	0	0	0	0	0	0	0	0	0	0	0	0	0	0	0	0	0	0	0	0	0	0
XM11P11C8	10^-5	0.07992	96.2637	0.03996	0	0.01998	0.01998	0	0.03996	0.01998	0	0.11988	0	0.01998	0	0	0.03996	0	0	0	1.15884	0.01998	0.759241	0	0	0	0	0	0	0	0	0	0	0	0	0	0	0	0	0	0.2997	0	0	0	0	0	0	0	0
XM11P11C9	10^-5	3.65854	0.039984	0.039984	5.39784	0	0.019992	0	0.059976	0	0.019992	45.4018	0.019992	0	0	0	31.6273	0	0.019992	0	0	0	0	0	0	0.019992	0	0	0	0	0	0	0	0	0	0	0	0	0	0	0.019992	0	0	0	0	0.079968	0	0	0
XM11P11D1	10^-5	0.180108	0.20012	0	0.080048	0	0	0	99.5397	0	0	0	0	0	0	0	0	0	0	0	0	0	0	0	0	0	0	0	0	0	0	0	0	0	0	0	0	0	0	0	0	0	0	0	0	0	0	0	0
XM11P11D10	10^-5	21.2212	0.02002	0	41.8018	0	0	0	0	0	0	0	0.02002	0	0	0	0	0	36.8569	0	0	0	0	0	0	0	0	0	0	0	0	0	0	0	0	0	0	0	0	0	0	0	0	0	0	0	0	0	0
XM11P11D11	10^-5	41.2094	0.080096	0.500601	56.4678	0	0	0	0	0	0	0	0	0	0	0	0	0	0	0	0	0	0	0	0	0	0	0	0	0	0	0	0	0	0	0	0	0	0	0	0	0	0	0	0	0	0	0	0
XM11P11D12	10^-5	0.039984	93.6026	0.019992	0	0.019992	0	0	0	0	0	0	0	0	0	0	0	0	0.019992	0	2.61895	0	1.69932	0	0	0	0	0	0	0	0	0	0	0	0	0	0	0	0	0	1.03958	0	0	0	0	0	0	0	0
XM11P11D2	10^-5	61.2722	0.10002	0	38.1476	0	0	0	0	0	0	0	0	0.020004	0	0	0	0	0.020004	0	0	0	0	0	0	0	0	0	0	0	0	0	0	0	0	0	0	0	0	0	0	0	0	0	0	0	0	0	0
XM11P11D3	10^-5	0.159744	29.8922	0.039936	0.09984	0.09984	0	0	0.019968	0	0	0	0.039936	0	0	0	0	0	0	0	0.638978	0	0.459265	0	0	0	0.019968	0	0	0	0	0	0	0	0	0	0	0	0	0	0.579073	0	0	0	0	0	0	0	0
XM11P11D4	10^-5	40.7726	0.380304	0	57.4259	0	0	0	0.020016	0	0	0	0	0	0	0	0	0	0	0	0	0	0	0	0	0	0	0	0	0	0	0	0	0	0	0	0	0	0	0	0	0	0	0	0	0	0	0	0
XM11P11D5	10^-5	0.079952	0.659604	0.019988	0.039976	0	0.019988	51.1893	43.9336	0	0	0	0	0.039976	0	0	0	0	0	0	0.019988	0	0.019988	0	0	0	0	0	0.019988	0	0	0	0	0	0	0	0	0	0	0	0	0.019988	0	0	0	0	0	0.019988	0
XM11P11D6	10^-5	0.079872	6.38978	0	0.019968	0	0	0	0.239617	0	0	0	0.019968	0	0	1.55751	0	0.019968	0.019968	0	0.239617	0	0.079872	0	0	0	0	0	0	0	0	0	0	0	0	0	0	0	0	0	0.079872	0.019968	0	0	0	0.019968	0	0	0
XM11P11D7	10^-5	0	0.520312	0	0	0	0.020012	0	99.3796	0	0	0	0.020012	0	0	0	0	0	0	0.020012	0	0	0	0	0	0	0	0	0	0	0	0	0	0	0	0	0	0	0	0	0	0	0	0	0	0	0	0	0
XM11P11D8	10^-5	0.05994	4.57543	0.01998	0.05994	0	0.05994	0	0	0	0	0	59.3806	0	0	0	0	0	0	0.07992	0.11988	0	0.27972	0.01998	0	0	0	0	0	0	0	0	0	0	0	0	0	0	0	0	0.05994	0	0	0.17982	0	0	0	0	0
XM11P11D9	10^-5	0.059916	17.3557	0.019972	0.19972	0.019972	0.019972	0	0	0	0	0	0	0	0	0	0.019972	0	0.139804	69.8622	0.439385	0	0.499301	0.019972	0	0	0	0	0	0	0	0	0	0	0	0	0	0	0	0	0.279609	0	0	0	0	0	0	0	0
XM11P11E1	10^-5	78.1706	0.09986	0.019972	14.0603	0.119832	0	0	0.019972	0	0	0	0.019972	0	1.19832	0	0	0.019972	0	0	0.019972	0	0.079888	0	0	0	0	0	0	0	0	0	0	0	0	0	0	0	0	0	0	0	0	0	0	0	0	0	0
XM11P11E10	10^-5	0.039992	0.019996	0.019996	0.039992	0.019996	0.019996	0	37.9324	0	0	0	0	0	0	0	0	0	0.019996	0	0	0	0	0	0	0	0	0	0	0	0	0	0	0	0	0	0	0	0	0	0	0	0	0	0	61.7477	0	0	0
XM11P11E11	10^-5	0.059916	5.73198	0.019972	0	0.299581	0	0	0.09986	0	0	0	37.5874	0.019972	0	0.039944	0	0	0	0	0.459357	0	0.339525	0	0	0	0.019972	0	0.019972	0	0	0	0	0	0	42.6203	0	0	0	0	0.119832	0	0	0	0	0	0	0	0
XM11P11E12	10^-5	0	0.020016	0	0	2.70216	0	0	96.7574	0	0	0	0	0	0	0	0.020016	0	0	0	0	0	0	0	0	0	0	0	0	0	0	0	0	0	0	0	0	0	0	0	0	0	0	0	0	0	0	0	0
XM11P11E2	10^-5	99.4795	0.06006	0.08008	0.02002	0	0.02002	0	0	0	0	0	0	0	0	0	0	0	0.16016	0	0	0	0	0	0	0	0	0	0	0	0	0	0	0	0	0	0	0	0	0	0	0	0	0	0	0	0	0	0
XM11P11E3	10^-5	0.119856	6.09269	0.019976	0.019976	0.759089	0.019976	0	0	0	0	0	0	0	0	80.7831	0	0	0	0	1.27847	0	0.739113	0	0	0	0	0	0.019976	0	0	0	0	0	0	0	0	0	0	0	0.019976	0	0	0	0	0	0	0	0
XM11P11E4	10^-5	0.04004	0.1001	0.02002	0	0	0	0	0.04004	0	0	0	0	99.6597	0	0	0	0	0	0	0	0	0.02002	0	0	0	0	0	0	0	0	0	0	0	0	0	0	0	0	0	0	0	0	0	0	0	0	0	0
XM11P11E5	10^-5	98.9984	0	0	0.040064	0.020032	0	0	0.060096	0	0	0	0	0	0	0	0	0	0	0	0	0	0.020032	0	0	0	0	0	0	0	0	0	0	0	0	0	0	0	0	0	0	0	0	0	0	0	0	0	0
XM11P11E6	10^-5	0.03992	1.33733	0	0.01996	0.11976	0.01996	0	97.3852	0	0	0	0	0	0	0	0	0	0	0	0.0998	0	0.07984	0	0	0	0	0	0	0	0	0	0	0	0	0	0	0	0	0	0	0	0	0	0	0	0	0	0
XM11P11E8	10^-5	41.4663	0	0	58.3333	0	0.020032	0	0.040064	0	0	0	0	0	0	0	0	0	0	0	0	0	0	0	0	0	0	0	0	0	0	0	0	0	0	0	0	0	0	0	0	0	0	0	0	0	0	0	0
XM11P11E9	10^-5	0.039936	0.019968	0.039936	0.019968	0.039936	0	0.019968	83.2668	0.019968	16.2939	0	0	0	0	0	0	0.019968	0.019968	0	0	0	0	0	0	0	0	0	0	0	0	0	0	0	0	0	0	0	0	0	0	0	0	0	0	0	0	0	0
XM11P11F1	10^-5	0.060072	0.320384	0	0	0	0	0	0	98.0577	0	0	0	0	0	0	0	0	0	0	0	0	0.020024	0	0.060072	0	0	0	0	0	0	0	0	0	0	0	0	0	0	0	0	0	0	0	0	0	0	0	0
XM11P11F10	10^-5	0.019924	92.6878	0.039849	0	0.039849	0	0	0	0	0	0	0	0	0	0	0	0	0	0	2.0522	0	1.51425	0	0	0.019924	0	0	0	0	0	0	0	0	0	0	0	0	0	0	1.89281	0	0	0	0	0	0	0	0
XM11P11F11	10^-5	0.020016	0.020016	98.5589	0.020016	0.280224	0	0	0	0	0	0	0	0	0	0	0	0	0	0	0	0	0	0	0	0	0	0	0	0	0	0	0	0	0	0	0	0	0	0	0	0	0	0	0	0	0	0	0
XM11P11F12	10^-5	0.020008	0.020008	0	0.020008	0	98.1993	0	0	0	0	0	0	0	0	0	0	0	0	0	0	0	0	0.020008	0	0	0	0	0	0	0	0	0	0	0	0.820328	0	0	0	0	0	0	0	0	0	0	0	0	0
XM11P11F2	10^-5	0.02002	0.06006	0	0	99.8198	0	0	0	0	0	0	0	0	0	0	0	0	0	0	0.02002	0	0	0	0	0	0	0	0	0	0	0	0	0	0	0	0	0	0	0	0	0	0	0	0	0	0	0	0
XM11P11F3	10^-5	0.059928	25.809	0.039952	0	0.019976	0.019976	0	0	0	0.019976	0	0	0	0	0	0	0.039952	0	0	0.759089	0	0.479425	0	0	0	0	0	0	0	0	0	0	0	0	66.2205	0	0	0	0.019976	0.279664	0	0	0	0	0	0	0	0
XM11P11F4	10^-5	0.060024	0.020008	99.7999	0.020008	0	0	0	0	0	0	0	0	0	0	0	0	0	0	0	0	0	0	0	0	0	0	0	0	0	0	0	0	0	0.020008	0	0	0	0	0	0	0	0	0	0	0	0	0	0
XM11P11F5	10^-5	0.020012	0.040024	99.7599	0.020012	0	0	0	0	0	0	0	0	0	0	0	0	0	0	0	0	0	0	0	0	0.040024	0	0	0	0	0	0	0	0	0	0	0	0	0	0	0	0	0	0	0	0	0	0	0
XM11P11F6	10^-5	0.039912	91.1395	0	0.019956	0.039912	0.019956	0	0.019956	0	0	0.019956	0	0	0	0	0.019956	0	0	0	2.23508	0	2.59429	0.019956	0	0	0	0	0	0	0	0.019956	0	0	0	0	0	0	0	0	1.9557	0	0	0	0	0	0	0	0
XM11P11F7	10^-5	0	0.120096	0.020016	0.020016	0	0	0	97.9584	0	0	0	1.82146	0	0	0	0	0	0	0	0	0	0.040032	0	0	0	0	0	0	0	0	0	0	0	0	0	0	0	0	0	0	0	0	0	0	0	0	0	0
XM11P11F8	10^-5	0.019976	5.11386	0.019976	0	0	0.039952	0	0	0	0	0	0	0	0	0	0	0	0	0	0.239712	0	0.279664	0	0	90.8709	0	0	0	0.079904	0	0	0.019976	0	0	0	0	0	0	0	0.039952	0	0	0	0	0	0.019976	0	0
XM11P11F9	10^-5	0.020008	0.080032	0	0	0	0	0	0	0.020008	0	0	0	0	0	0	0	0	0	0	0.020008	0	0	0	0	0	0	0	0	74.93	0	0	0	0	0	0	0	0	0	0	0	0	0	0	0	0	0	0	0
XM11P11G10	10^-5	41.9587	0.020028	0	57.9011	0	0.020028	0	0	0	0	0	0	0.020028	0	0	0	0	0	0	0	0	0	0	0	0	0	0	0	0	0	0	0	0	0	0	0	0	0	0	0	0	0	0	0	0	0	0	0
XM11P11G11	10^-5	0.039976	0.039976	0	0.019988	0.019988	0	0	0	0	0	0	0	99.7402	0	0	0	0	0	0	0	0	0	0	0	0	0	0	0	0	0	0	0	0	0	0	0	0	0	0	0	0	0	0	0	0	0	0.019988	0
XM11P11G12	10^-5	99.6598	0	0.020012	0.020012	0	0	0	0	0	0	0	0	0	0	0	0	0	0.260156	0	0	0	0	0	0	0	0	0	0	0	0	0	0	0	0	0	0	0	0	0	0	0	0	0	0	0	0	0	0
XM11P11G2	10^-5	40.8265	0.139748	0.019964	58.0555	0.179677	0.019964	0	0	0	0	0	0	0	0	0	0	0.019964	0.019964	0	0	0	0	0	0	0	0	0	0	0	0	0	0	0	0	0	0	0	0	0	0	0	0	0	0	0	0	0	0
XM11P11G3	10^-5	0.02002	0.04004	0	0	97.9179	0.02002	0	0	0	0	0	0	0	0	0	0	0	0	0	0	0	0	0	0	0	0	0	0	0	0	0	0	0	0	0	0	0	0.960961	0	0	0	0	0	0	0	0	0	0
XM11P11G4	10^-5	0.019996	90.9418	0.019996	0	0.019996	0.039992	0	0.019996	0.019996	0	0	0	0	0	0	0	0	0	0	3.73925	0	2.39952	0	0	0	0	0	0	0	0	0	0	0	0	0	0	0	0	0	1.69966	0	0	0	0	0	0	0	0
XM11P11G5	10^-5	0.059952	14.0088	0.019984	0	0.079936	0.019984	0	0.019984	0	0	0.019984	0.059952	0	0.019984	0	0	0.019984	0	0	0.279776	0	0.239808	0	0	0	0	82.2342	0	0	0	0	0	0	0	0	0	0	0	0	0.079936	0	0	0	0	0	0	0	0
XM11P11G6	10^-5	0.019984	11.7706	0	0.019984	0.019984	0.019984	0	0	0.019984	0	0	83.1735	0	0	0	0	0	0.019984	0	0.259792	0	0.159872	0	0	0	0	0	0	0	0	0	0	0	0	0	0	0	0	0	0.259792	0	0	0	0	0	0	0	0
XM11P11G7	10^-5	0.020012	0.020012	99.7398	0.020012	0	0	0	0	0	0	0	0	0	0	0	0	0	0	0	0	0	0	0	0	0	0	0	0	0	0	0	0	0	0	0	0	0	0	0	0	0	0	0	0	0	0	0	0
XM11P11G8	10^-5	0.079968	0.079968	83.9464	0.019992	0	0	0	0	0.019992	0	0	9.29628	0.079968	0	0	0	0	0	0.019992	0	0	0.019992	0	0	0	0	0	0	0	0	0	0	0	0	0	0	0	0	0	0	0	0	0	0	0	0	0	0
XM11P11G9	10^-5	99.7199	0.040016	0	0	0	0	0	0	0	0	0	0	0	0	0	0	0.020008	0.120048	0	0	0	0	0	0	0	0	0	0	0	0	0	0	0	0	0	0	0	0	0	0	0	0	0	0	0	0	0	0
XM11P11H1	10^-5	0.039952	5.17379	0	0.019976	91.8897	0	0	0	0	0	0	0	0	0.019976	0	0	0.039952	0	0	0.079904	0	0.179784	0.019976	0	0	0.019976	0	0	0	0	0	0	0	0	0	0	0	0	0	0.059928	0	0	0	0	0	0	0	0
XM11P11H10	10^-5	0	0.320384	0.020024	0	0	0.040048	0	0	0	0	0	0	0	0	0	0	0	0	0	0.040048	0	0	0	0	0	0	0	0	0	0	0	0	0	0	0	0	0	0	0	0	0	95.7149	0	0	0	0	0	0
XM11P11H11	10^-5	1.20168	0.10014	0.020028	1.26177	0	94.7126	0	0	0	0	0	0	0	0	0	0	0	1.04146	0	0	0	0.020028	0.020028	0	0	0	0	0	0	0	0	0	0	0	0	0	0	0	0	0	0	0	0	0	0	0	0	0
XM11P11H12	10^-5	0	0.420336	0	0	0	0	0	0	0	0	0	98.9191	0	0	0	0	0	0	0	0.040032	0	0	0	0	0	0	0	0	0	0	0	0	0	0	0	0	0	0	0	0	0	0	0	0	0	0	0	0
XM11P11H2	10^-5	0.05994	91.9081	0.01998	0	0.01998	0	0	0	0	0	0	0	0.01998	0.03996	0	0	0	0.01998	0	3.43656	0	1.61838	0	0	0	0	0	0	0	0	0	0.01998	0	0	0	0	0	0	0	0.979021	0	0	0	0	0	0.01998	0	0
XM11P11H3	10^-5	0.019964	4.6117	0.039928	0	0.019964	0	0	0	0	0	0	0	0	92.214	0	0	0.019964	0	0	0.199641	0	0.139748	0	0	0	0	0	0	0	0.019964	0	0	0	0	0	0	0	0	0	0.039928	0	0	0	0	0	0	0	0
XM11P11H4	10^-5	0.079872	90.9145	0	0	0.09984	0	0	0	0	0	0	0	0	0	0	0.019968	0	0	0	3.03514	0	2.61582	0	0	0	0	0	0	0	0	0	0	0	0	0	0	0	0	0	1.71725	0	0	0	0	0	0	0	0
XM11P11H5	10^-5	98.8786	0.180216	0.020024	0.040048	0	0.040048	0	0	0	0	0	0	0	0	0	0	0.020024	0.240288	0	0.020024	0	0	0	0	0	0	0	0	0	0	0	0	0	0	0	0	0	0	0	0	0	0	0	0	0	0	0	0
XM11P11H6	10^-5	0.019988	12.5325	0	0	0.279832	0.019988	0	0.019988	0	0	0	0	0	0	0	0.019988	0.039976	0	0	0.539676	0	0.579652	0	0	0	0	0	0	0	0	0	0	0	0	0.019988	0	0	0	0	0.059964	0	0	0	0	0	0	0	0
XM11P11H7	10^-5	0.020012	0.020012	8.96538	0	0	0.020012	0	0.020012	0	0	0	0.020012	0	0	0	0	80.9286	0	0	0	0	0	0	0	0	0	0	0	0	0	0	0	0	0	0	0	0	0	0	0	0	0	0	0	0	0	0	0
XM11P11H8	10^-5	0.02002	1.42142	0	0	0	0	0	0	0	0	0	96.7768	0	0	0	0	0	0	0	0.02002	0	0.02002	0	0	0	0	0	0	0	0	0	0	0	0	0	0	0	0	0	0	0	0	0	0	0	0	0	0
XM11P11H9	10^-5	0.079984	92.2216	0	0.019996	0.039992	0.059988	0	0	0	0	0	0	0.019996	0	0	0	0	0	0	2.25955	0	1.61968	0	0	0	0	0.019996	0	0	0	0	0	0	0	0	0	0	0	0	2.0196	0	0	0	0	0	0	0	0
[truncated: 775 more columns]

## Sheet: Table S3
Table S3. Alpha diversity indices of sub-communities from Triticum aestivum.
Sample	dilution	chao1	number of observed OTUs	shannon_e
XM11P01A1	10^-4	74.2	72	2.01
XM11P01A10	10^-4	76.7	65	1.3
XM11P01A11	10^-4	40.4	39	1.43
XM11P01A3	10^-4	118.8	76	1.32
XM11P01A4	10^-4	75.5	74	1.99
XM11P01A5	10^-4	221.5	41	0.499
XM11P01A6	10^-4	47.6	44	1.65
XM11P01A7	10^-4	49.6	49	1.34
XM11P01A8	10^-4	60.1	57	1.79
XM11P01B10	10^-4	65.1	59	1.65
XM11P01B11	10^-4	525	75	2.22
XM11P01B12	10^-4	55.9	51	0.514
XM11P01B2	10^-4	90.5	79	2.1
XM11P01B3	10^-4	70.6	67	1.67
XM11P01B4	10^-4	49	47	0.515
XM11P01B5	10^-4	63.6	61	1.93
XM11P01B6	10^-4	77.5	53	1.84
XM11P01B7	10^-4	58.7	49	1.5
XM11P01B8	10^-4	47	43	1.26
XM11P01B9	10^-4	41.8	33	0.123
XM11P01C1	10^-4	55	55	1.61
XM11P01C10	10^-4	41.1	38	1.76
XM11P01C11	10^-4	59.4	59	1.48
XM11P01C12	10^-4	53.3	53	1.6
XM11P01C2	10^-4	80	30	1.07
XM11P01C3	10^-4	59.5	53	1.54
XM11P01C4	10^-4	66.1	65	1.66
XM11P01C5	10^-4	53.9	43	1.2
XM11P01C6	10^-4	85.3	85	1.75
XM11P01C7	10^-4	50.2	43	1.4
XM11P01C9	10^-4	412.5	48	0.457
XM11P01D1	10^-4	56.8	56	1.13
XM11P01D10	10^-4	69.7	63	1.98
XM11P01D11	10^-4	35.4	33	1.02
XM11P01D12	10^-4	75.1	39	1.2
XM11P01D2	10^-4	60.4	59	1.53
XM11P01D3	10^-4	390	52	1.63
XM11P01D4	10^-4	71.3	70	1.93
XM11P01D5	10^-4	80.4	75	1.33
XM11P01D6	10^-4	84.9	84	2.15
XM11P01D7	10^-4	69	67	0.959
XM11P01D9	10^-4	55	51	1.23
XM11P01E1	10^-4	86.5	82	1.78
XM11P01E10	10^-4	85	51	0.558
XM11P01E12	10^-4	114.5	54	2.04
XM11P01E2	10^-4	50.9	48	1.53
XM11P01E3	10^-4	37.8	32	0.516
XM11P01E4	10^-4	83.1	77	1.75
XM11P01E5	10^-4	88.2	86	2.32
XM11P01E6	10^-4	52.3	41	0.405
XM11P01E7	10^-4	43.4	42	1.91
XM11P01E8	10^-4	85.4	56	1.34
XM11P01E9	10^-4	49.1	48	1.7
XM11P01F1	10^-4	55.9	51	1.02
XM11P01F10	10^-4	78.6	78	2.61
XM11P01F11	10^-4	63.7	63	1.76
XM11P01F12	10^-4	83.5	72	2.6
XM11P01F2	10^-4	77.4	67	1.75
XM11P01F3	10^-4	217.1	81	2.29
XM11P01F4	10^-4	71	53	1.69
XM11P01F5	10^-4	76.3	75	1.87
XM11P01F6	10^-4	123.1	95	2.14
XM11P01F7	10^-4	94.2	94	2.4
XM11P01F8	10^-4	81.5	65	1.68
XM11P01F9	10^-4	57.1	53	1.16
XM11P01G1	10^-4	60.9	56	1.32
XM11P01G10	10^-4	99.1	98	2.1
XM11P01G11	10^-4	75.9	73	2.4
XM11P01G12	10^-4	63.2	61	2.1
XM11P01G2	10^-4	61.1	55	1.48
XM11P01G3	10^-4	68.1	64	1.27
XM11P01G4	10^-4	47.3	45	1.56
XM11P01G5	10^-4	64.7	53	0.571
XM11P01G6	10^-4	71.9	61	2.04
XM11P01G8	10^-4	51.9	48	0.3
XM11P01G9	10^-4	106.1	93	2.33
XM11P01H1	10^-4	96.3	89	2.96
XM11P01H10	10^-4	37.4	34	1.38
XM11P01H11	10^-4	147.5	35	1.93
XM11P01H12	10^-4	71.3	70	2
XM11P01H2	10^-4	77.1	70	0.673
XM11P01H3	10^-4	62.4	59	2.12
XM11P01H4	10^-4	79.8	77	1.13
XM11P01H5	10^-4	78.6	70	2.04
XM11P01H6	10^-4	33.3	33	0.922
XM11P01H7	10^-4	52.8	47	1.58
XM11P01H8	10^-4	65.2	43	1.01
XM11P01H9	10^-4	65.6	65	1.86
XM11P02A1	10^-4	92.1	89	1.64
XM11P02A10	10^-4	67.8	66	1.26
XM11P02A11	10^-4	101.9	98	1.95
XM11P02A12	10^-4	150.3	147	3.04
XM11P02A2	10^-4	141	102	1.67
XM11P02A3	10^-4	53.8	48	0.944
XM11P02A4	10^-4	37.9	35	0.995
XM11P02A5	10^-4	73	72	2.06
XM11P02A6	10^-4	49.9	49	1.2
XM11P02A7	10^-4	87.1	67	1.53
XM11P02A8	10^-4	44.5	40	1.68
XM11P02A9	10^-4	61.1	58	1.18
XM11P02B1	10^-4	71.3	70	1.3
XM11P02B10	10^-4	97.1	69	1.48
XM11P02B11	10^-4	82.8	81	1.93
XM11P02B12	10^-4	97.5	81	0.825
XM11P02B2	10^-4	82.8	71	1.3
XM11P02B3	10^-4	81.4	52	1.54
XM11P02B4	10^-4	88.5	64	1.67
XM11P02B5	10^-4	68.7	59	1.74
XM11P02B6	10^-4	63.3	60	1.44
XM11P02B7	10^-4	41	39	1.01
XM11P02B8	10^-4	45.3	44	1.03
XM11P02B9	10^-4	57.8	57	1.89
XM11P02C10	10^-4	41.5	41	1.56
XM11P02C11	10^-4	51	50	1.58
XM11P02C12	10^-4	80.5	60	1.83
XM11P02C2	10^-4	55.9	53	1.61
XM11P02C3	10^-4	64.8	62	1.07
XM11P02C4	10^-4	88.6	87	1.32
XM11P02C5	10^-4	89.5	85	1.59
XM11P02C6	10^-4	67	59	1.61
XM11P02C7	10^-4	96.1	89	2.03
XM11P02C8	10^-4	104.7	100	2.16
XM11P02C9	10^-4	106.1	95	2.07
XM11P02D1	10^-4	104.1	94	2.11
XM11P02D10	10^-4	75	74	2.22
XM11P02D11	10^-4	65.5	63	1.33
XM11P02D12	10^-4	64.4	61	1.63
XM11P02D2	10^-4	66.4	56	0.956
XM11P02D3	10^-4	68.3	67	2.09
XM11P02D4	10^-4	53.4	47	1.4
XM11P02D5	10^-4	100.3	93	1.03
XM11P02D6	10^-4	72.5	56	1.74
XM11P02D7	10^-4	38.3	38	0.982
XM11P02D8	10^-4	46.5	34	1.29
XM11P02D9	10^-4	41.7	40	1.26
XM11P02E1	10^-4	97.5	57	1.42
XM11P02E10	10^-4	29.7	29	0.652
XM11P02E11	10^-4	93.8	90	2.06
XM11P02E12	10^-4	43.6	38	1.25
XM11P02E2	10^-4	104.2	91	2.1
XM11P02E3	10^-4	95.1	94	2.16
XM11P02E4	10^-4	73.7	68	2.33
XM11P02E5	10^-4	90.5	82	2.21
XM11P02E6	10^-4	62.3	61	1.2
XM11P02E7	10^-4	78.8	75	2.11
XM11P02E8	10^-4	49.7	48	1.21
XM11P02E9	10^-4	66.3	55	0.987
XM11P02F1	10^-4	85.1	64	2.4
XM11P02F10	10^-4	46	44	1.36
XM11P02F11	10^-4	53	51	1.77
XM11P02F12	10^-4	47.1	44	1.68
XM11P02F2	10^-4	69.5	57	1.19
XM11P02F3	10^-4	101.7	98	1.97
XM11P02F4	10^-4	39.9	29	0.416
XM11P02F5	10^-4	87.1	72	1.28
XM11P02F6	10^-4	38	36	0.76
XM11P02F7	10^-4	54.1	34	0.697
XM11P02F8	10^-4	74.4	68	1.51
XM11P02F9	10^-4	47.8	44	1.31
XM11P02G1	10^-4	55.5	55	1.48
XM11P02G10	10^-4	68.3	67	1.93
XM11P02G11	10^-4	64.7	62	1.73
XM11P02G12	10^-4	71.8	71	1.2
XM11P02G2	10^-4	63.5	59	1.45
XM11P02G3	10^-4	31.9	31	0.9
XM11P02G4	10^-4	30	28	1.72
XM11P02G5	10^-4	55.3	54	1.68
XM11P02G6	10^-4	87.2	78	1.58
XM11P02G7	10^-4	26	18	0.477
XM11P02G8	10^-4	49.1	44	1.36
XM11P02G9	10^-4	59.1	55	1.76
XM11P02H1	10^-4	53.7	53	1.76
XM11P02H10	10^-4	113.1	107	2.29
XM11P02H11	10^-4	80.5	73	1.82
XM11P02H12	10^-4	47.1	32	1.7
XM11P02H2	10^-4	37.5	35	0.425
XM11P02H3	10^-4	75.2	53	1.65
XM11P02H5	10^-4	113.7	105	1.94
XM11P02H8	10^-4	48.9	46	1.71
XM11P02H9	10^-4	51.9	49	0.835
XM11P03A7	10^-4	9.5	9	1.07
XM11P03B11	10^-4	27.6	27	1.53
XM11P03B2	10^-4	26.5	14	0.726
XM11P03B5	10^-4	19.5	18	1.13
XM11P03C11	10^-4	131.9	120	2.91
XM11P03C12	10^-4	106.9	104	2.03
XM11P03C4	10^-4	105.3	103	2.55
XM11P03C5	10^-4	109.4	108	2.64
XM11P03C7	10^-4	101.6	101	2.66
XM11P03C8	10^-4	99.4	99	2.76
XM11P03D12	10^-4	30.7	30	1.41
XM11P03D2	10^-4	32	30	0.921
XM11P03D5	10^-4	57	39	1.01
XM11P03D9	10^-4	53.3	42	1.39
XM11P03G1	10^-4	24	24	1.43
XM11P04A10	0.5X10^-4	21.1	15	0.151
XM11P04A11	0.5X10^-4	20.1	19	0.369
XM11P04A2	0.5X10^-4	14.1	11	0.0666
XM11P04A3	0.5X10^-4	40.8	38	0.76
XM11P04A4	0.5X10^-4	107.5	67	0.885
XM11P04A5	0.5X10^-4	116.5	32	1.08
XM11P04A6	0.5X10^-4	34	33	1.28
XM11P04A7	0.5X10^-4	48	16	0.237
XM11P04A8	0.5X10^-4	42.7	41	0.402
XM11P04A9	0.5X10^-4	44.2	43	0.789
XM11P04B1	0.5X10^-4	47.1	44	0.671
XM11P04B10	0.5X10^-4	77.5	17	0.0613
XM11P04B2	0.5X10^-4	22.5	21	0.824
XM11P04B3	0.5X10^-4	54	52	1.3
XM11P04B4	0.5X10^-4	49.9	45	0.589
XM11P04B5	0.5X10^-4	30.5	26	1.28
XM11P04B6	0.5X10^-4	22.9	22	0.429
XM11P04B7	0.5X10^-4	65	47	1.81
XM11P04B8	0.5X10^-4	11	11	0.0747
XM11P04C1	0.5X10^-4	8	8	0.712
XM11P04C11	0.5X10^-4	66.2	52	1.69
XM11P04C12	0.5X10^-4	135.5	23	0.943
XM11P04C2	0.5X10^-4	34.9	32	0.229
XM11P04C3	0.5X10^-4	14.1	14	0.12
XM11P04C4	0.5X10^-4	12	12	0.715
XM11P04C5	0.5X10^-4	23	21	0.794
XM11P04C6	0.5X10^-4	64.1	36	0.702
XM11P04C7	0.5X10^-4	17.1	16	0.852
XM11P04C9	0.5X10^-4	46.8	43	0.634
XM11P04D1	0.5X10^-4	57	39	0.905
XM11P04D10	0.5X10^-4	75	25	1.5
XM11P04D11	0.5X10^-4	70	38	1.56
XM11P04D12	0.5X10^-4	60.1	24	0.0677
XM11P04D2	0.5X10^-4	69.8	66	1.14
XM11P04D3	0.5X10^-4	22.3	21	0.183
XM11P04D4	0.5X10^-4	37.5	33	1.22
XM11P04D5	0.5X10^-4	32	30	0.39
XM11P04D6	0.5X10^-4	61.2	59	1.58
XM11P04D7	0.5X10^-4	53.8	50	0.512
XM11P04D8	0.5X10^-4	149.1	44	1.39
XM11P04D9	0.5X10^-4	26.5	25	1.28
XM11P04E1	0.5X10^-4	29.6	24	0.314
XM11P04E10	0.5X10^-4	13	13	0.749
XM11P04E11	0.5X10^-4	72.9	46	1.25
XM11P04E12	0.5X10^-4	76	58	1.26
XM11P04E2	0.5X10^-4	105.5	21	0.783
XM11P04E3	0.5X10^-4	54.8	41	0.933
XM11P04E4	0.5X10^-4	78.5	18	0.0817
XM11P04E5	0.5X10^-4	14.5	14	0.644
XM11P04E6	0.5X10^-4	31.1	30	0.556
XM11P04E7	0.5X10^-4	113.5	29	1.27
XM11P04E8	0.5X10^-4	41.5	17	0.173
XM11P04E9	0.5X10^-4	32.5	28	0.23
XM11P04F1	0.5X10^-4	31.7	25	0.159
XM11P04F10	0.5X10^-4	52.2	38	1.27
XM11P04F11	0.5X10^-4	10	10	0.0334
XM11P04F12	0.5X10^-4	63.7	63	1.81
XM11P04F2	0.5X10^-4	71.8	66	1.69
XM11P04F3	0.5X10^-4	53.9	50	1.8
XM11P04F4	0.5X10^-4	28.5	16	0.0894
XM11P04F5	0.5X10^-4	15.5	15	0.784
XM11P04F6	0.5X10^-4	33	15	0.91
XM11P04F7	0.5X10^-4	71.4	42	0.418
XM11P04F8	0.5X10^-4	102	30	0.517
XM11P04F9	0.5X10^-4	41	39	1.19
XM11P04G1	0.5X10^-4	44	36	0.462
XM11P04G10	0.5X10^-4	13.4	12	0.69
XM11P04G11	0.5X10^-4	41.1	20	0.601
XM11P04G12	0.5X10^-4	36.5	32	0.373
XM11P04G2	0.5X10^-4	26.1	26	0.216
XM11P04G3	0.5X10^-4	12	10	0.726
XM11P04G4	0.5X10^-4	70.9	65	0.849
XM11P04G5	0.5X10^-4	18.1	12	0.0507
XM11P04G6	0.5X10^-4	53.3	52	0.615
XM11P04G7	0.5X10^-4	28.5	27	1.61
XM11P04G8	0.5X10^-4	33.5	32	1.76
XM11P04G9	0.5X10^-4	31.5	31	0.983
XM11P04H1	0.5X10^-4	48.5	36	0.844
XM11P04H10	0.5X10^-4	20	19	0.306
XM11P04H11	0.5X10^-4	101.9	75	1.11
XM11P04H2	0.5X10^-4	37.5	25	0.236
XM11P04H3	0.5X10^-4	88.7	54	1.4
XM11P04H4	0.5X10^-4	71.9	66	1.21
XM11P04H5	0.5X10^-4	84.6	79	0.952
XM11P04H6	0.5X10^-4	50.1	40	1.12
XM11P04H7	0.5X10^-4	362.5	50	1.4
XM11P04H8	0.5X10^-4	22	14	0.0753
XM11P04H9	0.5X10^-4	63.9	59	1.05
XM11P05A1	0.5X10^-4	80.8	58	1.15
XM11P05A10	0.5X10^-4	41.4	32	0.63
XM11P05A11	0.5X10^-4	6	4	0.00734
XM11P05A12	0.5X10^-4	108.6	99	2.63
XM11P05A2	0.5X10^-4	8	8	0.693
XM11P05A3	0.5X10^-4	30.5	28	0.871
XM11P05A4	0.5X10^-4	36.9	26	0.655
XM11P05A5	0.5X10^-4	43.4	34	1.56
XM11P05A6	0.5X10^-4	60.1	24	0.101
XM11P05A7	0.5X10^-4	57.7	48	1.69
XM11P05A8	0.5X10^-4	89.4	62	0.693
XM11P05A9	0.5X10^-4	31.5	19	0.125
XM11P05B1	0.5X10^-4	47	29	0.567
XM11P05B10	0.5X10^-4	54.8	54	1.96
XM11P05B11	0.5X10^-4	22.5	10	0.942
XM11P05B12	0.5X10^-4	25.8	22	0.405
XM11P05B2	0.5X10^-4	101	29	0.894
XM11P05B3	0.5X10^-4	25	23	1.3
XM11P05B4	0.5X10^-4	31.6	30	1.17
XM11P05B5	0.5X10^-4	41.9	31	0.24
XM11P05B6	0.5X10^-4	44.1	23	0.497
XM11P05B7	0.5X10^-4	48.3	46	1.14
XM11P05B8	0.5X10^-4	19	11	0.697
XM11P05B9	0.5X10^-4	64.1	28	0.221
XM11P05C1	0.5X10^-4	21.6	18	1.1
XM11P05C10	0.5X10^-4	25.5	25	1.24
XM11P05C11	0.5X10^-4	74	24	0.539
XM11P05C12	0.5X10^-4	14.7	14	0.0485
XM11P05C2	0.5X10^-4	43	34	1.09
XM11P05C3	0.5X10^-4	18.1	12	0.0521
XM11P05C4	0.5X10^-4	28.6	23	1.15
XM11P05C5	0.5X10^-4	23.6	18	0.0597
XM11P05C6	0.5X10^-4	9.12	8	0.0284
XM11P05C7	0.5X10^-4	21.4	20	1.32
XM11P05C8	0.5X10^-4	43	25	0.872
XM11P05C9	0.5X10^-4	20	20	0.119
XM11P05D1	0.5X10^-4	37.5	36	0.273
XM11P05D10	0.5X10^-4	534.5	54	1.19
XM11P05D11	0.5X10^-4	72.8	63	1.51
XM11P05D12	0.5X10^-4	11.5	11	0.466
XM11P05D2	0.5X10^-4	33.7	31	1.04
XM11P05D3	0.5X10^-4	63.7	48	0.699
XM11P05D4	0.5X10^-4	45	27	0.271
XM11P05D5	0.5X10^-4	46.5	34	1.07
XM11P05D6	0.5X10^-4	18.3	18	1.04
XM11P05D7	0.5X10^-4	63.5	59	0.973
XM11P05D8	0.5X10^-4	70	20	0.151
XM11P05D9	0.5X10^-4	19.5	17	0.0478
XM11P05F1	0.5X10^-4	102.3	76	1.87
XM11P05F10	0.5X10^-4	70.3	68	1.48
XM11P05F11	0.5X10^-4	56.5	56	1.92
XM11P05F12	0.5X10^-4	62.1	56	1.17
XM11P05F2	0.5X10^-4	56.5	16	0.443
XM11P05F3	0.5X10^-4	25.5	21	0.984
XM11P05F4	0.5X10^-4	35.1	34	1.05
XM11P05F5	0.5X10^-4	26.1	20	0.813
XM11P05F6	0.5X10^-4	46.1	41	0.532
XM11P05F7	0.5X10^-4	244.1	73	1.96
XM11P05F8	0.5X10^-4	122.5	62	1.39
XM11P05F9	0.5X10^-4	87.1	51	1.32
XM11P05G1	0.5X10^-4	23.6	22	0.13
XM11P05G10	0.5X10^-4	66.8	62	0.793
XM11P05G11	0.5X10^-4	84.7	78	1.73
XM11P05G12	0.5X10^-4	173.5	29	0.279
XM11P05G2	0.5X10^-4	27.1	26	1.14
XM11P05G3	0.5X10^-4	27.1	21	0.421
XM11P05G4	0.5X10^-4	34.7	34	1.5
XM11P05G5	0.5X10^-4	134.5	22	0.161
XM11P05G6	0.5X10^-4	86.6	83	1.8
XM11P05G7	0.5X10^-4	50.4	48	0.44
XM11P05G8	0.5X10^-4	79.5	19	0.27
XM11P05G9	0.5X10^-4	72.7	70	0.751
XM11P05H1	0.5X10^-4	40.3	38	1.07
XM11P05H10	0.5X10^-4	67.1	61	1.09
XM11P05H11	0.5X10^-4	89	39	0.747
XM11P05H12	0.5X10^-4	33.5	21	0.58
XM11P05H2	0.5X10^-4	23.7	17	0.0581
XM11P05H3	0.5X10^-4	16	8	0.0283
XM11P05H4	0.5X10^-4	46.9	42	0.494
XM11P05H5	0.5X10^-4	45	13	0.583
XM11P05H6	0.5X10^-4	29.5	28	0.308
XM11P05H7	0.5X10^-4	29.4	27	0.465
XM11P05H8	0.5X10^-4	56.1	51	1.64
XM11P05H9	0.5X10^-4	12	12	0.296
XM11P06A1	0.5X10^-4	22.5	21	0.175
XM11P06A10	0.5X10^-4	35.3	30	0.233
XM11P06A11	0.5X10^-4	6.5	6	0.0317
XM11P06A12	0.5X10^-4	117.5	117	2.75
XM11P06A2	0.5X10^-4	71.1	66	0.574
XM11P06A3	0.5X10^-4	102.3	94	0.927
XM11P06A4	0.5X10^-4	33	15	0.498
XM11P06A5	0.5X10^-4	538.5	58	1.79
XM11P06A6	0.5X10^-4	61.5	57	1.06
XM11P06A7	0.5X10^-4	23.5	22	0.368
XM11P06A8	0.5X10^-4	33.5	29	0.318
XM11P06A9	0.5X10^-4	80.8	58	1.55
XM11P06B1	0.5X10^-4	68.5	64	0.656
XM11P06B10	0.5X10^-4	30.6	29	1.33
XM11P06B11	0.5X10^-4	30	22	0.894
XM11P06B12	0.5X10^-4	45.4	42	0.347
XM11P06B2	0.5X10^-4	25.5	25	1.33
XM11P06B3	0.5X10^-4	45.1	24	0.229
XM11P06B4	0.5X10^-4	22.1	22	1.37
XM11P06B5	0.5X10^-4	22.8	22	1.2
XM11P06B6	0.5X10^-4	130.5	46	1.4
XM11P06B7	0.5X10^-4	127	29	0.676
XM11P06B8	0.5X10^-4	17	9	0.936
XM11P06B9	0.5X10^-4	43	42	1.42
XM11P06C1	0.5X10^-4	47	39	0.506
XM11P06C10	0.5X10^-4	21.3	21	0.379
XM11P06C11	0.5X10^-4	44.8	43	0.482
XM11P06C12	0.5X10^-4	18	16	0.0929
XM11P06C2	0.5X10^-4	57.4	51	1.15
XM11P06C3	0.5X10^-4	83.8	72	1.32
XM11P06C4	0.5X10^-4	85.5	77	1.23
XM11P06C5	0.5X10^-4	41.5	17	0.132
XM11P06C6	0.5X10^-4	59.6	58	1.43
XM11P06C7	0.5X10^-4	72.5	52	0.542
XM11P06C8	0.5X10^-4	67.5	43	1.16
XM11P06C9	0.5X10^-4	62.2	61	0.48
XM11P06D1	0.5X10^-4	87.9	81	0.756
XM11P06D11	0.5X10^-4	28.5	24	0.74
XM11P06D12	0.5X10^-4	15	7	0.0177
XM11P06D2	0.5X10^-4	39	38	1.27
XM11P06D4	0.5X10^-4	113.5	73	1.47
XM11P06D5	0.5X10^-4	121.1	120	1.76
XM11P06D6	0.5X10^-4	75.3	64	1.26
XM11P06D7	0.5X10^-4	164.9	76	1.93
XM11P06D8	0.5X10^-4	85.1	81	0.923
XM11P06D9	0.5X10^-4	85.7	74	0.791
XM11P06E1	0.5X10^-4	36.5	35	0.442
XM11P06E10	0.5X10^-4	39.5	37	0.446
XM11P06E11	0.5X10^-4	77.1	49	0.511
XM11P06E12	0.5X10^-4	80	72	0.587
XM11P06E2	0.5X10^-4	43.6	41	0.396
XM11P06E4	0.5X10^-4	40.4	39	0.544
XM11P06E6	0.5X10^-4	99.1	44	0.819
XM11P06E7	0.5X10^-4	38.2	36	0.499
XM11P06E8	0.5X10^-4	46.7	37	0.49
XM11P06E9	0.5X10^-4	53	35	0.574
XM11P06F1	0.5X10^-4	38.9	28	0.296
XM11P06F10	0.5X10^-4	42.4	33	0.692
XM11P06F11	0.5X10^-4	29.1	23	0.484
XM11P06F12	0.5X10^-4	63.1	60	1.7
XM11P06F2	0.5X10^-4	37.5	33	1.27
XM11P06F3	0.5X10^-4	65.1	59	1.91
XM11P06F4	0.5X10^-4	43	42	0.663
XM11P06F6	0.5X10^-4	172.5	28	0.567
XM11P06F7	0.5X10^-4	53.2	46	0.941
XM11P06F8	0.5X10^-4	30.1	20	0.127
XM11P06F9	0.5X10^-4	29.6	26	0.671
XM11P06G1	0.5X10^-4	115.5	63	1.13
XM11P06G10	0.5X10^-4	80.7	66	1.53
XM11P06G11	0.5X10^-4	40.9	37	0.541
XM11P06G12	0.5X10^-4	53	21	0.317
XM11P06G2	0.5X10^-4	55.5	51	1.03
XM11P06G3	0.5X10^-4	130.9	130	1.7
XM11P06G4	0.5X10^-4	71.2	64	0.791
XM11P06G5	0.5X10^-4	26.6	23	0.379
XM11P06G6	0.5X10^-4	87	75	0.873
XM11P06G7	0.5X10^-4	30.4	28	0.654
XM11P06G8	0.5X10^-4	106.9	50	1.39
XM11P06G9	0.5X10^-4	47.7	41	1.14
XM11P06H1	0.5X10^-4	28.1	27	0.663
XM11P06H10	0.5X10^-4	34	33	0.282
XM11P06H11	0.5X10^-4	61.2	57	1.05
XM11P06H12	0.5X10^-4	26.3	26	0.733
XM11P06H2	0.5X10^-4	36	18	1.32
XM11P06H3	0.5X10^-4	41.5	29	0.598
XM11P06H4	0.5X10^-4	30.3	29	0.856
XM11P06H5	0.5X10^-4	16.5	12	0.0956
XM11P06H6	0.5X10^-4	44.1	41	1.79
XM11P06H7	0.5X10^-4	71	39	1.3
XM11P06H8	0.5X10^-4	54.5	30	1.09
XM11P06H9	0.5X10^-4	77.3	76	1.35
XM11P07A1	0.5X10^-4	87.5	63	0.492
XM11P07A10	0.5X10^-4	213	51	0.939
XM11P07A11	0.5X10^-4	24	22	0.354
XM11P07A12	0.5X10^-4	108.3	108	2.66
XM11P07A2	0.5X10^-4	9.5	9	0.136
XM11P07A3	0.5X10^-4	54.5	14	0.0503
XM11P07A4	0.5X10^-4	20.6	19	0.0864
XM11P07A5	0.5X10^-4	65	47	1.45
XM11P07A6	0.5X10^-4	15.4	14	0.0987
XM11P07A7	0.5X10^-4	36.3	35	0.625
XM11P07A8	0.5X10^-4	63.6	53	1.03
XM11P07A9	0.5X10^-4	12	10	1.07
XM11P07B1	0.5X10^-4	45	44	0.389
XM11P07B10	0.5X10^-4	18.1	17	0.199
XM11P07B11	0.5X10^-4	15.9	15	0.462
XM11P07B12	0.5X10^-4	90.1	35	0.575
XM11P07B2	0.5X10^-4	208.5	28	0.762
XM11P07B3	0.5X10^-4	43.2	29	0.294
XM11P07B4	0.5X10^-4	59	50	0.327
XM11P07B5	0.5X10^-4	80.5	20	0.0978
XM11P07B6	0.5X10^-4	22.6	17	0.324
XM11P07B7	0.5X10^-4	54	53	1.6
XM11P07B8	0.5X10^-4	66.9	40	1.26
XM11P07B9	0.5X10^-4	12	12	0.0948
XM11P07C1	0.5X10^-4	15	15	0.0848
XM11P07C10	0.5X10^-4	105.5	45	1.03
XM11P07C11	0.5X10^-4	10	10	0.147
XM11P07C12	0.5X10^-4	18.7	16	0.0821
XM11P07C2	0.5X10^-4	58.1	43	1.07
XM11P07C3	0.5X10^-4	32.9	29	0.44
XM11P07C4	0.5X10^-4	66.4	60	1.34
XM11P07C5	0.5X10^-4	77.8	55	0.829
XM11P07C6	0.5X10^-4	39.6	38	0.456
XM11P07C7	0.5X10^-4	343.5	31	0.552
XM11P07C8	0.5X10^-4	11	11	1.15
XM11P07C9	0.5X10^-4	12	12	0.0379
XM11P07D1	0.5X10^-4	54.5	43	1.29
XM11P07D10	0.5X10^-4	43.6	42	1.09
XM11P07D11	0.5X10^-4	39.5	35	0.868
XM11P07D12	0.5X10^-4	37	33	0.777
XM11P07D3	0.5X10^-4	17	17	0.13
XM11P07D4	0.5X10^-4	64	46	0.964
XM11P07D5	0.5X10^-4	39.8	38	0.988
XM11P07D6	0.5X10^-4	41	32	1.21
XM11P07D7	0.5X10^-4	46.5	34	0.652
XM11P07D8	0.5X10^-4	28.1	18	0.146
XM11P07D9	0.5X10^-4	82.1	61	1.63
XM11P07E1	0.5X10^-4	71.3	58	1.32
XM11P07E10	0.5X10^-4	56.5	44	1.11
XM11P07E11	0.5X10^-4	46.7	37	0.222
XM11P07E2	0.5X10^-4	24.1	23	0.92
XM11P07E4	0.5X10^-4	81	51	0.613
XM11P07E5	0.5X10^-4	32.4	23	0.803
XM11P07E6	0.5X10^-4	12	12	0.41
XM11P07E7	0.5X10^-4	34	26	0.945
XM11P07E8	0.5X10^-4	18	18	0.279
XM11P07E9	0.5X10^-4	52.1	31	1.04
XM11P07F1	0.5X10^-4	24.5	12	0.0597
XM11P07F10	0.5X10^-4	55	53	1.28
XM11P07F11	0.5X10^-4	54.1	50	1.14
XM11P07F12	0.5X10^-4	69.5	29	1.21
XM11P07F2	0.5X10^-4	43.5	19	0.333
XM11P07F3	0.5X10^-4	40.9	36	0.517
XM11P07F4	0.5X10^-4	42.7	33	0.853
XM11P07F5	0.5X10^-4	50.5	46	0.765
XM11P07F6	0.5X10^-4	20.1	19	0.263
XM11P07F7	0.5X10^-4	27	9	0.0306
XM11P07F8	0.5X10^-4	31.5	19	0.455
XM11P07F9	0.5X10^-4	15.8	15	0.751
XM11P07G1	0.5X10^-4	132.1	54	1.45
XM11P07G10	0.5X10^-4	529.5	49	0.631
XM11P07G11	0.5X10^-4	50	18	0.789
XM11P07G12	0.5X10^-4	145	47	1.14
XM11P07G2	0.5X10^-4	70.5	46	1.02
XM11P07G3	0.5X10^-4	12	12	0.133
XM11P07G4	0.5X10^-4	40.5	16	0.166
XM11P07G5	0.5X10^-4	85.1	75	0.756
XM11P07G6	0.5X10^-4	64	32	1.06
XM11P07G7	0.5X10^-4	52.3	51	1.25
XM11P07G8	0.5X10^-4	116	44	0.695
XM11P07G9	0.5X10^-4	49.3	49	1.16
XM11P07H1	0.5X10^-4	36.5	24	0.274
XM11P07H10	0.5X10^-4	72.5	32	1.13
XM11P07H11	0.5X10^-4	9	9	0.355
XM11P07H12	0.5X10^-4	119.2	112	0.997
XM11P07H2	0.5X10^-4	108.1	42	0.958
XM11P07H3	0.5X10^-4	84	50	0.994
XM11P07H4	0.5X10^-4	42.9	38	1.21
XM11P07H5	0.5X10^-4	54.3	53	1.6
XM11P07H7	0.5X10^-4	142	44	0.919
XM11P07H8	0.5X10^-4	91.4	62	1.5
XM11P07H9	0.5X10^-4	81.1	65	1.31
XM11P08A1	10^-5	36.5	35	0.445
XM11P08A10	10^-5	118.1	115	1.23
XM11P08A11	10^-5	218.5	38	1.13
XM11P08A12	10^-5	111.8	111	2.48
XM11P08A2	10^-5	39	21	0.368
XM11P08A3	10^-5	24.8	21	0.166
XM11P08A4	10^-5	13.9	13	0.733
XM11P08A5	10^-5	27.7	26	0.199
XM11P08A6	10^-5	24.5	24	0.764
XM11P08A7	10^-5	39.6	37	1.05
XM11P08A8	10^-5	61.2	54	1.52
XM11P08A9	10^-5	30.7	24	0.2
XM11P08B1	10^-5	25.8	22	0.277
XM11P08B10	10^-5	86	78	0.685
XM11P08B11	10^-5	168.5	24	0.257
XM11P08B12	10^-5	81.9	70	0.734
XM11P08B2	10^-5	155.5	43	0.868
XM11P08B3	10^-5	17.6	14	0.0551
XM11P08B4	10^-5	27.6	26	0.387
XM11P08B5	10^-5	55.1	27	1.04
XM11P08B6	10^-5	85	84	0.825
XM11P08B7	10^-5	87.4	87	0.855
XM11P08B8	10^-5	100.2	98	1.14
XM11P08B9	10^-5	20	18	0.082
XM11P08C1	10^-5	12	12	0.199
XM11P08C10	10^-5	20.1	19	0.113
XM11P08C11	10^-5	21.5	17	0.0639
XM11P08C12	10^-5	186	24	0.425
XM11P08C2	10^-5	77.4	74	1.28
XM11P08C3	10^-5	79.3	78	1.41
XM11P08C4	10^-5	35	33	0.774
XM11P08C5	10^-5	17.1	14	0.129
XM11P08C6	10^-5	31.4	29	0.192
XM11P08C7	10^-5	34	26	0.593
XM11P08C8	10^-5	48.8	46	1.06
XM11P08C9	10^-5	26.5	22	0.389
XM11P08D1	10^-5	64.6	61	1.59
XM11P08D10	10^-5	78.5	18	0.0772
XM11P08D11	10^-5	10.2	10	0.0594
XM11P08D12	10^-5	15	15	0.0326
XM11P08D2	10^-5	25.6	25	0.113
XM11P08D4	10^-5	166	38	0.969
XM11P08D5	10^-5	60	28	0.689
XM11P08D6	10^-5	29.6	24	0.831
XM11P08D7	10^-5	15.5	15	0.752
XM11P08D8	10^-5	18	18	0.341
XM11P08D9	10^-5	52.2	51	1.63
XM11P08E1	10^-5	41.5	37	1.36
XM11P08E10	10^-5	14.1	11	0.125
XM11P08E12	10^-5	6.06	6	0.0269
XM11P08E2	10^-5	28	10	0.0321
XM11P08E3	10^-5	21.7	21	0.516
XM11P08E4	10^-5	28.5	24	0.144
XM11P08E5	10^-5	84.9	82	0.799
XM11P08E6	10^-5	20.5	20	0.182
XM11P08E7	10^-5	35.1	20	0.159
XM11P08E8	10^-5	13	13	0.651
XM11P08E9	10^-5	26.7	26	1.19
XM11P08F1	10^-5	24.5	20	0.085
XM11P08F10	10^-5	83.1	73	0.718
XM11P08F11	10^-5	18.1	17	0.587
XM11P08F12	10^-5	25.4	24	1.14
XM11P08F2	10^-5	38.3	35	0.358
XM11P08F3	10^-5	7	7	0.491
XM11P08F4	10^-5	26.1	16	0.0538
XM11P08F5	10^-5	84.8	69	0.626
XM11P08F6	10^-5	39.1	34	1.24
XM11P08F7	10^-5	27.8	27	0.562
XM11P08F8	10^-5	14.2	14	0.105
XM11P08F9	10^-5	27.1	26	0.483
XM11P08G1	10^-5	42.5	41	0.39
XM11P08G10	10^-5	14	14	0.0472
XM11P08G11	10^-5	37.5	13	0.0651
XM11P08G2	10^-5	83.9	81	0.671
XM11P08G3	10^-5	36.1	30	0.386
XM11P08G4	10^-5	166	68	0.668
XM11P08G5	10^-5	90.7	87	0.711
XM11P08G6	10^-5	101.7	94	0.732
XM11P08G7	10^-5	114.8	100	0.951
XM11P08G8	10^-5	10	10	0.0532
XM11P08G9	10^-5	94.5	82	1.39
XM11P08H1	10^-5	81.1	61	0.782
XM11P08H10	10^-5	24.6	21	0.211
XM11P08H11	10^-5	79.1	78	0.871
XM11P08H2	10^-5	30.7	24	1.18
XM11P08H3	10^-5	83	82	1.34
XM11P08H4	10^-5	82.6	80	1.18
XM11P08H5	10^-5	25	23	1.42
XM11P08H6	10^-5	64.2	50	0.825
XM11P08H7	10^-5	59.8	59	1.24
XM11P08H8	10^-5	97.4	88	0.639
XM11P08H9	10^-5	40.6	37	0.243
XM11P09A1	10^-5	87.1	86	0.817
XM11P09A10	10^-5	20.5	16	0.0765
XM11P09A11	10^-5	34.5	10	0.0219
XM11P09A2	10^-5	63.5	57	0.247
XM11P09A3	10^-5	73.9	68	1.18
XM11P09A4	10^-5	83.1	70	0.434
XM11P09A5	10^-5	95.5	55	1.82
XM11P09A6	10^-5	102	30	1.33
XM11P09A7	10^-5	38.2	24	0.734
XM11P09A8	10^-5	30	30	0.183
XM11P09A9	10^-5	36	35	0.143
XM11P09B1	10^-5	15.1	12	0.235
XM11P09B10	10^-5	91.2	82	0.842
XM11P09B11	10^-5	96.5	80	0.958
XM11P09B12	10^-5	104.1	59	0.529
XM11P09B2	10^-5	82	80	1.42
XM11P09B3	10^-5	63.7	63	1.42
XM11P09B4	10^-5	60.1	53	0.329
XM11P09B5	10^-5	42.2	41	1
XM11P09B6	10^-5	74.1	38	0.989
XM11P09B7	10^-5	10	10	0.073
XM11P09B8	10^-5	27.3	26	0.671
XM11P09B9	10^-5	20.5	19	0.761
XM11P09C1	10^-5	82.7	74	0.702
XM11P09C11	10^-5	38.5	14	0.0899
XM11P09C2	10^-5	57.4	56	1.42
XM11P09C3	10^-5	17	15	0.343
XM11P09C4	10^-5	69.2	67	0.945
XM11P09C5	10^-5	29	29	0.871
XM11P09C6	10^-5	7.12	7	0.0806
XM11P09C7	10^-5	18	18	0.307
XM11P09C8	10^-5	28.1	22	0.242
XM11P09C9	10^-5	14.5	14	0.145
XM11P09D1	10^-5	70	67	1.83
XM11P09D10	10^-5	36.5	12	0.117
XM11P09D11	10^-5	60.8	60	1.13
XM11P09D12	10^-5	21	13	0.463
XM11P09D2	10^-5	40.5	36	1.23
XM11P09D3	10^-5	38.5	14	0.0599
XM11P09D4	10^-5	69.9	64	0.777
XM11P09D5	10^-5	30	12	1.02
XM11P09D6	10^-5	24.5	12	0.722
XM11P09D7	10^-5	58.5	18	0.618
XM11P09D8	10^-5	19.5	17	0.724
XM11P09D9	10^-5	28.4	25	0.767
XM11P09E1	10^-5	90.5	88	1.3
XM11P09E10	10^-5	44.8	36	0.293
XM11P09E11	10^-5	42.1	26	0.751
XM11P09E12	10^-5	44.9	34	1.45
XM11P09E3	10^-5	96.4	93	1.45
XM11P09E5	10^-5	40.2	26	0.575
XM11P09E6	10^-5	26	24	0.758
XM11P09E8	10^-5	18.7	16	0.0653
XM11P09E9	10^-5	107	106	1.21
XM11P09F1	10^-5	74.7	74	0.936
XM11P09F10	10^-5	29	11	0.702
XM11P09F11	10^-5	28.8	25	0.133
XM11P09F12	10^-5	40.8	40	0.484
XM11P09F2	10^-5	27	9	0.0242
XM11P09F3	10^-5	28	20	0.565
XM11P09F4	10^-5	50	49	0.837
XM11P09F5	10^-5	20.5	16	0.881
XM11P09F6	10^-5	20.1	14	0.0476
XM11P09F7	10^-5	28	10	0.0319
XM11P09F8	10^-5	22.9	22	0.81
XM11P09F9	10^-5	32.9	30	0.837
XM11P09G1	10^-5	99.5	76	0.756
XM11P09G10	10^-5	27	9	0.0377
XM11P09G11	10^-5	6	6	0.0287
XM11P09G12	10^-5	64	56	1.59
XM11P09G2	10^-5	32.4	23	0.0972
XM11P09G3	10^-5	13.1	13	0.193
XM11P09G4	10^-5	32.4	23	0.259
XM11P09G5	10^-5	33.5	32	0.883
XM11P09G6	10^-5	87.2	68	1.7
XM11P09G7	10^-5	7	5	0.0138
XM11P09G8	10^-5	10	10	0.0305
XM11P09G9	10^-5	22	14	0.0507
XM11P09H1	10^-5	19	18	0.0733
XM11P09H10	10^-5	43.4	43	1.21
XM11P09H11	10^-5	11.5	7	0.0404
XM11P09H12	10^-5	52	44	0.877
XM11P09H2	10^-5	37	37	1.45
XM11P09H3	10^-5	17.1	14	0.794
XM11P09H5	10^-5	20.6	15	0.0347
XM11P09H6	10^-5	70.8	70	0.954
XM11P09H7	10^-5	7	7	0.0258
XM11P09H8	10^-5	58	50	1.26
XM11P09H9	10^-5	22.5	21	0.877
XM11P10A1	10^-5	42.9	32	0.571
XM11P10A10	10^-5	26	8	0.015
XM11P10A2	10^-5	20.5	20	0.904
XM11P10A3	10^-5	15	13	0.432
XM11P10A5	10^-5	5.5	5	0.0366
XM11P10A6	10^-5	37.5	13	0.165
XM11P10A7	10^-5	14	12	1.1
XM11P10A8	10^-5	84.5	24	0.486
XM11P10A9	10^-5	37.9	34	0.407
XM11P10B1	10^-5	6.5	6	0.184
XM11P10B10	10^-5	101.5	17	0.711
XM11P10B11	10^-5	67.5	55	0.55
XM11P10B12	10^-5	55.5	48	0.447
XM11P10B2	10^-5	64.2	60	0.471
XM11P10B3	10^-5	21.1	15	0.0708
XM11P10B4	10^-5	15.1	12	1.16
XM11P10B5	10^-5	32.5	20	0.0889
XM11P10B6	10^-5	12	10	1.09
XM11P10B7	10^-5	32	31	0.421
XM11P10B8	10^-5	44	12	0.0485
XM11P10B9	10^-5	20.7	20	0.679
XM11P10C1	10^-5	25.5	24	0.342
XM11P10C10	10^-5	22.6	17	0.0476
XM11P10C11	10^-5	76.5	16	0.0586
XM11P10C12	10^-5	29	11	0.0599
XM11P10C2	10^-5	53.5	29	0.764
XM11P10C3	10^-5	59.5	55	0.601
XM11P10C4	10^-5	26	18	0.0732
XM11P10C5	10^-5	42.6	37	0.61
XM11P10C6	10^-5	33.4	32	0.913
XM11P10C7	10^-5	12.5	8	0.706
XM11P10C8	10^-5	16	8	0.0324
XM11P10C9	10^-5	39	21	0.824
XM11P10D1	10^-5	80	78	0.722
XM11P10D10	10^-5	7.03	7	0.0211
XM11P10D11	10^-5	88	54	1.01
XM11P10D12	10^-5	37	19	0.0621
XM11P10D2	10^-5	9.12	8	0.0389
XM11P10D3	10^-5	30.6	25	0.575
XM11P10D4	10^-5	30	12	0.0492
XM11P10D5	10^-5	89	17	1.1
XM11P10D6	10^-5	18.1	15	0.216
XM11P10D7	10^-5	16.1	16	0.922
XM11P10D8	10^-5	38.5	14	0.725
XM11P10D9	10^-5	39.8	34	0.262
XM11P10E1	10^-5	8	8	0.215
XM11P10E10	10^-5	103.3	96	1.67
XM11P10E11	10^-5	50.7	48	1.09
XM11P10E12	10^-5	52.7	51	0.513
XM11P10E8	10^-5	28.6	27	0.477
XM11P10F1	10^-5	27.4	25	0.119
XM11P10F11	10^-5	4.5	4	0.16
XM11P10F12	10^-5	84.4	76	0.519
XM11P10F2	10^-5	7	7	0.0357
XM11P10F3	10^-5	43	35	1.44
XM11P10F4	10^-5	46.5	22	0.0884
XM11P10F5	10^-5	7	7	0.0454
XM11P10F7	10^-5	25	23	0.746
XM11P10F8	10^-5	11.5	7	0.0208
XM11P10F9	10^-5	35	27	0.749
XM11P10G1	10^-5	89.7	43	0.533
XM11P10G10	10^-5	27.8	27	0.853
XM11P10G11	10^-5	35.1	25	0.742
XM11P10G12	10^-5	123.5	71	0.712
XM11P10G2	10^-5	38.5	14	0.12
XM11P10G3	10^-5	23.5	11	0.291
XM11P10G4	10^-5	35.6	30	1.01
XM11P10G5	10^-5	14.1	11	0.707
XM11P10G6	10^-5	93.7	47	1.01
XM11P10G7	10^-5	87.9	81	0.92
XM11P10G8	10^-5	53.7	52	1.12
XM11P10G9	10^-5	10	10	0.0822
XM11P10H1	10^-5	35.4	34	1.48
XM11P10H10	10^-5	43.7	43	1.19
XM11P10H11	10^-5	43	42	0.687
XM11P10H12	10^-5	11	11	0.888
XM11P10H2	10^-5	71.7	69	0.584
XM11P10H3	10^-5	18.7	16	1.18
XM11P10H4	10^-5	75.8	74	2.15
XM11P10H5	10^-5	22.1	21	1.3
XM11P10H6	10^-5	13	11	0.0571
XM11P10H7	10^-5	79.2	57	1.73
XM11P10H8	10^-5	22	14	0.043
XM11P10H9	10^-5	11.5	7	0.0512
XM11P11A1	10^-5	57.1	29	0.542
XM11P11A10	10^-5	33.5	9	0.0169
XM11P11A11	10^-5	15.1	12	0.165
XM11P11A12	10^-5	87.9	87	2.22
XM11P11A2	10^-5	13.9	13	0.714
XM11P11A3	10^-5	16	8	0.0242
XM11P11A4	10^-5	19	19	0.554
XM11P11A5	10^-5	19.1	16	0.573
XM11P11A6	10^-5	17.6	14	0.0374
XM11P11A7	10^-5	13.1	10	1.07
XM11P11A8	10^-5	35.5	11	0.027
XM11P11A9	10^-5	69.7	67	0.49
XM11P11B1	10^-5	23	21	0.133
XM11P11B10	10^-5	15	7	0.0162
XM11P11B11	10^-5	17.5	17	0.118
XM11P11B12	10^-5	57.5	38	0.436
XM11P11B2	10^-5	11	11	0.702
XM11P11B3	10^-5	53.4	51	0.712
XM11P11B4	10^-5	55.5	43	1.05
XM11P11B5	10^-5	21	13	0.518
XM11P11B6	10^-5	8.89	8	0.0182
XM11P11B7	10^-5	22.5	20	0.62
XM11P11B9	10^-5	62.5	22	0.888
XM11P11C1	10^-5	50.5	46	1.11
XM11P11C10	10^-5	22	14	0.397
XM11P11C11	10^-5	19.1	18	0.0852
XM11P11C12	10^-5	7	7	0.514
XM11P11C2	10^-5	38.5	36	0.801
XM11P11C3	10^-5	21	21	0.517
XM11P11C4	10^-5	22	22	0.82
XM11P11C5	10^-5	15.3	15	0.719
XM11P11C6	10^-5	23.5	19	0.839
XM11P11C7	10^-5	5.12	5	0.0182
XM11P11C8	10^-5	40.4	39	0.257
XM11P11C9	10^-5	46.5	42	1.68
XM11P11D1	10^-5	4	4	0.0341
XM11P11D10	10^-5	16	8	1.07
XM11P11D11	10^-5	21	19	0.83
XM11P11D12	10^-5	44.9	40	0.357
XM11P11D2	10^-5	103.5	19	0.713
XM11P11D3	10^-5	42.5	42	1.05
XM11P11D4	10^-5	17	17	0.797
XM11P11D5	10^-5	55.1	27	0.923
XM11P11D6	10^-5	70.5	51	1.19
XM11P11D7	10^-5	7	7	0.0421
XM11P11D8	10^-5	81	49	1.44
XM11P11D9	10^-5	87	55	1.19
XM11P11E1	10^-5	86.1	71	0.917
XM11P11E10	10^-5	15.5	11	0.69
XM11P11E11	10^-5	87.6	84	1.64
XM11P11E12	10^-5	6	6	0.16
XM11P11E2	10^-5	13.4	12	0.0436
XM11P11E3	10^-5	85.2	84	1.06
XM11P11E4	10^-5	13	11	0.0299
XM11P11E5	10^-5	35.5	29	0.0872
XM11P11E6	10^-5	113.1	35	0.179
XM11P11E8	10^-5	14.5	10	0.696
XM11P11E9	10^-5	35.2	21	0.485
XM11P11F1	10^-5	19.5	15	0.132
XM11P11F10	10^-5	64.4	59	0.433
XM11P11F11	10^-5	20.1	17	0.109
XM11P11F12	10^-5	15	13	0.118
XM11P11F2	10^-5	6	6	0.0158
XM11P11F3	10^-5	49.3	48	1.02
XM11P11F4	10^-5	7	7	0.0177
XM11P11F5	10^-5	12.1	9	0.0216
XM11P11F6	10^-5	79.1	64	0.5
XM11P11F7	10^-5	11.5	7	0.109
XM11P11F8	10^-5	55.2	33	0.453
XM11P11F9	10^-5	8	8	0.577
XM11P11G10	10^-5	7	7	0.692
XM11P11G11	10^-5	13.7	11	0.0239
XM11P11G12	10^-5	6	6	0.0257
XM11P11G2	10^-5	52.2	30	0.765
XM11P11G3	10^-5	14.5	10	0.132
XM11P11G4	10^-5	58	40	0.463
XM11P11G5	10^-5	54.5	38	0.64
XM11P11G6	10^-5	102.1	36	0.67
XM11P11G7	10^-5	21.5	9	0.0232
XM11P11G8	10^-5	36.5	32	0.708
XM11P11G9	10^-5	10	8	0.0239
XM11P11H1	10^-5	58.5	45	0.418
XM11P11H10	10^-5	14.1	14	0.257
XM11P11H11	10^-5	15	15	0.31
XM11P11H12	10^-5	9.12	9	0.0771
XM11P11H2	10^-5	59.2	58	0.464
XM11P11H3	10^-5	67.5	27	0.382
XM11P11H4	10^-5	52.9	47	0.489
XM11P11H5	10^-5	18.5	17	0.0876
XM11P11H6	10^-5	28.3	28	0.706
XM11P11H7	10^-5	41.5	17	0.812
XM11P11H8	10^-5	18	18	0.196
XM11P11H9	10^-5	64	46	0.446

## Sheet: Table S4
Table S4. Shared, disappeared and appeared OTUs in sub-communities of Triticum aestivum.
Shared (523 OTUs)	Taxonomy	Occurring number of sub-communities
OTU_1	Bacteria,Proteobacteria,Gammaproteobacteria,Pseudomonadales,Pseudomonadaceae,Pseudomonas	801
OTU_2	Bacteria,Proteobacteria,Deltaproteobacteria,Myxococcales,Myxococcaceae,Myxococcus,	878
OTU_3	Bacteria,Firmicutes,Bacilli,Bacillales,Planococcaceae	558
OTU_4	Bacteria,Proteobacteria,Gammaproteobacteria,Pseudomonadales,Pseudomonadaceae,Pseudomonas,	585
OTU_5	Bacteria,Actinobacteria,Actinobacteria,Actinomycetales,Microbacteriaceae,Microbacterium,	602
OTU_7	Bacteria,Proteobacteria,Gammaproteobacteria,Pseudomonadales,Pseudomonadaceae,Pseudomonas	400
OTU_8	Bacteria,Proteobacteria,Alphaproteobacteria,Rhodobacterales,Rhodobacteraceae,Albirhodobacter,	186
OTU_6	Bacteria,Bacteroidetes,Flavobacteriia,Flavobacteriales,Flavobacteriaceae,Flavobacterium	275
OTU_9	Bacteria,Actinobacteria,Actinobacteria,Actinomycetales,Sanguibacteraceae,Sanguibacter,	223
OTU_13	Bacteria,Actinobacteria,Actinobacteria,Actinomycetales,Micrococcaceae,Arthrobacter,	151
OTU_10	Bacteria,Proteobacteria,Gammaproteobacteria,Enterobacteriales,Enterobacteriaceae,Pantoea	170
OTU_11	Bacteria,Actinobacteria,Actinobacteria,Actinomycetales,Micrococcaceae,Arthrobacter,	197
OTU_12	Bacteria,Proteobacteria,Gammaproteobacteria,Pseudomonadales,Pseudomonadaceae,Pseudomonas	138
OTU_15	Bacteria,Proteobacteria,Alphaproteobacteria,Rhodobacterales,Rhodobacteraceae,Paracoccus,	128
OTU_14	Bacteria,Actinobacteria,Actinobacteria,Actinomycetales,Micrococcaceae,Arthrobacter	159
OTU_16	Bacteria,Proteobacteria,Gammaproteobacteria,Enterobacteriales,Enterobacteriaceae,Pantoea	167
OTU_18	Bacteria,Proteobacteria,Gammaproteobacteria,Pseudomonadales,Pseudomonadaceae,Pseudomonas,	210
OTU_17	Bacteria,Proteobacteria,Gammaproteobacteria,Pseudomonadales,Pseudomonadaceae,Pseudomonas,	311
OTU_20	Bacteria,Proteobacteria,Betaproteobacteria,Burkholderiales,Comamonadaceae	81
OTU_23	Bacteria,Proteobacteria,Gammaproteobacteria,Enterobacteriales,Enterobacteriaceae,Escherichia/Shigella,	621
OTU_19	Bacteria,Proteobacteria,Gammaproteobacteria,Enterobacteriales,Enterobacteriaceae,Pantoea	73
OTU_29	Bacteria,Proteobacteria,Gammaproteobacteria,Enterobacteriales,Enterobacteriaceae,Escherichia/Shigella	576
OTU_21	Bacteria,Proteobacteria,Gammaproteobacteria,Pseudomonadales,Pseudomonadaceae,Pseudomonas	92
OTU_25	Bacteria,Actinobacteria,Actinobacteria,Actinomycetales,Sanguibacteraceae,Sanguibacter	64
OTU_22	Bacteria,Proteobacteria,Alphaproteobacteria,Rhodobacterales,Rhodobacteraceae,Paracoccus	45
OTU_24	Bacteria,Actinobacteria,Actinobacteria,Actinomycetales,Nocardioidaceae,Aeromicrobium,	66
OTU_27	Bacteria,Actinobacteria,Actinobacteria,Actinomycetales,Nocardiaceae,Nocardia,	40
OTU_30	Bacteria,Actinobacteria,Actinobacteria,Actinomycetales,Micrococcaceae,Arthrobacter,	86
OTU_26	Bacteria,Firmicutes,Bacilli,Bacillales,Bacillaceae_1,Bacillus	27
OTU_28	Bacteria,Actinobacteria,Actinobacteria,Actinomycetales,Micrococcaceae,Arthrobacter	94
OTU_31	Bacteria,Actinobacteria,Actinobacteria,Actinomycetales,Sanguibacteraceae,Sanguibacter,	50
OTU_32	Bacteria,Proteobacteria,Gammaproteobacteria,Enterobacteriales,Enterobacteriaceae,Pantoea	43
OTU_36	Bacteria,Actinobacteria,Actinobacteria,Actinomycetales,Sanguibacteraceae,Sanguibacter	49
OTU_34	Bacteria,Firmicutes,Bacilli,Bacillales,Planococcaceae	46
OTU_46	Bacteria,Actinobacteria,Actinobacteria,Actinomycetales,Micrococcaceae,Arthrobacter,	49
OTU_35	Bacteria,Proteobacteria,Gammaproteobacteria,Enterobacteriales,Enterobacteriaceae,Erwinia	19
OTU_37	Bacteria,Proteobacteria,Gammaproteobacteria,Pseudomonadales,Pseudomonadaceae,Pseudomonas,	29
OTU_38	Bacteria,Actinobacteria,Actinobacteria,Actinomycetales,Micrococcaceae,Arthrobacter	33
OTU_33	Bacteria,Proteobacteria,Gammaproteobacteria,Enterobacteriales,Enterobacteriaceae,Pantoea	29
OTU_87	Bacteria,Proteobacteria,Deltaproteobacteria,Myxococcales,Myxococcaceae	325
OTU_39	Bacteria,Proteobacteria,Gammaproteobacteria,Pseudomonadales,Pseudomonadaceae,Pseudomonas,	21
OTU_43	Bacteria,Proteobacteria,Alphaproteobacteria,Rhizobiales,Hyphomicrobiaceae,Devosia	38
OTU_40	Bacteria,Actinobacteria,Actinobacteria,Actinomycetales,Micrococcaceae,Arthrobacter	20
OTU_62	Bacteria,Proteobacteria,Gammaproteobacteria,Pseudomonadales,Moraxellaceae,Psychrobacter	147
OTU_58	Bacteria,Proteobacteria,Alphaproteobacteria,Rhodobacterales,Rhodobacteraceae,Paracoccus	15
OTU_48	Bacteria,Proteobacteria,Gammaproteobacteria,Pseudomonadales,Pseudomonadaceae,Pseudomonas,	18
OTU_45	Bacteria,Proteobacteria,Gammaproteobacteria,Pseudomonadales,Pseudomonadaceae,Pseudomonas,	30
OTU_41	Bacteria,Proteobacteria,Gammaproteobacteria,Enterobacteriales,Enterobacteriaceae,Pantoea	31
OTU_72	Bacteria,Proteobacteria,Alphaproteobacteria,Rhizobiales,Rhizobiaceae,Rhizobium	61
OTU_69	Bacteria,Actinobacteria,Actinobacteria,Actinomycetales,Micrococcaceae,Arthrobacter	24
OTU_52	Bacteria,Firmicutes,Bacilli,Bacillales,Planococcaceae,Sporosarcina	23
OTU_50	Bacteria,Actinobacteria,Actinobacteria,Actinomycetales,Nocardiopsaceae,Nocardiopsis,	29
OTU_42	Bacteria,Proteobacteria,Gammaproteobacteria,Chromatiales,Chromatiaceae,Rheinheimera	13
OTU_71	Bacteria,Actinobacteria,Actinobacteria,Actinomycetales,Micrococcaceae,Arthrobacter	19
OTU_64	Bacteria,Proteobacteria,Gammaproteobacteria,Pseudomonadales,Pseudomonadaceae,Pseudomonas,	16
OTU_67	Bacteria,Actinobacteria,Actinobacteria,Actinomycetales,Micrococcaceae,Arthrobacter	16
OTU_61	Bacteria,Actinobacteria,Actinobacteria,Actinomycetales,Nocardioidaceae,Aeromicrobium	13
OTU_70	Bacteria,Proteobacteria,Alphaproteobacteria,Rhizobiales,Aurantimonadaceae,Aurantimonas,	24
OTU_65	Bacteria,Proteobacteria,Alphaproteobacteria,Rhizobiales,Phyllobacteriaceae,Hoeflea,	9
OTU_53	Bacteria,Proteobacteria,Gammaproteobacteria,Alteromonadales,Alteromonadaceae,Microbulbifer	11
OTU_63	Bacteria,Proteobacteria,Gammaproteobacteria,Pseudomonadales,Pseudomonadaceae,Pseudomonas,	31
OTU_49	Bacteria,Actinobacteria,Actinobacteria,Actinomycetales,Microbacteriaceae,Plantibacter	17
OTU_59	Bacteria,Bacteroidetes,Sphingobacteriia,Sphingobacteriales,Sphingobacteriaceae,Pedobacter	24
OTU_47	Bacteria,Actinobacteria,Actinobacteria,Actinomycetales,Microbacteriaceae,Plantibacter	60
OTU_60	Bacteria,Proteobacteria,Gammaproteobacteria,Enterobacteriales,Enterobacteriaceae	15
OTU_66	Bacteria,Proteobacteria,Alphaproteobacteria,Rhodobacterales,Rhodobacteraceae,Labrenzia	11
OTU_51	Bacteria,Firmicutes,Bacilli,Bacillales,Planococcaceae,Paenisporosarcina,	26
OTU_68	Bacteria,Proteobacteria,Betaproteobacteria,Burkholderiales,Alcaligenaceae	5
OTU_55	Bacteria,Actinobacteria,Actinobacteria,Actinomycetales,Microbacteriaceae,Plantibacter	9
OTU_295	Bacteria,Proteobacteria,Deltaproteobacteria,Myxococcales,Myxococcaceae,Myxococcus,	357
OTU_690	Bacteria,Proteobacteria,Gammaproteobacteria,Pseudomonadales,Pseudomonadaceae,Pseudomonas	160
OTU_210	Bacteria,Firmicutes,Bacilli,Bacillales,Planococcaceae	148
OTU_86	Bacteria,Proteobacteria,Alphaproteobacteria,Rhizobiales,Rhizobiaceae,Rhizobium	18
OTU_133	Bacteria,Proteobacteria,Gammaproteobacteria,Pseudomonadales,Pseudomonadaceae,Pseudomonas	131
OTU_387	Bacteria,Proteobacteria,Deltaproteobacteria	298
OTU_56	Bacteria,Actinobacteria,Actinobacteria,Actinomycetales,Micrococcaceae,Arthrobacter	79
OTU_75	Bacteria,Actinobacteria,Actinobacteria,Actinomycetales,Nocardioidaceae,Aeromicrobium	37
OTU_521	Bacteria,Proteobacteria,Gammaproteobacteria,Pseudomonadales,Pseudomonadaceae,Pseudomonas	364
OTU_96	Bacteria,Proteobacteria,Alphaproteobacteria,Rhizobiales,Rhizobiaceae,Rhizobium	13
OTU_90	Bacteria,Actinobacteria,Actinobacteria,Actinomycetales,Micrococcaceae,Arthrobacter	8
OTU_54	Bacteria,Firmicutes,Bacilli,Bacillales,Bacillales_Incertae_Sedis_XII,Exiguobacterium	16
OTU_219	Bacteria,Proteobacteria,Gammaproteobacteria,Pseudomonadales,Pseudomonadaceae,Pseudomonas	76
OTU_335	Bacteria,Proteobacteria,Gammaproteobacteria,Pseudomonadales,Pseudomonadaceae,Pseudomonas	162
OTU_98	Bacteria,Actinobacteria,Actinobacteria,Actinomycetales,Microbacteriaceae,Leifsonia	14
OTU_94	Bacteria,Actinobacteria,Actinobacteria,Actinomycetales,Micrococcaceae,Arthrobacter	35
OTU_92	Bacteria,Actinobacteria,Actinobacteria,Actinomycetales,Nocardioidaceae,Aeromicrobium,	11
OTU_80	Bacteria,Proteobacteria,Gammaproteobacteria,Pseudomonadales,Pseudomonadaceae,Pseudomonas	48
OTU_101	Bacteria,Firmicutes,Bacilli,Bacillales,Bacillaceae_2	2
OTU_100	Bacteria,Proteobacteria,Alphaproteobacteria,Rhizobiales,Phyllobacteriaceae	5
OTU_88	Bacteria,Proteobacteria,Gammaproteobacteria,Xanthomonadales,Xanthomonadaceae,Lysobacter,	48
OTU_84	Bacteria,Actinobacteria,Actinobacteria,Actinomycetales,Microbacteriaceae,Microbacterium	302
OTU_103	Bacteria,Proteobacteria,Alphaproteobacteria,Rhizobiales,Phyllobacteriaceae	6
OTU_99	Bacteria,Firmicutes,Bacilli,Bacillales,Bacillaceae_1,Bacillus,	6
OTU_104	Bacteria,Actinobacteria,Actinobacteria,Actinomycetales,Nocardiaceae,Rhodococcus,	12
OTU_74	Bacteria,Proteobacteria,Gammaproteobacteria,Enterobacteriales,Enterobacteriaceae,Pantoea,	10
OTU_193	Bacteria,Proteobacteria,Gammaproteobacteria,Pseudomonadales,Pseudomonadaceae,Pseudomonas	92
OTU_81	Bacteria,Proteobacteria,Gammaproteobacteria,Pseudomonadales,Pseudomonadaceae,Pseudomonas,	21
OTU_77	Bacteria,Proteobacteria,Gammaproteobacteria,Pseudomonadales,Pseudomonadaceae,Pseudomonas	12
OTU_650	Bacteria,Proteobacteria,Gammaproteobacteria,Pseudomonadales,Pseudomonadaceae,Pseudomonas	117
OTU_229	Bacteria,Proteobacteria,Gammaproteobacteria,Enterobacteriales,Enterobacteriaceae	90
OTU_82	Bacteria,Firmicutes,Bacilli,Bacillales,Bacillaceae_1,Bacillus,	13
OTU_377	Bacteria,Proteobacteria,Gammaproteobacteria,Pseudomonadales,Pseudomonadaceae,Pseudomonas,	138
OTU_165	Bacteria,Proteobacteria,Gammaproteobacteria,Pseudomonadales,Pseudomonadaceae,Pseudomonas,	315
OTU_97	Bacteria,Actinobacteria,Actinobacteria,Actinomycetales,Micrococcaceae,Arthrobacter	8
OTU_89	Bacteria,Proteobacteria,Betaproteobacteria,Burkholderiales,Alcaligenaceae	1
OTU_85	Bacteria,Proteobacteria,Gammaproteobacteria,Pseudomonadales,Pseudomonadaceae,Pseudomonas	7
OTU_902	Bacteria,Firmicutes,Bacilli,Bacillales,Planococcaceae	166
OTU_945	Bacteria,Proteobacteria,Deltaproteobacteria,Myxococcales,Myxococcaceae	385
OTU_299	Bacteria,Proteobacteria,Gammaproteobacteria,Pseudomonadales,Pseudomonadaceae,Pseudomonas	108
OTU_353	Bacteria,Proteobacteria,Gammaproteobacteria,Pseudomonadales,Pseudomonadaceae,Pseudomonas,	103
OTU_537	Bacteria,Firmicutes,Bacilli,Bacillales,Planococcaceae	152
OTU_386	Bacteria,Actinobacteria,Actinobacteria,Actinomycetales,Micrococcaceae,Arthrobacter	132
OTU_395	Bacteria,Proteobacteria,Gammaproteobacteria,Pseudomonadales,Pseudomonadaceae,Pseudomonas	84
OTU_108	Bacteria,Actinobacteria,Actinobacteria,Actinomycetales,Micrococcaceae,Arthrobacter	6
OTU_411	Bacteria,Proteobacteria,Gammaproteobacteria,Pseudomonadales,Pseudomonadaceae,Pseudomonas	133
OTU_497	Bacteria,Proteobacteria,Gammaproteobacteria,Pseudomonadales,Pseudomonadaceae,Pseudomonas	133
OTU_905	Bacteria,Firmicutes,Bacilli,Bacillales,Planococcaceae	133
OTU_416	Bacteria,Proteobacteria,Gammaproteobacteria,Pseudomonadales,Pseudomonadaceae,Pseudomonas	147
OTU_399	Bacteria,Proteobacteria	331
OTU_105	Bacteria,Actinobacteria,Actinobacteria,Actinomycetales,Nocardioidaceae,Nocardioides,	4
OTU_83	Bacteria,Firmicutes,Bacilli,Bacillales,Bacillales_Incertae_Sedis_XII,Exiguobacterium,	10
OTU_557	Bacteria	93
OTU_191	Bacteria,Actinobacteria,Actinobacteria,Actinomycetales,Microbacteriaceae,Microbacterium,	87
OTU_471	Bacteria,Proteobacteria,Gammaproteobacteria,Pseudomonadales,Pseudomonadaceae,Pseudomonas	64
OTU_656	Bacteria,Proteobacteria,Gammaproteobacteria,Pseudomonadales,Pseudomonadaceae,Pseudomonas,	138
OTU_111	Bacteria,Actinobacteria,Actinobacteria,Actinomycetales,Bogoriellaceae,Georgenia,	8
OTU_880	Bacteria,Proteobacteria,Gammaproteobacteria,Pseudomonadales,Pseudomonadaceae,Pseudomonas	95
OTU_593	Bacteria,Actinobacteria,Actinobacteria,Actinomycetales,Microbacteriaceae	104
OTU_579	Bacteria,Proteobacteria,Gammaproteobacteria,Pseudomonadales,Pseudomonadaceae,Pseudomonas	136
OTU_122	Bacteria,Proteobacteria,Alphaproteobacteria,Rhizobiales,Hyphomicrobiaceae,Devosia,	5
OTU_257	Bacteria,Firmicutes,Bacilli,Bacillales,Planococcaceae	77
OTU_547	Bacteria,Actinobacteria,Actinobacteria,Actinomycetales,Microbacteriaceae,Microbacterium,	179
OTU_519	Bacteria,Proteobacteria,Gammaproteobacteria,Pseudomonadales,Pseudomonadaceae,Pseudomonas	122
OTU_107	Bacteria,Firmicutes,Bacilli,Bacillales,Planococcaceae,Paenisporosarcina,	5
OTU_204	Bacteria,Proteobacteria,Gammaproteobacteria,Pseudomonadales,Pseudomonadaceae,Pseudomonas	198
OTU_341	Bacteria,Proteobacteria,Gammaproteobacteria,Pseudomonadales,Pseudomonadaceae,Pseudomonas	73
OTU_102	Bacteria,Actinobacteria,Actinobacteria,Actinomycetales,Microbacteriaceae,Curtobacterium,	139
OTU_617	Bacteria,Proteobacteria,Alphaproteobacteria,Rhodobacterales,Rhodobacteraceae,Albirhodobacter,	44
OTU_115	Bacteria,Actinobacteria,Actinobacteria,Actinomycetales,Micrococcaceae,Arthrobacter,	4
OTU_829	Bacteria,Proteobacteria,Gammaproteobacteria,Pseudomonadales,Pseudomonadaceae,Pseudomonas	120
OTU_236	Bacteria,Proteobacteria,Gammaproteobacteria,Pseudomonadales,Pseudomonadaceae,Pseudomonas,	120
OTU_110	Bacteria,Proteobacteria,Gammaproteobacteria,Enterobacteriales,Enterobacteriaceae,Pantoea	5
OTU_884	Bacteria,Firmicutes,Bacilli,Bacillales,Planococcaceae,Planomicrobium,	97
OTU_178	Bacteria,Firmicutes,Bacilli,Bacillales,Planococcaceae	48
OTU_835	Bacteria,Actinobacteria,Actinobacteria,Actinomycetales,Sanguibacteraceae,Sanguibacter	43
OTU_336	Bacteria,Actinobacteria,Actinobacteria,Actinomycetales,Microbacteriaceae	85
OTU_119	Bacteria,Proteobacteria,Gammaproteobacteria,Pseudomonadales,Pseudomonadaceae,Pseudomonas	10
OTU_244	Bacteria,Firmicutes,Bacilli,Bacillales	79
OTU_334	Bacteria,Proteobacteria,Gammaproteobacteria,Enterobacteriales,Enterobacteriaceae	47
OTU_713	Bacteria,Actinobacteria,Actinobacteria,Actinomycetales	55
OTU_914	Bacteria,Actinobacteria,Actinobacteria,Actinomycetales	60
OTU_475	Bacteria,Firmicutes,Bacilli,Bacillales	68
OTU_613	Bacteria,Proteobacteria,Gammaproteobacteria,Pseudomonadales,Pseudomonadaceae,Pseudomonas	118
OTU_747	Bacteria,Proteobacteria,Gammaproteobacteria,Pseudomonadales,Pseudomonadaceae,Pseudomonas	54
OTU_529	Bacteria,Proteobacteria,Gammaproteobacteria,Pseudomonadales,Pseudomonadaceae,Pseudomonas,	85
OTU_753	Bacteria,Proteobacteria,Gammaproteobacteria,Pseudomonadales,Pseudomonadaceae,Pseudomonas	88
OTU_378	Bacteria,Proteobacteria,Gammaproteobacteria,Pseudomonadales,Pseudomonadaceae,Pseudomonas	118
OTU_176	Bacteria,Proteobacteria,Gammaproteobacteria,Pseudomonadales,Pseudomonadaceae,Pseudomonas	58
OTU_260	Bacteria,Actinobacteria,Actinobacteria,Actinomycetales,Microbacteriaceae,Microbacterium	23
OTU_434	Bacteria,Firmicutes,Bacilli,Bacillales,Planococcaceae	66
OTU_282	Bacteria,Firmicutes,Bacilli,Bacillales,Planococcaceae	68
OTU_183	Bacteria,Proteobacteria,Alphaproteobacteria,Rhodobacterales,Rhodobacteraceae,Paracoccus	24
OTU_561	Bacteria,Proteobacteria,Gammaproteobacteria,Pseudomonadales,Pseudomonadaceae,Pseudomonas	106
OTU_700	Bacteria,Proteobacteria,Gammaproteobacteria,Pseudomonadales,Pseudomonadaceae,Pseudomonas	89
OTU_385	Bacteria,Proteobacteria,Gammaproteobacteria,Pseudomonadales,Pseudomonadaceae,Pseudomonas	90
OTU_932	Bacteria,Proteobacteria,Deltaproteobacteria,Myxococcales,Myxococcaceae	205
OTU_271	Bacteria,Proteobacteria,Gammaproteobacteria,Pseudomonadales,Pseudomonadaceae,Pseudomonas	37
OTU_215	Bacteria,Firmicutes,Bacilli,Bacillales,Planococcaceae,Planomicrobium	37
OTU_118	Bacteria,Actinobacteria,Actinobacteria,Actinomycetales,Nocardioidaceae,Nocardioides,	53
OTU_645	Bacteria,Proteobacteria,Deltaproteobacteria,Myxococcales,Myxococcaceae,Myxococcus,	215
OTU_203	Bacteria,Firmicutes,Bacilli,Bacillales,Planococcaceae,Planomicrobium,	47
OTU_746	Bacteria,Proteobacteria,Gammaproteobacteria,Pseudomonadales,Pseudomonadaceae,Pseudomonas	90
OTU_863	Bacteria,Firmicutes,Bacilli,Bacillales,Planococcaceae	74
OTU_483	Bacteria,Actinobacteria,Actinobacteria,Actinomycetales	78
OTU_752	Bacteria,Proteobacteria	25
OTU_822	Bacteria,Firmicutes,Bacilli,Bacillales,Planococcaceae	91
OTU_245	Bacteria,Firmicutes,Bacilli,Bacillales	39
OTU_556	Bacteria,Proteobacteria,Gammaproteobacteria,Pseudomonadales,Pseudomonadaceae,Pseudomonas	81
OTU_124	Bacteria,Actinobacteria,Actinobacteria,Actinomycetales,Microbacteriaceae,Curtobacterium	5
OTU_911	Bacteria,Proteobacteria,Gammaproteobacteria,Pseudomonadales,Pseudomonadaceae,Pseudomonas	126
OTU_270	Bacteria,Proteobacteria,Gammaproteobacteria,Pseudomonadales,Pseudomonadaceae,Pseudomonas,	105
OTU_701	Bacteria,Proteobacteria,Gammaproteobacteria,Pseudomonadales,Pseudomonadaceae,Pseudomonas	17
OTU_465	Bacteria,Actinobacteria,Actinobacteria,Actinomycetales	79
OTU_123	Bacteria,Actinobacteria,Actinobacteria,Actinomycetales,Micrococcaceae,Arthrobacter,	169
OTU_823	Bacteria,Firmicutes,Bacilli,Bacillales,Planococcaceae	36
OTU_714	Bacteria,Proteobacteria,Gammaproteobacteria,Pseudomonadales,Pseudomonadaceae,Pseudomonas	113
OTU_516	Bacteria,Proteobacteria,Gammaproteobacteria,Pseudomonadales,Pseudomonadaceae,Pseudomonas	54
OTU_737	Bacteria,Proteobacteria,Gammaproteobacteria,Pseudomonadales,Pseudomonadaceae,Pseudomonas	75
OTU_615	Bacteria,Proteobacteria,Gammaproteobacteria	57
OTU_324	Bacteria,Proteobacteria,Gammaproteobacteria,Pseudomonadales,Pseudomonadaceae,Pseudomonas	68
OTU_114	Bacteria,Proteobacteria,Gammaproteobacteria,Chromatiales,Chromatiaceae,Rheinheimera,	4
OTU_195	Bacteria,Actinobacteria,Actinobacteria,Actinomycetales,Micrococcaceae,Arthrobacter	36
OTU_655	Bacteria,Bacteroidetes,Flavobacteriia,Flavobacteriales,Flavobacteriaceae,Flavobacterium	88
OTU_935	Bacteria,Actinobacteria,Actinobacteria,Actinomycetales,Micrococcaceae,Arthrobacter	42
OTU_125	Bacteria,Actinobacteria,Actinobacteria,Actinomycetales,Microbacteriaceae,Pseudoclavibacter	13
OTU_174	Bacteria,Proteobacteria,Gammaproteobacteria,Pseudomonadales,Pseudomonadaceae,Pseudomonas,	246
OTU_134	Bacteria,Proteobacteria,Gammaproteobacteria,Pseudomonadales,Moraxellaceae,Acinetobacter	10
OTU_530	Bacteria,Proteobacteria,Gammaproteobacteria,Enterobacteriales,Enterobacteriaceae,Pantoea	40
OTU_533	Bacteria,Proteobacteria,Gammaproteobacteria,Pseudomonadales,Pseudomonadaceae,Pseudomonas	68
OTU_480	Bacteria,Proteobacteria,Gammaproteobacteria,Pseudomonadales,Pseudomonadaceae,Pseudomonas,	147
OTU_430	Bacteria,Proteobacteria,Gammaproteobacteria,Pseudomonadales,Pseudomonadaceae,Pseudomonas,	186
OTU_132	Bacteria,Proteobacteria,Gammaproteobacteria,Enterobacteriales,Enterobacteriaceae,Pantoea	162
OTU_754	Bacteria,Proteobacteria	54
OTU_179	Bacteria,Actinobacteria,Actinobacteria,Actinomycetales	29
OTU_126	Bacteria,Actinobacteria,Actinobacteria,Actinomycetales,Microbacteriaceae	6
OTU_543	Bacteria,Proteobacteria,Gammaproteobacteria,Pseudomonadales,Pseudomonadaceae,Pseudomonas	119
OTU_449	Bacteria,Proteobacteria,Gammaproteobacteria,Pseudomonadales,Pseudomonadaceae,Pseudomonas	95
OTU_396	Bacteria,Proteobacteria,Gammaproteobacteria,Enterobacteriales,Enterobacteriaceae	45
OTU_147	Bacteria,Actinobacteria,Actinobacteria,Actinomycetales	16
OTU_281	Bacteria,Proteobacteria,Gammaproteobacteria,Enterobacteriales,Enterobacteriaceae,Escherichia/Shigella,	187
OTU_171	Bacteria,Proteobacteria,Alphaproteobacteria,Rhodobacterales,Rhodobacteraceae,Paracoccus	54
OTU_839	Bacteria,Proteobacteria,Gammaproteobacteria	176
OTU_767	Bacteria,Proteobacteria,Gammaproteobacteria,Enterobacteriales,Enterobacteriaceae	33
OTU_233	Bacteria,Proteobacteria,Gammaproteobacteria,Pseudomonadales,Pseudomonadaceae,Pseudomonas	17
OTU_135	Bacteria,Actinobacteria,Actinobacteria,Actinomycetales,Micrococcaceae,Arthrobacter	142
OTU_274	Bacteria,Actinobacteria,Actinobacteria,Actinomycetales,Microbacteriaceae,Microbacterium	13
OTU_783	Bacteria,Proteobacteria,Gammaproteobacteria,Pseudomonadales,Pseudomonadaceae,Pseudomonas,	149
OTU_379	Bacteria,Actinobacteria,Actinobacteria,Actinomycetales,Microbacteriaceae,Microbacterium	17
OTU_443	Bacteria,Proteobacteria,Gammaproteobacteria,Enterobacteriales,Enterobacteriaceae,Escherichia/Shigella,	185
OTU_941	Bacteria,Proteobacteria,Gammaproteobacteria,Pseudomonadales,Pseudomonadaceae,Pseudomonas	98
OTU_348	Bacteria,Firmicutes,Bacilli,Bacillales	14
OTU_776	Bacteria,Proteobacteria,Gammaproteobacteria,Pseudomonadales,Pseudomonadaceae,Pseudomonas	46
OTU_885	Bacteria,Proteobacteria,Gammaproteobacteria,Pseudomonadales,Pseudomonadaceae,Pseudomonas	32
OTU_612	Bacteria,Proteobacteria	58
OTU_627	Bacteria,Firmicutes,Bacilli,Bacillales,Planococcaceae	86
OTU_916	Bacteria,Proteobacteria,Gammaproteobacteria,Pseudomonadales,Pseudomonadaceae,Pseudomonas	90
OTU_456	Bacteria,Firmicutes,Bacilli,Bacillales,Planococcaceae,Planomicrobium	30
OTU_375	Bacteria,Proteobacteria,Gammaproteobacteria,Enterobacteriales,Enterobacteriaceae	49
OTU_762	Bacteria,Proteobacteria,Gammaproteobacteria,Pseudomonadales,Pseudomonadaceae,Pseudomonas,	38
OTU_408	Bacteria,Proteobacteria,Gammaproteobacteria,Enterobacteriales,Enterobacteriaceae	32
OTU_768	Bacteria,Firmicutes,Bacilli,Bacillales,Planococcaceae	29
OTU_300	Bacteria,Proteobacteria,Gammaproteobacteria,Enterobacteriales,Enterobacteriaceae	162
OTU_313	Bacteria,Actinobacteria,Actinobacteria,Actinomycetales,Microbacteriaceae,Microbacterium,	21
OTU_826	Bacteria	50
OTU_329	Bacteria,Actinobacteria,Actinobacteria,Actinomycetales,Microbacteriaceae,Microbacterium	27
OTU_618	Bacteria,Proteobacteria,Gammaproteobacteria,Enterobacteriales,Enterobacteriaceae	47
OTU_253	Bacteria,Actinobacteria,Actinobacteria,Actinomycetales,Microbacteriaceae,Microbacterium	28
OTU_487	Bacteria,Proteobacteria,Gammaproteobacteria	163
OTU_919	Bacteria,Proteobacteria,Gammaproteobacteria,Enterobacteriales,Enterobacteriaceae,Pantoea	35
OTU_447	Bacteria,Proteobacteria,Gammaproteobacteria,Pseudomonadales,Pseudomonadaceae,Pseudomonas	65
OTU_553	Bacteria,Proteobacteria,Gammaproteobacteria,Enterobacteriales,Enterobacteriaceae	41
OTU_588	Bacteria,Firmicutes,Bacilli,Bacillales,Planococcaceae	44
OTU_867	Bacteria,Actinobacteria,Actinobacteria,Actinomycetales,Micrococcaceae,Arthrobacter	59
OTU_140	Bacteria,Actinobacteria,Actinobacteria,Actinomycetales,Cellulomonadaceae,Actinotalea,	4
OTU_891	Bacteria	48
OTU_127	Bacteria,Actinobacteria,Actinobacteria,Actinomycetales,Micrococcaceae,Arthrobacter	7
OTU_552	Bacteria,Proteobacteria,Gammaproteobacteria,Enterobacteriales,Enterobacteriaceae	39
OTU_669	Bacteria,Firmicutes,Bacilli,Bacillales,Planococcaceae	33
OTU_749	Bacteria,Proteobacteria,Gammaproteobacteria,Pseudomonadales,Pseudomonadaceae,Pseudomonas,	68
OTU_534	Bacteria,Proteobacteria,Gammaproteobacteria,Enterobacteriales,Enterobacteriaceae	48
OTU_158	Bacteria,Proteobacteria,Gammaproteobacteria,Xanthomonadales,Xanthomonadaceae	138
OTU_142	Bacteria,Proteobacteria,Alphaproteobacteria,Rhizobiales,Phyllobacteriaceae,Phyllobacterium,	2
OTU_157	Bacteria,Actinobacteria,Actinobacteria,Actinomycetales,Micrococcaceae,Arthrobacter,	14
OTU_355	Bacteria,Firmicutes,Bacilli,Bacillales,Planococcaceae	75
OTU_152	Bacteria,Actinobacteria,Actinobacteria,Actinomycetales,Micrococcaceae,Arthrobacter	14
OTU_412	Bacteria,Proteobacteria,Gammaproteobacteria,Pseudomonadales,Pseudomonadaceae,Pseudomonas	7
OTU_199	Bacteria,Actinobacteria,Actinobacteria,Actinomycetales,Microbacteriaceae	36
OTU_197	Bacteria,Actinobacteria,Actinobacteria,Actinomycetales	25
OTU_138	Bacteria,Actinobacteria,Actinobacteria,Actinomycetales,Cellulomonadaceae,Cellulomonas	78
OTU_306	Bacteria,Proteobacteria,Gammaproteobacteria,Enterobacteriales,Enterobacteriaceae,Escherichia/Shigella,	135
OTU_139	Bacteria,Actinobacteria,Actinobacteria,Actinomycetales,Cellulomonadaceae,Cellulomonas,	23
OTU_283	Bacteria,Actinobacteria,Actinobacteria,Actinomycetales,Micrococcaceae,Arthrobacter	7
OTU_128	Bacteria,Proteobacteria,Alphaproteobacteria,Rhizobiales,Rhizobiaceae,Ensifer	80
OTU_865	Bacteria,Actinobacteria,Actinobacteria,Actinomycetales,Micrococcaceae	16
OTU_301	Bacteria,Actinobacteria,Actinobacteria,Actinomycetales	32
OTU_755	Bacteria,Proteobacteria,Gammaproteobacteria	48
OTU_810	Bacteria,Actinobacteria,Actinobacteria,Actinomycetales	31
OTU_858	Bacteria,Firmicutes,Bacilli,Bacillales,Planococcaceae,Planomicrobium,	32
OTU_876	Bacteria	66
OTU_678	Bacteria,Actinobacteria,Actinobacteria,Actinomycetales	30
OTU_356	Bacteria,Proteobacteria,Gammaproteobacteria,Enterobacteriales,Enterobacteriaceae,Enterobacter,	126
OTU_676	Bacteria,Firmicutes,Bacilli,Bacillales	12
OTU_554	Bacteria,Proteobacteria,Gammaproteobacteria,Pseudomonadales,Pseudomonadaceae,Pseudomonas	56
OTU_362	Bacteria,Proteobacteria,Gammaproteobacteria,Pseudomonadales,Pseudomonadaceae,Pseudomonas	20
OTU_354	Bacteria,Proteobacteria,Gammaproteobacteria,Pseudomonadales,Pseudomonadaceae,Pseudomonas	19
OTU_175	Bacteria,Proteobacteria,Betaproteobacteria,Burkholderiales,Comamonadaceae	93
OTU_538	Bacteria,Firmicutes,Bacilli,Bacillales,Planococcaceae	15
OTU_508	Bacteria,Firmicutes,Bacilli,Bacillales,Planococcaceae	54
OTU_141	Bacteria,Actinobacteria,Actinobacteria,Actinomycetales,Microbacteriaceae,Microcella,	7
OTU_143	Bacteria,Proteobacteria,Alphaproteobacteria,Caulobacterales,Caulobacteraceae,Brevundimonas,	11
OTU_217	Bacteria,Proteobacteria,Gammaproteobacteria,Enterobacteriales,Enterobacteriaceae,Pantoea	34
OTU_827	Bacteria,Firmicutes,Bacilli,Bacillales,Planococcaceae,Planomicrobium	34
OTU_923	Bacteria,Firmicutes,Bacilli,Bacillales,Planococcaceae	30
OTU_560	Bacteria,Proteobacteria,Gammaproteobacteria,Pseudomonadales,Pseudomonadaceae,Pseudomonas	6
OTU_205	Bacteria,Firmicutes,Bacilli,Bacillales,Bacillales_Incertae_Sedis_XII,Exiguobacterium,	16
OTU_164	Bacteria,Actinobacteria,Actinobacteria,Actinomycetales,Micrococcaceae	48
OTU_619	Bacteria,Proteobacteria,Gammaproteobacteria,Pseudomonadales,Pseudomonadaceae,Pseudomonas,	48
OTU_777	Bacteria,Proteobacteria,Betaproteobacteria,Burkholderiales,Comamonadaceae	30
OTU_189	Bacteria,Actinobacteria,Actinobacteria,Actinomycetales,Micrococcaceae,Arthrobacter	21
OTU_478	Bacteria,Proteobacteria,Gammaproteobacteria,Enterobacteriales,Enterobacteriaceae,Escherichia/Shigella,	114
OTU_616	Bacteria,Proteobacteria,Gammaproteobacteria,Pseudomonadales,Pseudomonadaceae,Pseudomonas	45
OTU_479	Bacteria,Firmicutes,Bacilli,Bacillales,Planococcaceae	28
OTU_801	Bacteria,Proteobacteria,Gammaproteobacteria,Pseudomonadales,Pseudomonadaceae,Pseudomonas	32
OTU_116	Bacteria,Actinobacteria,Actinobacteria,Actinomycetales,Micrococcaceae,Arthrobacter	13
OTU_474	Bacteria,Proteobacteria,Gammaproteobacteria,Enterobacteriales,Enterobacteriaceae	103
OTU_302	Bacteria,Firmicutes,Bacilli,Bacillales,Planococcaceae,Planomicrobium	38
OTU_883	Bacteria,Proteobacteria,Gammaproteobacteria,Pseudomonadales,Pseudomonadaceae,Pseudomonas	32
OTU_400	Bacteria,Actinobacteria,Actinobacteria,Actinomycetales,Microbacteriaceae,Microbacterium,	23
OTU_382	Bacteria,Proteobacteria,Gammaproteobacteria,Enterobacteriales,Enterobacteriaceae	85
OTU_161	Bacteria,Actinobacteria,Actinobacteria,Actinomycetales,Microbacteriaceae,Curtobacterium	48
OTU_544	Bacteria,Firmicutes,Bacilli,Bacillales,Planococcaceae	21
OTU_628	Bacteria,Firmicutes,Bacilli,Bacillales,Planococcaceae,Sporosarcina,	8
OTU_454	Bacteria,Proteobacteria,Gammaproteobacteria,Enterobacteriales,Enterobacteriaceae,Escherichia/Shigella,	96
OTU_267	Bacteria,Proteobacteria,Gammaproteobacteria,Enterobacteriales,Enterobacteriaceae,Pantoea	33
OTU_214	Bacteria,Actinobacteria,Actinobacteria,Actinomycetales,Microbacteriaceae,Curtobacterium	33
OTU_361	Bacteria,Actinobacteria,Actinobacteria,Actinomycetales,Microbacteriaceae,Microbacterium,	19
OTU_389	Bacteria,Actinobacteria,Actinobacteria,Actinomycetales,Micrococcaceae,Arthrobacter	3
OTU_76	Bacteria,Actinobacteria,Actinobacteria,Actinomycetales,Micrococcaceae,Arthrobacter	21
OTU_524	Bacteria,Proteobacteria,Gammaproteobacteria,Pseudomonadales,Pseudomonadaceae,Pseudomonas	85
OTU_597	Bacteria,Proteobacteria,Betaproteobacteria,Burkholderiales,Comamonadaceae	28
OTU_668	Bacteria,Proteobacteria,Gammaproteobacteria,Pseudomonadales,Pseudomonadaceae,Pseudomonas	19
OTU_882	Bacteria,Proteobacteria,Alphaproteobacteria,Rhizobiales,Hyphomicrobiaceae,Devosia	18
OTU_342	Bacteria,Proteobacteria,Gammaproteobacteria,Enterobacteriales,Enterobacteriaceae,Escherichia/Shigella,	80
OTU_765	Bacteria,Firmicutes,Bacilli,Bacillales,Planococcaceae	9
OTU_660	Bacteria,Firmicutes,Bacilli,Bacillales,Planococcaceae	46
OTU_455	Bacteria,Firmicutes,Bacilli,Bacillales,Planococcaceae	26
OTU_314	Bacteria,Firmicutes,Bacilli,Bacillales,Planococcaceae	27
OTU_930	Bacteria,Proteobacteria,Gammaproteobacteria,Pseudomonadales,Pseudomonadaceae,Pseudomonas	30
OTU_763	Bacteria,Actinobacteria,Actinobacteria,Actinomycetales,Microbacteriaceae,Microbacterium,	1
OTU_948	Bacteria,Bacteroidetes,Flavobacteriia,Flavobacteriales,Flavobacteriaceae,Flavobacterium	41
OTU_476	Bacteria,Proteobacteria,Gammaproteobacteria,Pseudomonadales,Pseudomonadaceae,Pseudomonas	16
OTU_922	Bacteria,Actinobacteria,Actinobacteria,Actinomycetales	6
OTU_429	Bacteria,Proteobacteria,Gammaproteobacteria,Enterobacteriales,Enterobacteriaceae,Enterobacter,	70
OTU_427	Bacteria,Firmicutes,Bacilli,Bacillales,Planococcaceae	45
OTU_878	Bacteria,Proteobacteria,Gammaproteobacteria,Enterobacteriales,Enterobacteriaceae,Pantoea	18
OTU_484	Bacteria,Proteobacteria,Gammaproteobacteria,Pseudomonadales,Pseudomonadaceae,Pseudomonas	27
OTU_589	Bacteria,Proteobacteria,Gammaproteobacteria,Pseudomonadales,Pseudomonadaceae,Pseudomonas	17
OTU_624	Bacteria,Proteobacteria,Gammaproteobacteria,Enterobacteriales,Enterobacteriaceae,Enterobacter,	70
OTU_766	Bacteria,Firmicutes,Bacilli,Bacillales,Planococcaceae	28
OTU_726	Bacteria,Actinobacteria,Actinobacteria,Actinomycetales	9
OTU_750	Bacteria,Proteobacteria,Gammaproteobacteria,Pseudomonadales,Pseudomonadaceae,Pseudomonas,	69
OTU_451	Bacteria,Proteobacteria,Gammaproteobacteria,Pseudomonadales,Pseudomonadaceae,Pseudomonas	28
OTU_169	Bacteria,Actinobacteria,Actinobacteria,Actinomycetales,Microbacteriaceae	7
OTU_365	Bacteria,Proteobacteria,Gammaproteobacteria,Enterobacteriales,Enterobacteriaceae	60
OTU_172	Bacteria,Proteobacteria,Alphaproteobacteria,Sphingomonadales,Sphingomonadaceae,Novosphingobium,	27
OTU_265	Bacteria,Proteobacteria,Alphaproteobacteria,Rhodobacterales,Rhodobacteraceae,Paracoccus	20
OTU_725	Bacteria,Actinobacteria,Actinobacteria,Actinomycetales,Micrococcaceae,Arthrobacter	21
OTU_256	Bacteria,Proteobacteria,Alphaproteobacteria,Rhizobiales,Phyllobacteriaceae	10
OTU_402	Bacteria,Bacteroidetes,Flavobacteriia,Flavobacteriales,Flavobacteriaceae,Flavobacterium	19
OTU_198	Bacteria,Actinobacteria,Actinobacteria,Actinomycetales	3
OTU_262	Bacteria,Actinobacteria,Actinobacteria,Actinomycetales	15
OTU_346	Bacteria,Actinobacteria,Actinobacteria,Actinomycetales,Microbacteriaceae	25
OTU_890	Bacteria,Proteobacteria,Gammaproteobacteria,Pseudomonadales,Pseudomonadaceae,Pseudomonas	7
OTU_545	Bacteria,Actinobacteria,Actinobacteria,Actinomycetales	52
OTU_344	Bacteria,Firmicutes,Bacilli,Bacillales,Planococcaceae	39
OTU_844	Bacteria,Actinobacteria,Actinobacteria,Actinomycetales	59
OTU_887	Bacteria,Proteobacteria,Gammaproteobacteria,Pseudomonadales,Pseudomonadaceae,Pseudomonas	22
OTU_591	Bacteria,Proteobacteria,Deltaproteobacteria,Myxococcales,Myxococcaceae	36
OTU_659	Bacteria,Firmicutes,Bacilli,Bacillales,Planococcaceae,Planomicrobium,	37
OTU_194	Bacteria,Proteobacteria,Alphaproteobacteria,Rhizobiales,Rhizobiaceae,Ensifer	40
OTU_459	Bacteria,Actinobacteria,Actinobacteria,Actinomycetales,Microbacteriaceae,Microbacterium	9
OTU_477	Bacteria,Firmicutes,Bacilli,Bacillales,Planococcaceae	18
OTU_566	Bacteria,Proteobacteria,Deltaproteobacteria,Myxococcales,Myxococcaceae,Myxococcus,	62
OTU_290	Bacteria,Actinobacteria,Actinobacteria,Actinomycetales,Microbacteriaceae	12
OTU_224	Bacteria,Actinobacteria,Actinobacteria,Actinomycetales	3
OTU_269	Bacteria,Actinobacteria,Actinobacteria,Actinomycetales	31
OTU_316	Bacteria,Firmicutes,Bacilli,Bacillales	8
OTU_855	Bacteria,Proteobacteria,Betaproteobacteria,Burkholderiales,Comamonadaceae	14
OTU_343	Bacteria,Proteobacteria,Gammaproteobacteria,Pseudomonadales,Pseudomonadaceae,Pseudomonas,	19
OTU_702	Bacteria,Proteobacteria,Gammaproteobacteria,Pseudomonadales,Pseudomonadaceae,Pseudomonas	5
OTU_200	Bacteria,Actinobacteria,Actinobacteria,Actinomycetales	4
OTU_373	Bacteria,Proteobacteria,Alphaproteobacteria,Rhizobiales,Phyllobacteriaceae	8
OTU_889	Bacteria,Proteobacteria,Gammaproteobacteria,Enterobacteriales,Enterobacteriaceae	48
OTU_246	Bacteria,Actinobacteria,Actinobacteria,Actinomycetales,Microbacteriaceae,Microbacterium	12
OTU_322	Bacteria,Actinobacteria,Actinobacteria,Actinomycetales	13
OTU_647	Bacteria,Proteobacteria,Betaproteobacteria,Burkholderiales,Comamonadaceae	12
OTU_805	Bacteria,Proteobacteria,Gammaproteobacteria,Pseudomonadales,Pseudomonadaceae,Pseudomonas	18
OTU_671	Bacteria,Proteobacteria,Gammaproteobacteria,Enterobacteriales,Enterobacteriaceae	14
OTU_148	Bacteria,Proteobacteria,Gammaproteobacteria,Pseudomonadales,Pseudomonadaceae,Pseudomonas,	30
OTU_629	Bacteria,Firmicutes,Bacilli,Bacillales,Planococcaceae	17
OTU_278	Bacteria,Firmicutes,Bacilli,Bacillales,Bacillaceae_1,Bacillus,	33
OTU_466	Bacteria,Firmicutes,Bacilli,Bacillales,Planococcaceae	9
OTU_704	Bacteria,Firmicutes,Bacilli,Bacillales,Bacillaceae_1,Bacillus	5
OTU_292	Bacteria,Actinobacteria,Actinobacteria,Actinomycetales,Microbacteriaceae,Microbacterium,	3
OTU_240	Bacteria,Actinobacteria,Actinobacteria,Actinomycetales,Micrococcaceae	27
OTU_284	Bacteria,Firmicutes,Bacilli,Bacillales	12
OTU_731	Bacteria,Actinobacteria,Actinobacteria,Actinomycetales,Microbacteriaceae,Microbacterium	3
OTU_681	Bacteria,Actinobacteria,Actinobacteria,Actinomycetales,Microbacteriaceae,Microbacterium	4
OTU_248	Bacteria,Proteobacteria,Alphaproteobacteria,Rhodobacterales,Rhodobacteraceae	4
OTU_225	Bacteria,Proteobacteria,Alphaproteobacteria,Rhizobiales,Hyphomicrobiaceae,Devosia	2
OTU_318	Bacteria,Actinobacteria,Actinobacteria,Actinomycetales,Microbacteriaceae,Curtobacterium,	20
OTU_921	Bacteria,Proteobacteria,Alphaproteobacteria,Rhodobacterales,Rhodobacteraceae,Paracoccus,	7
OTU_259	Bacteria,Actinobacteria,Actinobacteria,Actinomycetales,Cellulomonadaceae,Actinotalea	4
OTU_751	Bacteria,Proteobacteria,Gammaproteobacteria,Pseudomonadales,Pseudomonadaceae,Pseudomonas	15
OTU_305	Bacteria,Proteobacteria,Gammaproteobacteria,Chromatiales,Chromatiaceae,Rheinheimera	1
OTU_319	Bacteria,Actinobacteria,Actinobacteria,Actinomycetales,Micrococcaceae,Arthrobacter	6
OTU_595	Bacteria,Actinobacteria,Actinobacteria,Actinomycetales	15
OTU_918	Bacteria,Firmicutes,Bacilli,Bacillales	3
OTU_279	Bacteria,Actinobacteria,Actinobacteria,Actinomycetales,Microbacteriaceae	1
OTU_457	Bacteria,Firmicutes,Bacilli,Bacillales	6
OTU_636	Bacteria,Proteobacteria,Alphaproteobacteria,Rhodobacterales,Rhodobacteraceae,Paracoccus,	8
OTU_817	Bacteria,Proteobacteria,Gammaproteobacteria,Enterobacteriales,Enterobacteriaceae,Escherichia/Shigella,	32
OTU_425	Bacteria,Proteobacteria,Alphaproteobacteria,Rhizobiales,Phyllobacteriaceae,Phyllobacterium,	2
OTU_418	Bacteria,Actinobacteria,Actinobacteria,Actinomycetales	4
OTU_906	Bacteria,Proteobacteria,Gammaproteobacteria,Pseudomonadales,Pseudomonadaceae,Pseudomonas,	18
OTU_909	Bacteria,Firmicutes,Bacilli,Bacillales,Planococcaceae	8
OTU_368	Bacteria,Proteobacteria,Betaproteobacteria,Burkholderiales,Comamonadaceae	1
OTU_540	Bacteria,Actinobacteria,Actinobacteria,Actinomycetales	6
OTU_112	Bacteria,Firmicutes,Bacilli,Bacillales,Planococcaceae,Paenisporosarcina,	15
OTU_961	Bacteria,Firmicutes,Bacilli,Bacillales,Planococcaceae,Planomicrobium	11
OTU_294	Bacteria,Firmicutes,Bacilli,Bacillales	6
OTU_323	Bacteria,Firmicutes,Bacilli,Bacillales	6
OTU_583	Bacteria,Actinobacteria,Actinobacteria,Actinomycetales,Microbacteriaceae,Microbacterium	13
OTU_635	Bacteria,Actinobacteria,Actinobacteria,Actinomycetales,Microbacteriaceae,Leifsonia	22
OTU_293	Bacteria,Proteobacteria,Alphaproteobacteria,Rhizobiales	2
OTU_592	Bacteria,Firmicutes,Bacilli,Lactobacillales,Streptococcaceae,Streptococcus	16
OTU_644	Bacteria,Firmicutes,Bacilli,Bacillales	1
OTU_703	Bacteria,Proteobacteria,Gammaproteobacteria,Pseudomonadales,Pseudomonadaceae,Pseudomonas,	10
OTU_441	Bacteria,Proteobacteria,Betaproteobacteria,Burkholderiales,Alcaligenaceae,Achromobacter	16
OTU_834	Bacteria,Firmicutes,Bacilli,Bacillales,Bacillaceae_1,Bacillus	8
OTU_548	Bacteria,Actinobacteria,Actinobacteria,Actinomycetales,Micrococcaceae,Arthrobacter,	6
OTU_851	Bacteria,Proteobacteria,Betaproteobacteria,Burkholderiales,Comamonadaceae	15
OTU_220	Bacteria,Proteobacteria,Alphaproteobacteria,Rhizobiales,Rhizobiaceae,Rhizobium,	19
OTU_897	Bacteria,Proteobacteria,Betaproteobacteria,Burkholderiales	14
OTU_391	Bacteria,Actinobacteria,Actinobacteria,Actinomycetales,Micrococcaceae,Arthrobacter	2
OTU_733	Bacteria,Actinobacteria,Actinobacteria,Actinomycetales,Micrococcaceae	4
OTU_296	Bacteria,Bacteroidetes,Flavobacteriia,Flavobacteriales,Flavobacteriaceae,Flavobacterium	4
OTU_815	Bacteria,Actinobacteria,Actinobacteria,Actinomycetales,Microbacteriaceae,Microbacterium	6
OTU_388	Bacteria,Actinobacteria,Actinobacteria,Actinomycetales,Cellulomonadaceae	13
OTU_413	Bacteria,Actinobacteria,Actinobacteria,Actinomycetales,Nocardiaceae,Rhodococcus	1
OTU_506	Bacteria,Actinobacteria,Actinobacteria,Actinomycetales,Propionibacteriaceae,Propionibacterium,	20
OTU_679	Bacteria,Actinobacteria,Actinobacteria,Actinomycetales,Micrococcaceae,Arthrobacter	4
OTU_571	Bacteria,Actinobacteria,Actinobacteria,Actinomycetales,Microbacteriaceae,Microbacterium	16
OTU_879	Bacteria,Proteobacteria,Alphaproteobacteria,Rhizobiales	4
OTU_289	Bacteria,Proteobacteria,Alphaproteobacteria,Rhizobiales,Rhizobiaceae,Rhizobium,	2
OTU_816	Bacteria,Proteobacteria,Gammaproteobacteria,Xanthomonadales,Xanthomonadaceae	7
OTU_439	Bacteria,Actinobacteria,Actinobacteria,Actinomycetales,Bogoriellaceae,Georgenia,	1
OTU_903	Bacteria,Firmicutes,Bacilli,Bacillales,Planococcaceae	17
OTU_925	Bacteria,Bacteroidetes,Flavobacteriia,Flavobacteriales,Flavobacteriaceae,Cloacibacterium,	8
OTU_151	Bacteria,Firmicutes,Bacilli,Bacillales,Planococcaceae,Paenisporosarcina,	4
OTU_518	Bacteria,Actinobacteria,Actinobacteria,Actinomycetales,Micrococcaceae,Nesterenkonia	1
OTU_639	Bacteria,Firmicutes,Bacilli,Bacillales	2
OTU_680	Bacteria,Firmicutes,Bacilli,Bacillales	7
OTU_802	Bacteria,Proteobacteria,Gammaproteobacteria,Pseudomonadales,Pseudomonadaceae,Pseudomonas	13
OTU_565	Bacteria,Proteobacteria,Alphaproteobacteria,Caulobacterales,Caulobacteraceae,Caulobacter,	11
OTU_711	Bacteria,Proteobacteria,Betaproteobacteria,Burkholderiales,Oxalobacteraceae,Massilia	7
OTU_781	Bacteria,Proteobacteria,Alphaproteobacteria,Rhizobiales,Rhizobiaceae,Rhizobium,	8
OTU_486	Bacteria,Proteobacteria,Alphaproteobacteria,Caulobacterales,Caulobacteraceae,Brevundimonas	9
OTU_515	Bacteria,Proteobacteria,Alphaproteobacteria,Rhizobiales,Hyphomicrobiaceae,Devosia,	1
OTU_886	Bacteria,Proteobacteria,Alphaproteobacteria,Rhizobiales	2
OTU_414	Bacteria,Proteobacteria,Gammaproteobacteria,Pseudomonadales,Pseudomonadaceae,Pseudomonas	7
OTU_630	Bacteria,Proteobacteria,Betaproteobacteria,Burkholderiales,Oxalobacteraceae	12
OTU_811	Bacteria,Firmicutes,Bacilli,Bacillales,Paenibacillaceae_1,Paenibacillus	1
OTU_149	Bacteria,Actinobacteria,Actinobacteria,Actinomycetales,Microbacteriaceae,Mycetocola,	1
OTU_542	Bacteria,Proteobacteria,Gammaproteobacteria,Pseudomonadales,Moraxellaceae,Acinetobacter,	9
OTU_814	Bacteria,Proteobacteria,Gammaproteobacteria,Xanthomonadales,Xanthomonadaceae,Lysobacter	3
OTU_421	Bacteria,Proteobacteria,Gammaproteobacteria,Chromatiales,Chromatiaceae,Rheinheimera,	1
OTU_473	Bacteria,Actinobacteria,Actinobacteria,Actinomycetales,Nocardioidaceae,Nocardioides	7
OTU_502	Bacteria,Actinobacteria,Actinobacteria,Actinomycetales,Microbacteriaceae	3
OTU_673	Bacteria,Actinobacteria,Actinobacteria,Actinomycetales,Microbacteriaceae	3
OTU_710	Bacteria,Proteobacteria,Alphaproteobacteria	2
OTU_728	Bacteria,Firmicutes,Bacilli,Bacillales,Bacillaceae_1,Bacillus	5
OTU_917	Bacteria,Firmicutes,Bacilli,Bacillales	12
OTU_216	Bacteria,Proteobacteria,Gammaproteobacteria,Pseudomonadales,Pseudomonadaceae,Pseudomonas	3
OTU_940	Bacteria,Actinobacteria,Actinobacteria,Actinomycetales,Microbacteriaceae,Curtobacterium,	6
OTU_363	Bacteria,Firmicutes,Bacilli,Bacillales,Bacillaceae_1,Bacillus	10
OTU_599	Bacteria,Actinobacteria,Actinobacteria,Actinomycetales	1
OTU_607	Bacteria,Proteobacteria,Betaproteobacteria,Burkholderiales,Oxalobacteraceae	6
OTU_770	Bacteria,Actinobacteria,Actinobacteria,Actinomycetales,Micrococcaceae	4
OTU_327	Bacteria,Actinobacteria,Actinobacteria,Actinomycetales,Streptomycetaceae,Streptomyces	3
OTU_562	Bacteria,Firmicutes,Bacilli,Bacillales,Bacillaceae_1	4
OTU_760	Bacteria,Proteobacteria,Gammaproteobacteria,Alteromonadales,Alteromonadaceae,Marinobacter,	6
OTU_849	Bacteria,Bacteroidetes,Sphingobacteriia,Sphingobacteriales,Sphingobacteriaceae,Mucilaginibacter,	6
OTU_972	Bacteria,Proteobacteria,Gammaproteobacteria,Xanthomonadales,Xanthomonadaceae,Stenotrophomonas,	6
OTU_511	Bacteria,Actinobacteria,Actinobacteria,Actinomycetales,Geodermatophilaceae,Geodermatophilus,	6
OTU_716	Bacteria,Proteobacteria,Alphaproteobacteria,Rhizobiales,Rhizobiaceae,Rhizobium,	5
OTU_788	Bacteria,Actinobacteria,Actinobacteria,Actinomycetales,Geodermatophilaceae,Blastococcus,	3
OTU_159	Bacteria,Firmicutes,Bacilli,Bacillales,Bacillaceae_1,Bacillus	5
OTU_360	Bacteria,Firmicutes,Bacilli,Bacillales,Bacillaceae_1,Bacillus,	1
OTU_633	Bacteria,Proteobacteria,Alphaproteobacteria,Rhizobiales,Rhizobiaceae,Rhizobium	6
OTU_230	Bacteria,Actinobacteria,Actinobacteria,Actinomycetales,Micrococcaceae,Kocuria,	4
OTU_417	Bacteria,Firmicutes,Bacilli,Bacillales,Bacillaceae_1,Bacillus	3
OTU_741	Bacteria,Actinobacteria,Actinobacteria,Actinomycetales,Micrococcaceae,Arthrobacter	5
OTU_779	Bacteria,Actinobacteria,Actinobacteria,Actinomycetales	4
OTU_936	Bacteria,Proteobacteria,Alphaproteobacteria,Caulobacterales,Caulobacteraceae,Brevundimonas	5
OTU_966	Bacteria,Proteobacteria,Betaproteobacteria,Burkholderiales,Oxalobacteraceae	3
OTU_120	Bacteria,Actinobacteria,Actinobacteria,Actinomycetales,Micrococcaceae,Arthrobacter	2
OTU_145	Bacteria,Proteobacteria,Betaproteobacteria,Burkholderiales,Oxalobacteraceae,Herbaspirillum	2
OTU_249	Bacteria,Firmicutes,Bacilli,Bacillales,Bacillaceae_1,Bacillus	1
OTU_381	Bacteria,Actinobacteria,Actinobacteria,Actinomycetales,Microbacteriaceae,Agromyces	2
OTU_491	Bacteria,Proteobacteria,Betaproteobacteria,Burkholderiales,Comamonadaceae,Acidovorax	2
OTU_573	Bacteria,Proteobacteria,Gammaproteobacteria,Pseudomonadales,Pseudomonadaceae,Pseudomonas	4
OTU_606	Bacteria,Proteobacteria,Alphaproteobacteria,Rhizobiales,Rhizobiaceae,Rhizobium	2
OTU_340	Bacteria,Bacteroidetes,Flavobacteriia,Flavobacteriales,Flavobacteriaceae,Chryseobacterium,	3
OTU_407	Bacteria,Actinobacteria,Actinobacteria,Actinomycetales	2
OTU_445	Bacteria,Proteobacteria,Betaproteobacteria,Burkholderiales,Oxalobacteraceae	2
OTU_756	Bacteria,Actinobacteria,Actinobacteria,Actinomycetales,Microbacteriaceae	3
OTU_787	Bacteria,Actinobacteria,Actinobacteria,Actinomycetales	3
OTU_852	Bacteria,Firmicutes,Bacilli,Bacillales	2
OTU_968	Bacteria,Actinobacteria,Actinobacteria,Actinomycetales,Microbacteriaceae,Agromyces	2
OTU_106	Bacteria,Proteobacteria,Betaproteobacteria,Burkholderiales,Oxalobacteraceae,Massilia	2
OTU_150	Bacteria,Actinobacteria,Actinobacteria,Actinomycetales,Micrococcaceae,Arthrobacter	2
OTU_237	Bacteria,Firmicutes,Bacilli,Bacillales,Bacillaceae_1,Bacillus	2
OTU_351	Bacteria,Proteobacteria,Gammaproteobacteria,Pseudomonadales,Pseudomonadaceae,Pseudomonas	2
OTU_574	Bacteria,Actinobacteria,Actinobacteria,Actinomycetales	1
OTU_687	Bacteria,Proteobacteria,Gammaproteobacteria,Pseudomonadales,Pseudomonadaceae,Pseudomonas	2
OTU_735	Bacteria,Bacteroidetes,Flavobacteriia,Flavobacteriales,Flavobacteriaceae,Flavobacterium	1
OTU_912	Bacteria,Actinobacteria,Actinobacteria,Actinomycetales,Microbacteriaceae,Agromyces	1
OTU_927	Bacteria,Firmicutes,Bacilli,Bacillales,Bacillaceae_1,Bacillus	1
OTU_950	Bacteria,Bacteroidetes,Flavobacteriia,Flavobacteriales,Flavobacteriaceae,Flavobacterium	1
OTU_973	Bacteria,Actinobacteria,Actinobacteria,Actinomycetales,Intrasporangiaceae	1
OTU_109	Bacteria,Actinobacteria,Actinobacteria,Actinomycetales,Microbacteriaceae,Cryobacterium,	1
OTU_137	Bacteria,Proteobacteria,Betaproteobacteria,Burkholderiales,Oxalobacteraceae	1
OTU_146	Bacteria,Proteobacteria,Betaproteobacteria,Burkholderiales,Oxalobacteraceae	1
OTU_170	Bacteria,Actinobacteria,Actinobacteria,Actinomycetales,Micrococcaceae,Arthrobacter	1
OTU_186	Bacteria,Actinobacteria,Actinobacteria,Actinomycetales,Micrococcaceae,Arthrobacter	1
OTU_196	Bacteria,Proteobacteria,Gammaproteobacteria,Xanthomonadales,Xanthomonadaceae,Lysobacter	1
OTU_297	Bacteria,Proteobacteria,Alphaproteobacteria,Rhizobiales,Rhizobiaceae,Rhizobium,	1
OTU_304	Bacteria,Bacteroidetes,Flavobacteriia,Flavobacteriales,Flavobacteriaceae,Flavobacterium,	1
OTU_326	Bacteria,Firmicutes,Bacilli,Bacillales,Bacillaceae_1,Bacillus	1
OTU_352	Bacteria,Proteobacteria,Betaproteobacteria,Burkholderiales,Comamonadaceae,Variovorax,	1
OTU_423	Bacteria,Firmicutes,Bacilli,Bacillales,Planococcaceae	1
OTU_431	Bacteria,Firmicutes,Bacilli,Bacillales,Bacillaceae_1,Bacillus	1
OTU_435	Bacteria,Firmicutes,Bacilli,Bacillales,Bacillaceae_1,Bacillus,	1
OTU_440	Bacteria,Actinobacteria,Actinobacteria,Actinomycetales,Microbacteriaceae	1
OTU_653	Bacteria,Actinobacteria,Actinobacteria,Actinomycetales,Microbacteriaceae,Salinibacterium	1
OTU_682	Bacteria,Proteobacteria,Alphaproteobacteria,Rhizobiales,Methylobacteriaceae,Microvirga	1
OTU_694	Bacteria,Proteobacteria,Alphaproteobacteria	1
OTU_699	Bacteria,Bacteroidetes,Flavobacteriia,Flavobacteriales,Flavobacteriaceae,Flavobacterium	1
OTU_708	Bacteria,Actinobacteria,Actinobacteria,Actinomycetales,Nocardioidaceae,Nocardioides	1
OTU_740	Bacteria,Proteobacteria,Alphaproteobacteria,Rhodobacterales,Rhodobacteraceae,Cereibacter,	1
OTU_868	Bacteria,Proteobacteria,Alphaproteobacteria,Rhizobiales,Rhizobiaceae,Rhizobium	1
OTU_957	Bacteria,Proteobacteria,Betaproteobacteria,Burkholderiales,Oxalobacteraceae	1
Disappeared (151 OTUs)	Taxonomy	Number of occurring sub-community
OTU_113	Bacteria,Proteobacteria,Betaproteobacteria,Burkholderiales,Oxalobacteraceae,Massilia	0
OTU_131	Bacteria,Proteobacteria,Betaproteobacteria,Burkholderiales,Oxalobacteraceae	0
OTU_130	Bacteria,Proteobacteria,Betaproteobacteria,Burkholderiales,Oxalobacteraceae	0
OTU_136	Bacteria,Actinobacteria,Actinobacteria,Actinomycetales,Micrococcaceae,Arthrobacter,	0
OTU_144	Bacteria,Proteobacteria,Betaproteobacteria,Burkholderiales,Oxalobacteraceae,Massilia	0
OTU_154	Bacteria,Actinobacteria,Actinobacteria,Actinomycetales,Microbacteriaceae,Cryobacterium,	0
OTU_156	Bacteria,Proteobacteria,Betaproteobacteria,Burkholderiales,Oxalobacteraceae	0
OTU_209	Bacteria,Firmicutes,Bacilli,Bacillales,Bacillaceae_1,Bacillus	0
OTU_177	Bacteria,Bacteroidetes,Flavobacteriia,Flavobacteriales,Flavobacteriaceae	0
OTU_207	Bacteria,Bacteroidetes,Flavobacteriia,Flavobacteriales,Flavobacteriaceae,Flavobacterium	0
OTU_202	Bacteria,Proteobacteria,Betaproteobacteria,Burkholderiales,Oxalobacteraceae,Massilia,	0
OTU_235	Bacteria,Proteobacteria,Gammaproteobacteria,Pseudomonadales,Pseudomonadaceae,Cellvibrio	0
OTU_190	Bacteria,Bacteroidetes,Flavobacteriia,Flavobacteriales,Flavobacteriaceae	0
OTU_192	Bacteria,Bacteroidetes,Sphingobacteriia,Sphingobacteriales,Sphingobacteriaceae,Pedobacter	0
OTU_208	Bacteria,Actinobacteria,Actinobacteria,Actinomycetales,Micrococcaceae,Arthrobacter	0
OTU_784	Bacteria,Firmicutes,Bacilli	0
OTU_242	Bacteria,Proteobacteria	0
OTU_286	Bacteria,Proteobacteria,Betaproteobacteria,Burkholderiales,Oxalobacteraceae,Herbaspirillum	0
OTU_330	Bacteria,Firmicutes,Bacilli,Bacillales,Bacillaceae_1,Bacillus	0
OTU_311	Bacteria,Firmicutes,Bacilli,Bacillales,Bacillaceae_1,Bacillus	0
OTU_272	Bacteria,Proteobacteria,Betaproteobacteria,Burkholderiales,Oxalobacteraceae	0
OTU_331	Bacteria,Firmicutes,Bacilli,Bacillales,Bacillaceae_1,Bacillus,	0
OTU_510	Bacteria,Proteobacteria,Betaproteobacteria,Burkholderiales,Oxalobacteraceae	0
OTU_493	Bacteria,Proteobacteria,Betaproteobacteria,Burkholderiales,Oxalobacteraceae	0
OTU_287	Bacteria,Actinobacteria,Actinobacteria,Actinomycetales,Microbacteriaceae	0
OTU_576	Bacteria,Firmicutes,Bacilli,Bacillales,Planococcaceae	0
OTU_420	Bacteria,Actinobacteria,Actinobacteria,Actinomycetales,Microbacteriaceae	0
OTU_288	Bacteria,Bacteroidetes,Sphingobacteriia,Sphingobacteriales,Sphingobacteriaceae,Pedobacter	0
OTU_861	Bacteria,Firmicutes,Clostridia,Clostridiales,Peptostreptococcaceae,Sporacetigenium,	0
OTU_310	Bacteria,Bacteroidetes,Flavobacteriia,Flavobacteriales,Flavobacteriaceae,Flavobacterium	0
OTU_424	Bacteria,Proteobacteria,Betaproteobacteria,Burkholderiales,Oxalobacteraceae	0
OTU_468	Bacteria,Actinobacteria,Actinobacteria,Actinomycetales,Micrococcaceae,Arthrobacter	0
OTU_415	Bacteria,Firmicutes,Bacilli,Bacillales,Paenibacillaceae_1,Paenibacillus	0
OTU_277	Bacteria,Actinobacteria,Actinobacteria,Actinomycetales,Micrococcaceae,Arthrobacter,	0
OTU_406	Bacteria,Actinobacteria,Actinobacteria,Rubrobacterales,Rubrobacteraceae,Rubrobacter,	0
OTU_312	Bacteria,Proteobacteria,Betaproteobacteria,Burkholderiales,Oxalobacteraceae	0
OTU_955	Bacteria,Proteobacteria,Alphaproteobacteria,Sphingomonadales,Sphingomonadaceae,Sphingomonas,	0
OTU_332	Bacteria,Firmicutes,Bacilli,Bacillales,Bacillaceae_1,Bacillus,	0
OTU_369	Bacteria,Proteobacteria,Betaproteobacteria,Burkholderiales,Comamonadaceae,Acidovorax	0
OTU_298	Bacteria,Actinobacteria,Actinobacteria,Actinomycetales,Micrococcaceae,Arthrobacter	0
OTU_364	Bacteria,Proteobacteria,Betaproteobacteria,Burkholderiales,Burkholderiaceae,Paucimonas,	0
OTU_960	Bacteria,Bacteroidetes,Flavobacteriia,Flavobacteriales,Flavobacteriaceae	0
OTU_405	Bacteria,Firmicutes,Bacilli,Bacillales,Bacillaceae_1,Bacillus	0
OTU_958	Bacteria,Proteobacteria,Gammaproteobacteria,Pseudomonadales,Pseudomonadaceae,Pseudomonas	0
OTU_350	Bacteria,Actinobacteria,Actinobacteria,Actinomycetales	0
OTU_393	Bacteria,Actinobacteria,Actinobacteria,Actinomycetales,Microbacteriaceae	0
OTU_513	Bacteria,Actinobacteria,Actinobacteria,Actinomycetales,Micrococcaceae,Kocuria	0
OTU_692	Bacteria,Acidobacteria,Acidobacteria_Gp6,Gp6	0
OTU_371	Bacteria,Firmicutes,Bacilli,Bacillales,Bacillaceae_1,Bacillus	0
OTU_527	Bacteria,Proteobacteria,Betaproteobacteria,Burkholderiales	0
OTU_577	Bacteria,Firmicutes,Bacilli,Bacillales,Planococcaceae,Planococcaceae_incertae_sedis,	0
OTU_460	Bacteria,Bacteroidetes,Flavobacteriia,Flavobacteriales,Flavobacteriaceae,Gillisia	0
OTU_608	Bacteria	0
OTU_496	Bacteria,Proteobacteria,Alphaproteobacteria,Rhodospirillales	0
OTU_526	Bacteria,Firmicutes,Bacilli,Bacillales,Bacillaceae_1,Bacillus	0
OTU_791	Bacteria,Bacteroidetes,Cytophagia,Cytophagales,Cytophagaceae,Adhaeribacter	0
OTU_384	Bacteria,Actinobacteria,Actinobacteria,Actinomycetales,Micrococcaceae,Arthrobacter,	0
OTU_462	Bacteria,Actinobacteria,Actinobacteria,Actinomycetales,Nocardioidaceae,Nocardioides,	0
OTU_953	Bacteria	0
OTU_872	Bacteria,Acidobacteria,Acidobacteria_Gp6,Gp6	0
OTU_949	Bacteria,Actinobacteria,Actinobacteria,Actinomycetales,Microbacteriaceae	0
OTU_444	Bacteria,Firmicutes,Bacilli,Bacillales,Planococcaceae	0
OTU_578	Bacteria,Actinobacteria,Actinobacteria,Actinomycetales,Micrococcaceae	0
OTU_683	Bacteria,Firmicutes,Bacilli,Bacillales,Bacillaceae_1,Bacillus	0
OTU_461	Bacteria,Proteobacteria,Betaproteobacteria,Burkholderiales,Oxalobacteraceae	0
OTU_495	Bacteria,Bacteroidetes,Flavobacteriia,Flavobacteriales,Flavobacteriaceae,Flavobacterium	0
OTU_575	Bacteria	0
OTU_422	Bacteria,Firmicutes,Bacilli,Bacillales,Bacillaceae_1,Bacillus	0
OTU_470	Bacteria,Firmicutes,Bacilli,Bacillales,Bacillaceae_1,Bacillus,	0
OTU_691	Bacteria	0
OTU_799	Bacteria,Proteobacteria	0
OTU_794	Bacteria,Proteobacteria,Alphaproteobacteria,Rhodospirillales	0
OTU_605	Bacteria,Firmicutes,Bacilli,Bacillales,Paenibacillaceae_1,Paenibacillus,	0
OTU_370	Bacteria,Actinobacteria,Actinobacteria,Euzebyales,Euzebyaceae,Euzebya,	0
OTU_738	Bacteria,Acidobacteria,Acidobacteria_Gp6,Gp6	0
OTU_490	Bacteria	0
OTU_512	Bacteria,Firmicutes,Bacilli,Bacillales,Bacillaceae_1,Bacillus	0
OTU_956	Bacteria,Proteobacteria,Betaproteobacteria,Burkholderiales,Oxalobacteraceae,Duganella	0
OTU_610	Bacteria,Proteobacteria,Betaproteobacteria,Burkholderiales,Oxalobacteraceae	0
OTU_736	Bacteria,Proteobacteria,Betaproteobacteria,Burkholderiales,Oxalobacteraceae	0
OTU_963	Bacteria,Proteobacteria,Betaproteobacteria	0
OTU_489	Bacteria,Proteobacteria,Alphaproteobacteria	0
OTU_962	Bacteria,Firmicutes,Bacilli,Bacillales,Bacillaceae_1,Bacillus	0
OTU_969	Bacteria,Actinobacteria,Actinobacteria,Actinomycetales,Streptomycetaceae,Streptomyces	0
OTU_698	Bacteria,Bacteroidetes,Flavobacteriia,Flavobacteriales,Flavobacteriaceae	0
OTU_967	Bacteria	0
OTU_492	Bacteria,Actinobacteria,Actinobacteria,Actinomycetales,Microbacteriaceae,Rathayibacter	0
OTU_551	Bacteria,Bacteroidetes,Sphingobacteriia,Sphingobacteriales,Sphingobacteriaceae,Sphingobacterium,	0
OTU_494	Bacteria,Bacteroidetes,Cytophagia,Cytophagales,Cytophagaceae,Pontibacter,	0
OTU_601	Bacteria,Bacteroidetes,Flavobacteriia,Flavobacteriales,Flavobacteriaceae,Flavobacterium	0
OTU_602	Bacteria,Actinobacteria,Actinobacteria,Actinomycetales,Nocardioidaceae,Nocardioides	0
OTU_648	Bacteria,Actinobacteria,Actinobacteria,Solirubrobacterales	0
OTU_649	Bacteria,Firmicutes,Bacilli,Bacillales,Paenibacillaceae_1,Paenibacillus	0
OTU_685	Bacteria,Bacteroidetes,Sphingobacteriia,Sphingobacteriales,Sphingobacteriaceae,Pedobacter	0
OTU_734	Bacteria,Firmicutes,Bacilli,Bacillales,Bacillaceae_1,Bacillus	0
OTU_859	Bacteria,Firmicutes,Bacilli,Bacillales,Planococcaceae,Planococcaceae_incertae_sedis,	0
OTU_604	Bacteria,Proteobacteria,Gammaproteobacteria	0
OTU_652	Bacteria	0
OTU_689	Bacteria,Proteobacteria,Alphaproteobacteria,Rhizobiales,Rhizobiaceae	0
OTU_793	Bacteria,Nitrospirae,Nitrospira,Nitrospirales,Nitrospiraceae,Nitrospira	0
OTU_874	Bacteria,Bacteroidetes,Sphingobacteriia,Sphingobacteriales,Sphingobacteriaceae,Pedobacter	0
OTU_514	Bacteria,Proteobacteria,Betaproteobacteria,Burkholderiales,Burkholderiaceae,Burkholderia,	0
OTU_528	Bacteria,Bacteroidetes,Flavobacteriia,Flavobacteriales,Flavobacteriaceae	0
OTU_550	Bacteria,Firmicutes,Bacilli,Bacillales,Paenibacillaceae_1,Cohnella	0
OTU_609	Bacteria	0
OTU_446	Bacteria,Proteobacteria	0
OTU_795	Bacteria,Actinobacteria,Actinobacteria,Euzebyales,Euzebyaceae,Euzebya,	0
OTU_864	Bacteria,Firmicutes,Bacilli,Bacillales,Bacillaceae_1,Bacillus	0
OTU_603	Bacteria,Proteobacteria,Alphaproteobacteria,Rhizobiales,Rhizobiaceae,Rhizobium	0
OTU_695	Bacteria,Bacteroidetes,Flavobacteriia,Flavobacteriales,Flavobacteriaceae,Flavobacterium	0
OTU_686	Bacteria,Firmicutes,Bacilli,Bacillales,Bacillaceae_1,Bacillus,	0
OTU_797	Bacteria	0
OTU_469	Bacteria,Bacteroidetes,Cytophagia,Cytophagales,Cytophagaceae,Pontibacter	0
OTU_684	Bacteria,Acidobacteria,Acidobacteria_Gp6,Gp6	0
OTU_697	Bacteria,Bacteroidetes,Sphingobacteriia,Sphingobacteriales,Sphingobacteriaceae,Sphingobacterium,	0
OTU_792	Bacteria,Actinobacteria,Actinobacteria,Actinomycetales,Nocardioidaceae,Nocardioides	0
OTU_869	Bacteria,Actinobacteria,Actinobacteria,Actinomycetales,Microbacteriaceae	0
OTU_947	Bacteria	0
OTU_954	Bacteria,Bacteroidetes,Flavobacteriia,Flavobacteriales,Flavobacteriaceae	0
OTU_654	Bacteria,Actinobacteria,Actinobacteria,Actinomycetales,Nocardioidaceae,Nocardioides	0
OTU_696	Bacteria,Firmicutes,Bacilli,Bacillales,Bacillaceae_1,Bacillus	0
OTU_946	Bacteria,Firmicutes,Bacilli,Bacillales,Bacillaceae_1,Bacillus,	0
OTU_952	Bacteria,Actinobacteria,Actinobacteria,Actinomycetales,Streptomycetaceae,Streptomyces	0
OTU_742	Bacteria,Firmicutes,Bacilli,Bacillales,Paenibacillaceae_1,Cohnella	0
OTU_786	Bacteria,Firmicutes,Bacilli,Bacillales,Bacillaceae_1,Fictibacillus	0
OTU_796	Bacteria,Actinobacteria,Actinobacteria,Actinomycetales	0
OTU_798	Bacteria,Actinobacteria,Actinobacteria	0
OTU_873	Bacteria,Bacteroidetes,Cytophagia,Cytophagales,Cytophagaceae,Pontibacter	0
OTU_790	Bacteria,Actinobacteria,Actinobacteria,Actinomycetales,Nocardioidaceae,Nocardioides	0
OTU_965	Bacteria,Proteobacteria	0
OTU_974	Bacteria,Proteobacteria,Alphaproteobacteria,Rhizobiales	0
OTU_800	Bacteria,Proteobacteria,Alphaproteobacteria	0
OTU_870	Bacteria,Proteobacteria,Betaproteobacteria	0
OTU_959	Bacteria,Actinobacteria,Actinobacteria	0
OTU_651	Bacteria,Actinobacteria,Actinobacteria,Actinomycetales,Microbacteriaceae	0
OTU_964	Bacteria,Actinobacteria,Actinobacteria,Actinomycetales,Microbacteriaceae,Leifsonia	0
OTU_970	Bacteria,Proteobacteria,Betaproteobacteria,Burkholderiales,Burkholderiaceae,Burkholderia	0
OTU_688	Bacteria,Bacteroidetes,Sphingobacteriia,Sphingobacteriales,Sphingobacteriaceae,Pedobacter	0
OTU_693	Bacteria,Proteobacteria,Betaproteobacteria,Burkholderiales,Comamonadaceae,Polaromonas	0
OTU_739	Bacteria,Bacteroidetes,Flavobacteriia,Flavobacteriales,Flavobacteriaceae,Flavobacterium	0
OTU_785	Bacteria,Proteobacteria,Betaproteobacteria,Burkholderiales	0
OTU_743	Bacteria,Proteobacteria,Gammaproteobacteria,Chromatiales,Ectothiorhodospiraceae,Ectothiorhodospira	0
OTU_866	Bacteria,Proteobacteria,Alphaproteobacteria,Rhodospirillales	0
OTU_789	Bacteria,Proteobacteria,Alphaproteobacteria,Rhodospirillales,Rhodospirillaceae	0
OTU_860	Bacteria,Proteobacteria,Alphaproteobacteria	0
OTU_971	Bacteria,Actinobacteria,Actinobacteria,Actinomycetales	0
OTU_862	Bacteria,Proteobacteria,Deltaproteobacteria	0
OTU_871	Bacteria,Chloroflexi,Ardenticatenia,Ardenticatenales,Ardenticatenaceae,Ardenticatena,	0
OTU_951	Bacteria,Bacteroidetes,Cytophagia,Cytophagales,Cytophagaceae,Dyadobacter,	0
OTU_896	Bacteria,Proteobacteria,Gammaproteobacteria,Oceanospirillales,Halomonadaceae,Halomonas,	0
OTU_448	Bacteria,Proteobacteria,Betaproteobacteria,Burkholderiales,Alcaligenaceae	0
Appeared (300 OTUs)	Taxonomy	Number of occurring sub-community
OTU_44	Bacteria,Proteobacteria,Gammaproteobacteria,Enterobacteriales,Enterobacteriaceae,Pantoea	36
OTU_73	Bacteria,Firmicutes,Bacilli,Bacillales,Bacillaceae_1,Bacillus,	9
OTU_57	Bacteria,Actinobacteria,Actinobacteria,Actinomycetales,Nocardiopsaceae,Nocardiopsis	5
OTU_79	Bacteria,Actinobacteria,Actinobacteria,Actinomycetales,Sanguibacteraceae,Sanguibacter	9
OTU_93	Bacteria,Proteobacteria,Alphaproteobacteria,Rhizobiales	6
OTU_78	Bacteria,Proteobacteria,Alphaproteobacteria,Rhizobiales,Hyphomicrobiaceae,Pelagibacterium,	2
OTU_857	Bacteria,Proteobacteria,Deltaproteobacteria,Myxococcales,Myxococcaceae	258
OTU_121	Bacteria,Proteobacteria,Deltaproteobacteria,Myxococcales,Myxococcaceae,Myxococcus,	252
OTU_95	Bacteria,Proteobacteria,Alphaproteobacteria,Sphingomonadales,Sphingomonadaceae,Sphingomonas	112
OTU_91	Bacteria,Proteobacteria,Gammaproteobacteria,Enterobacteriales,Enterobacteriaceae	5
OTU_303	Bacteria,Actinobacteria,Actinobacteria,Actinomycetales	55
OTU_832	Bacteria,Proteobacteria,Deltaproteobacteria,Myxococcales,Myxococcaceae	171
OTU_117	Bacteria,Firmicutes,Bacilli,Bacillales,Bacillaceae_1,Bacillus,	2
OTU_821	Bacteria,Proteobacteria	85
OTU_366	Bacteria,Proteobacteria,Alphaproteobacteria,Rhodobacterales,Rhodobacteraceae,Paracoccus	58
OTU_828	Bacteria,Proteobacteria,Deltaproteobacteria,Myxococcales,Myxococcaceae	236
OTU_339	Bacteria,Actinobacteria,Actinobacteria,Actinomycetales,Sanguibacteraceae,Sanguibacter,	72
OTU_803	Bacteria,Proteobacteria,Gammaproteobacteria,Pseudomonadales,Pseudomonadaceae,Pseudomonas	48
OTU_450	Bacteria,Proteobacteria,Gammaproteobacteria,Pseudomonadales,Pseudomonadaceae,Pseudomonas	176
OTU_631	Bacteria,Proteobacteria,Deltaproteobacteria,Myxococcales,Myxococcaceae	145
OTU_559	Bacteria,Proteobacteria,Deltaproteobacteria,Myxococcales,Myxococcaceae	24
OTU_881	Bacteria,Firmicutes,Bacilli,Bacillales,Bacillaceae_1,Bacillus	14
OTU_129	Bacteria,Firmicutes,Bacilli,Bacillales,Bacillaceae_1,Bacillus,	2
OTU_357	Bacteria,Proteobacteria,Deltaproteobacteria,Myxococcales,Myxococcaceae	101
OTU_309	Bacteria,Proteobacteria,Deltaproteobacteria,Myxococcales,Myxococcaceae,Myxococcus,	80
OTU_181	Bacteria,Proteobacteria,Betaproteobacteria,Burkholderiales,Comamonadaceae	12
OTU_251	Bacteria,Proteobacteria,Gammaproteobacteria,Enterobacteriales,Enterobacteriaceae	20
OTU_374	Bacteria	22
OTU_153	Bacteria,Proteobacteria,Deltaproteobacteria,Myxococcales,Myxococcaceae	125
OTU_180	Bacteria,Proteobacteria,Gammaproteobacteria,Pseudomonadales,Pseudomonadaceae,Pseudomonas	116
OTU_238	Bacteria,Actinobacteria,Actinobacteria,Actinomycetales,Microbacteriaceae,Microbacterium,	16
OTU_168	Bacteria,Proteobacteria,Deltaproteobacteria,Myxococcales,Myxococcaceae	125
OTU_347	Bacteria,Proteobacteria,Alphaproteobacteria,Rhizobiales,Rhizobiaceae	36
OTU_333	Bacteria,Proteobacteria,Gammaproteobacteria,Enterobacteriales,Enterobacteriaceae	20
OTU_201	Bacteria,Proteobacteria,Deltaproteobacteria,Myxococcales,Myxococcaceae	149
OTU_620	Bacteria,Proteobacteria,Gammaproteobacteria,Pseudomonadales,Pseudomonadaceae,Pseudomonas	46
OTU_273	Bacteria,Proteobacteria,Deltaproteobacteria,Myxococcales,Myxococcaceae,Myxococcus,	90
OTU_383	Bacteria,Proteobacteria,Deltaproteobacteria,Myxococcales,Myxococcaceae	66
OTU_403	Bacteria,Proteobacteria,Gammaproteobacteria,Pseudomonadales,Pseudomonadaceae,Pseudomonas	6
OTU_166	Bacteria,Actinobacteria,Actinobacteria,Actinomycetales,Nocardioidaceae	7
OTU_206	Bacteria,Firmicutes,Bacilli,Bacillales	15
OTU_345	Bacteria,Actinobacteria,Actinobacteria,Actinomycetales	80
OTU_276	Bacteria,Proteobacteria,Alphaproteobacteria,Rhodobacterales,Rhodobacteraceae,Paracoccus,	32
OTU_188	Bacteria,Proteobacteria,Gammaproteobacteria,Enterobacteriales,Enterobacteriaceae,Escherichia/Shigella,	81
OTU_185	Bacteria,Proteobacteria,Deltaproteobacteria,Myxococcales,Myxococcaceae	117
OTU_517	Bacteria,Proteobacteria,Gammaproteobacteria,Pseudomonadales,Pseudomonadaceae,Pseudomonas	35
OTU_824	Bacteria,Proteobacteria,Gammaproteobacteria,Enterobacteriales,Enterobacteriaceae,Pantoea	57
OTU_162	Bacteria,Firmicutes,Bacilli,Bacillales	75
OTU_163	Bacteria,Actinobacteria,Actinobacteria,Actinomycetales,Micrococcaceae,Arthrobacter,	4
OTU_222	Bacteria,Proteobacteria,Gammaproteobacteria,Enterobacteriales,Enterobacteriaceae	70
OTU_187	Bacteria,Actinobacteria,Actinobacteria,Actinomycetales,Nocardioidaceae,Aeromicrobium	14
OTU_719	Bacteria,Proteobacteria,Gammaproteobacteria,Enterobacteriales,Enterobacteriaceae,Pantoea	85
OTU_836	Bacteria,Proteobacteria,Gammaproteobacteria,Pseudomonadales,Pseudomonadaceae,Pseudomonas	15
OTU_372	Bacteria,Proteobacteria,Alphaproteobacteria,Rhodobacterales,Rhodobacteraceae,Paracoccus	35
OTU_241	Bacteria,Proteobacteria,Gammaproteobacteria,Pseudomonadales,Pseudomonadaceae,Pseudomonas	95
OTU_463	Bacteria,Proteobacteria,Gammaproteobacteria,Enterobacteriales,Enterobacteriaceae	22
OTU_173	Bacteria,Actinobacteria,Actinobacteria,Actinomycetales,Nocardioidaceae,Nocardioides,	1
OTU_594	Bacteria,Proteobacteria,Deltaproteobacteria,Myxococcales,Myxococcaceae,Myxococcus,	52
OTU_657	Bacteria,Proteobacteria,Gammaproteobacteria,Enterobacteriales,Enterobacteriaceae	17
OTU_674	Bacteria,Proteobacteria,Deltaproteobacteria,Myxococcales,Myxococcaceae	76
OTU_580	Bacteria,Proteobacteria,Deltaproteobacteria,Myxococcales,Myxococcaceae	67
OTU_809	Bacteria,Proteobacteria,Alphaproteobacteria,Rhodobacterales,Rhodobacteraceae,Paracoccus	46
OTU_898	Bacteria,Actinobacteria,Actinobacteria,Actinomycetales,Nocardiopsaceae,Nocardiopsis	47
OTU_155	Bacteria,Actinobacteria,Actinobacteria,Actinomycetales,Microbacteriaceae,Curtobacterium	53
OTU_167	Bacteria,Actinobacteria,Actinobacteria,Actinomycetales,Nocardioidaceae,Nocardioides	29
OTU_211	Bacteria,Actinobacteria,Actinobacteria,Actinomycetales,Nocardioidaceae,Nocardioides,	32
OTU_523	Bacteria,Firmicutes,Bacilli,Bacillales	7
OTU_228	Bacteria,Proteobacteria,Alphaproteobacteria,Rhizobiales,Hyphomicrobiaceae,Devosia,	11
OTU_404	Bacteria,Proteobacteria,Betaproteobacteria,Burkholderiales,Comamonadaceae	14
OTU_160	Bacteria,Actinobacteria,Actinobacteria,Actinomycetales,Intrasporangiaceae,Phycicoccus,	8
OTU_212	Bacteria,Proteobacteria,Deltaproteobacteria,Myxococcales,Myxococcaceae	81
OTU_182	Bacteria,Actinobacteria,Actinobacteria,Actinomycetales	3
OTU_901	Bacteria,Proteobacteria,Gammaproteobacteria,Pseudomonadales,Pseudomonadaceae,Pseudomonas	5
OTU_250	Bacteria,Firmicutes,Bacilli,Bacillales	19
OTU_263	Bacteria,Proteobacteria,Deltaproteobacteria,Myxococcales,Myxococcaceae	90
OTU_218	Bacteria,Proteobacteria,Deltaproteobacteria,Myxococcales,Myxococcaceae	74
OTU_808	Bacteria,Proteobacteria,Gammaproteobacteria,Pseudomonadales,Pseudomonadaceae,Pseudomonas	32
OTU_184	Bacteria,Actinobacteria,Actinobacteria,Actinomycetales	23
OTU_769	Bacteria,Proteobacteria,Alphaproteobacteria,Rhodobacterales,Rhodobacteraceae,Paracoccus	16
OTU_942	Bacteria	47
OTU_320	Bacteria,Proteobacteria,Deltaproteobacteria,Myxococcales,Myxococcaceae	79
OTU_234	Bacteria,Actinobacteria,Actinobacteria,Actinomycetales,Nocardioidaceae,Nocardioides	72
OTU_223	Bacteria,Proteobacteria,Deltaproteobacteria,Myxococcales,Myxococcaceae	78
OTU_672	Bacteria,Actinobacteria,Actinobacteria,Actinomycetales,Microbacteriaceae,Microbacterium	61
OTU_813	Bacteria,Proteobacteria,Gammaproteobacteria,Enterobacteriales,Enterobacteriaceae	29
OTU_231	Bacteria,Actinobacteria,Actinobacteria,Actinomycetales,Microbacteriaceae,Microbacterium	44
OTU_358	Bacteria,Proteobacteria,Gammaproteobacteria,Enterobacteriales,Enterobacteriaceae,Escherichia/Shigella,	38
OTU_924	Bacteria,Proteobacteria,Deltaproteobacteria,Myxococcales,Myxococcaceae	31
OTU_806	Bacteria,Proteobacteria,Gammaproteobacteria,Pseudomonadales,Pseudomonadaceae,Pseudomonas	30
OTU_632	Bacteria,Actinobacteria,Actinobacteria,Actinomycetales,Microbacteriaceae,Microbacterium	48
OTU_590	Bacteria,Proteobacteria,Gammaproteobacteria,Enterobacteriales,Enterobacteriaceae,Escherichia/Shigella,	39
OTU_720	Bacteria,Actinobacteria,Actinobacteria,Actinomycetales,Cellulomonadaceae	38
OTU_745	Bacteria,Actinobacteria,Actinobacteria,Actinomycetales,Microbacteriaceae,Microbacterium	12
OTU_637	Bacteria,Proteobacteria,Alphaproteobacteria,Rhodobacterales,Rhodobacteraceae,Paracoccus,	10
OTU_221	Bacteria,Actinobacteria,Actinobacteria,Actinomycetales,Nocardioidaceae,Nocardioides	17
OTU_213	Bacteria,Actinobacteria,Actinobacteria,Actinomycetales,Microbacteriaceae,Pseudoclavibacter	2
OTU_555	Bacteria,Actinobacteria,Actinobacteria,Actinomycetales,Microbacteriaceae,Microbacterium	20
OTU_226	Bacteria,Firmicutes,Bacilli,Lactobacillales,Aerococcaceae,Aerococcus,	33
OTU_642	Bacteria,Proteobacteria,Deltaproteobacteria,Myxococcales	22
OTU_325	Bacteria,Proteobacteria,Gammaproteobacteria,Enterobacteriales,Enterobacteriaceae	52
OTU_611	Bacteria,Proteobacteria,Gammaproteobacteria,Xanthomonadales,Xanthomonadaceae	53
OTU_232	Bacteria,Actinobacteria,Actinobacteria,Actinomycetales,Cellulomonadaceae,Actinotalea	2
OTU_247	Bacteria,Proteobacteria,Alphaproteobacteria,Caulobacterales,Caulobacteraceae,Brevundimonas	48
OTU_317	Bacteria,Actinobacteria,Actinobacteria,Actinomycetales,Nocardioidaceae,Aeromicrobium	3
OTU_409	Bacteria,Proteobacteria,Gammaproteobacteria,Xanthomonadales,Xanthomonadaceae,Lysobacter,	11
OTU_920	Bacteria,Firmicutes,Bacilli,Bacillales,Planococcaceae	11
OTU_315	Bacteria,Actinobacteria,Actinobacteria,Actinomycetales,Nocardioidaceae,Aeromicrobium	15
OTU_600	Bacteria,Proteobacteria,Betaproteobacteria,Burkholderiales,Comamonadaceae	11
OTU_266	Bacteria,Firmicutes,Bacilli,Bacillales,Staphylococcaceae,Staphylococcus	45
OTU_328	Bacteria,Proteobacteria,Deltaproteobacteria,Myxococcales,Myxococcaceae	19
OTU_944	Bacteria,Proteobacteria,Gammaproteobacteria,Enterobacteriales,Enterobacteriaceae,Pantoea	25
OTU_227	Bacteria,Proteobacteria,Alphaproteobacteria,Rhizobiales,Rhizobiaceae,Ensifer,	26
OTU_488	Bacteria,Proteobacteria,Betaproteobacteria,Burkholderiales	9
OTU_670	Bacteria,Actinobacteria,Actinobacteria,Actinomycetales,Microbacteriaceae,Microbacterium	45
OTU_748	Bacteria,Proteobacteria,Gammaproteobacteria,Enterobacteriales,Enterobacteriaceae	15
OTU_285	Bacteria,Proteobacteria,Alphaproteobacteria,Rhodobacterales,Rhodobacteraceae,Paracoccus,	14
OTU_840	Bacteria,Proteobacteria,Gammaproteobacteria,Xanthomonadales,Xanthomonadaceae	16
OTU_433	Bacteria,Firmicutes,Bacilli,Bacillales,Planococcaceae	5
OTU_436	Bacteria,Actinobacteria,Actinobacteria,Actinomycetales	12
OTU_569	Bacteria,Proteobacteria,Gammaproteobacteria	38
OTU_771	Bacteria	36
OTU_261	Bacteria,Actinobacteria,Actinobacteria,Actinomycetales,Propionibacteriaceae,Propionibacterium,	46
OTU_509	Bacteria,Proteobacteria,Gammaproteobacteria,Xanthomonadales,Xanthomonadaceae	48
OTU_536	Bacteria,Proteobacteria,Alphaproteobacteria,Rhizobiales,Aurantimonadaceae,Aurantimonas,	1
OTU_764	Bacteria,Firmicutes,Bacilli,Bacillales,Bacillaceae_1,Bacillus	4
OTU_877	Bacteria,Actinobacteria,Actinobacteria,Actinomycetales,Microbacteriaceae	10
OTU_243	Bacteria,Proteobacteria,Alphaproteobacteria,Rhodobacterales,Rhodobacteraceae	1
OTU_845	Bacteria,Proteobacteria,Deltaproteobacteria,Myxococcales,Myxococcaceae	42
OTU_438	Bacteria,Actinobacteria,Actinobacteria,Actinomycetales,Nocardiaceae,Nocardia,	7
OTU_255	Bacteria,Firmicutes,Bacilli,Lactobacillales,Lactobacillaceae,Lactobacillus,	36
OTU_239	Bacteria,Actinobacteria,Actinobacteria,Actinomycetales,Nocardioidaceae,Nocardioides	15
OTU_308	Bacteria,Firmicutes,Bacilli,Bacillales,Staphylococcaceae,Staphylococcus	30
OTU_359	Bacteria,Proteobacteria,Betaproteobacteria,Rhodocyclales,Rhodocyclaceae,Methyloversatilis,	6
OTU_337	Bacteria,Proteobacteria,Deltaproteobacteria,Myxococcales,Myxococcaceae	5
OTU_252	Bacteria,Actinobacteria,Actinobacteria,Actinomycetales,Microbacteriaceae	2
OTU_437	Bacteria,Proteobacteria,Betaproteobacteria,Burkholderiales,Comamonadaceae	7
OTU_291	Bacteria,Actinobacteria,Actinobacteria,Actinomycetales,Microbacteriaceae,Microbacterium	27
OTU_640	Bacteria,Actinobacteria,Actinobacteria,Actinomycetales,Propionibacteriaceae	35
OTU_452	Bacteria,Proteobacteria,Alphaproteobacteria,Rhodobacterales,Rhodobacteraceae,Paracoccus	18
OTU_392	Bacteria,Proteobacteria,Deltaproteobacteria,Myxococcales,Myxococcaceae	6
OTU_394	Bacteria,Proteobacteria,Alphaproteobacteria,Rhodobacterales,Rhodobacteraceae,Paracoccus	21
OTU_541	Bacteria,Proteobacteria,Betaproteobacteria,Burkholderiales	34
OTU_598	Bacteria,Proteobacteria,Betaproteobacteria,Burkholderiales	18
OTU_504	Bacteria,Actinobacteria,Actinobacteria,Actinomycetales,Micrococcaceae	5
OTU_572	Bacteria,Proteobacteria,Betaproteobacteria,Burkholderiales,Comamonadaceae	7
OTU_264	Bacteria,Proteobacteria,Alphaproteobacteria,Rhizobiales,Hyphomicrobiaceae,Devosia	1
OTU_520	Bacteria,Firmicutes,Bacilli,Bacillales,Planococcaceae	11
OTU_280	Bacteria,Actinobacteria,Actinobacteria,Actinomycetales,Cellulomonadaceae,Actinotalea,	1
OTU_426	Bacteria,Firmicutes,Bacilli,Bacillales,Bacillales_Incertae_Sedis_XII,Exiguobacterium,	9
OTU_614	Bacteria,Proteobacteria,Gammaproteobacteria,Enterobacteriales,Enterobacteriaceae,Pantoea	17
OTU_894	Bacteria,Actinobacteria,Actinobacteria,Actinomycetales,Nocardioidaceae,Nocardioides	13
OTU_934	Bacteria,Proteobacteria,Gammaproteobacteria,Pseudomonadales,Pseudomonadaceae,Pseudomonas	5
OTU_568	Bacteria,Actinobacteria,Actinobacteria,Actinomycetales,Nocardioidaceae,Aeromicrobium	7
OTU_837	Bacteria,Proteobacteria,Betaproteobacteria,Burkholderiales,Comamonadaceae	16
OTU_442	Bacteria,Proteobacteria,Gammaproteobacteria,Pseudomonadales,Pseudomonadaceae,Pseudomonas	25
OTU_722	Bacteria,Proteobacteria,Gammaproteobacteria,Pseudomonadales,Pseudomonadaceae,Pseudomonas	3
OTU_321	Bacteria,Actinobacteria,Actinobacteria,Actinomycetales	1
OTU_774	Bacteria,Firmicutes,Bacilli,Bacillales,Bacillaceae_1,Bacillus	5
OTU_804	Bacteria,Proteobacteria,Gammaproteobacteria,Enterobacteriales,Enterobacteriaceae	31
OTU_761	Bacteria,Proteobacteria,Alphaproteobacteria,Rhizobiales,Hyphomicrobiaceae,Pelagibacterium,	7
OTU_254	Bacteria,Actinobacteria,Actinobacteria,Actinomycetales,Intrasporangiaceae,Phycicoccus	6
OTU_258	Bacteria,Actinobacteria,Actinobacteria,Actinomycetales,Microbacteriaceae	2
OTU_419	Bacteria,Actinobacteria,Actinobacteria,Actinomycetales	5
OTU_464	Bacteria,Proteobacteria,Gammaproteobacteria,Enterobacteriales,Enterobacteriaceae	11
OTU_564	Bacteria,Proteobacteria,Gammaproteobacteria,Pseudomonadales,Pseudomonadaceae,Pseudomonas	22
OTU_758	Bacteria,Actinobacteria,Actinobacteria,Actinomycetales,Nocardioidaceae,Nocardioides	12
OTU_428	Bacteria,Proteobacteria,Gammaproteobacteria,Enterobacteriales,Enterobacteriaceae	11
OTU_481	Bacteria,Actinobacteria,Actinobacteria,Actinomycetales	2
OTU_458	Bacteria,Actinobacteria,Actinobacteria,Actinomycetales,Corynebacteriaceae,Corynebacterium,	21
OTU_643	Bacteria,Proteobacteria,Gammaproteobacteria,Pseudomonadales,Pseudomonadaceae,Pseudomonas,	4
OTU_665	Bacteria,Proteobacteria,Gammaproteobacteria,Enterobacteriales,Enterobacteriaceae,Escherichia/Shigella,	20
OTU_928	Bacteria,Actinobacteria,Actinobacteria,Actinomycetales,Microbacteriaceae	21
OTU_376	Bacteria,Proteobacteria,Deltaproteobacteria,Myxococcales,Myxococcaceae	12
OTU_338	Bacteria,Actinobacteria,Actinobacteria,Actinomycetales,Microbacteriaceae	23
OTU_398	Bacteria,Firmicutes,Bacilli,Lactobacillales,Carnobacteriaceae,Desemzia,	16
OTU_485	Bacteria,Actinobacteria,Actinobacteria,Actinomycetales	15
OTU_549	Bacteria,Proteobacteria,Alphaproteobacteria,Rhizobiales,Hyphomicrobiaceae,Devosia,	10
OTU_570	Bacteria,Proteobacteria,Deltaproteobacteria,Myxococcales,Myxococcaceae,Myxococcus,	27
OTU_875	Bacteria,Proteobacteria,Gammaproteobacteria,Enterobacteriales,Enterobacteriaceae	3
OTU_913	Bacteria,Actinobacteria,Actinobacteria,Actinomycetales,Nocardioidaceae,Nocardioides	15
OTU_582	Bacteria,Proteobacteria,Gammaproteobacteria,Xanthomonadales,Xanthomonadaceae,Lysobacter	8
OTU_830	Bacteria,Actinobacteria,Actinobacteria,Actinomycetales,Microbacteriaceae	8
OTU_268	Bacteria,Actinobacteria,Actinobacteria,Actinomycetales,Microbacteriaceae,Microbacterium	21
OTU_500	Bacteria,Proteobacteria,Gammaproteobacteria,Enterobacteriales,Enterobacteriaceae	13
OTU_307	Bacteria,Proteobacteria,Alphaproteobacteria,Caulobacterales,Caulobacteraceae,Caulobacter,	11
OTU_390	Bacteria,Firmicutes,Bacilli,Lactobacillales,Aerococcaceae,Aerococcus,	17
OTU_482	Bacteria,Bacteroidetes,Flavobacteriia,Flavobacteriales,Flavobacteriaceae,Empedobacter	22
OTU_501	Bacteria,Actinobacteria,Actinobacteria,Actinomycetales,Intrasporangiaceae,Phycicoccus,	5
OTU_507	Bacteria,Proteobacteria,Deltaproteobacteria,Myxococcales,Myxococcaceae	3
OTU_718	Bacteria,Actinobacteria,Actinobacteria,Actinomycetales	4
OTU_915	Bacteria,Proteobacteria,Gammaproteobacteria,Xanthomonadales,Xanthomonadaceae	17
OTU_367	Bacteria,Proteobacteria,Alphaproteobacteria,Rhizobiales	19
OTU_532	Bacteria,Actinobacteria,Actinobacteria,Actinomycetales,Nocardioidaceae,Nocardioides,	10
OTU_732	Bacteria,Proteobacteria,Betaproteobacteria,Burkholderiales,Comamonadaceae,Xenophilus,	16
OTU_773	Bacteria,Proteobacteria,Deltaproteobacteria,Myxococcales,Myxococcaceae	13
OTU_807	Bacteria,Firmicutes,Bacilli,Bacillales,Bacillales_Incertae_Sedis_XII,Exiguobacterium,	1
OTU_818	Bacteria,Proteobacteria,Alphaproteobacteria,Sphingomonadales,Sphingomonadaceae,Sphingomonas	13
OTU_275	Bacteria	6
OTU_397	Bacteria,Proteobacteria,Betaproteobacteria,Burkholderiales,Comamonadaceae,Comamonas,	15
OTU_539	Bacteria,Actinobacteria,Actinobacteria,Actinomycetales,Corynebacteriaceae,Corynebacterium,	20
OTU_626	Bacteria,Proteobacteria,Alphaproteobacteria,Caulobacterales,Caulobacteraceae,Brevundimonas	21
OTU_662	Bacteria,Proteobacteria,Gammaproteobacteria,Pseudomonadales,Pseudomonadaceae,Pseudomonas	7
OTU_677	Bacteria,Proteobacteria,Alphaproteobacteria,Sphingomonadales,Sphingomonadaceae,Sphingomonas	15
OTU_723	Bacteria,Firmicutes,Bacilli,Bacillales	2
OTU_467	Bacteria,Actinobacteria,Actinobacteria,Actinomycetales,Propionibacteriaceae,Propionibacterium,	19
OTU_505	Bacteria,Proteobacteria,Betaproteobacteria,Burkholderiales,Comamonadaceae,Delftia	8
OTU_854	Bacteria,Actinobacteria,Actinobacteria,Actinomycetales	2
OTU_472	Bacteria,Actinobacteria,Actinobacteria,Actinomycetales,Micrococcaceae,Nesterenkonia	1
OTU_585	Bacteria,Bacteroidetes,Sphingobacteriia,Sphingobacteriales,Sphingobacteriaceae,Pedobacter	5
OTU_638	Bacteria,Proteobacteria,Deltaproteobacteria,Myxococcales,Myxococcaceae	23
OTU_664	Bacteria,Proteobacteria,Gammaproteobacteria,Xanthomonadales,Xanthomonadaceae,Lysobacter	6
OTU_712	Bacteria,Firmicutes,Bacilli,Bacillales	16
OTU_904	Bacteria,Firmicutes,Bacilli,Bacillales,Bacillaceae_1,Bacillus	10
OTU_525	Bacteria,Firmicutes,Bacilli,Bacillales	7
OTU_546	Bacteria,Actinobacteria,Actinobacteria,Actinomycetales,Corynebacteriaceae,Corynebacterium	18
OTU_623	Bacteria,Proteobacteria,Gammaproteobacteria,Enterobacteriales,Enterobacteriaceae	5
OTU_705	Bacteria,Proteobacteria,Gammaproteobacteria,Enterobacteriales,Enterobacteriaceae,Escherichia/Shigella,	14
OTU_661	Bacteria,Proteobacteria,Gammaproteobacteria,Enterobacteriales,Enterobacteriaceae,Pantoea	15
OTU_663	Bacteria,Proteobacteria,Gammaproteobacteria,Enterobacteriales,Enterobacteriaceae	9
OTU_675	Bacteria,Proteobacteria,Betaproteobacteria,Burkholderiales,Comamonadaceae	17
OTU_721	Bacteria,Bacteroidetes,Sphingobacteriia,Sphingobacteriales,Saprospiraceae,Haliscomenobacter,	1
OTU_775	Bacteria,Proteobacteria	12
OTU_503	Bacteria,Proteobacteria,Betaproteobacteria,Burkholderiales,Comamonadaceae,Xenophilus,	17
OTU_838	Bacteria,Proteobacteria,Gammaproteobacteria,Enterobacteriales,Enterobacteriaceae,Escherichia/Shigella	11
OTU_846	Bacteria,Proteobacteria,Betaproteobacteria,Burkholderiales,Comamonadaceae,Xenophilus,	18
OTU_715	Bacteria,Actinobacteria,Actinobacteria,Actinomycetales,Microbacteriaceae,Microbacterium	13
OTU_831	Bacteria,Actinobacteria,Actinobacteria,Actinomycetales,Microbacteriaceae,Microbacterium	13
OTU_432	Bacteria,Actinobacteria,Actinobacteria,Actinomycetales	3
OTU_850	Bacteria,Firmicutes,Bacilli,Bacillales,Staphylococcaceae,Staphylococcus	17
OTU_931	Bacteria,Deinococcus-Thermus,Deinococci,Deinococcales,Deinococcaceae,Deinococcus,	8
OTU_349	Bacteria,Proteobacteria,Alphaproteobacteria,Rhizobiales,Rhizobiaceae,Ensifer	14
OTU_567	Bacteria,Proteobacteria,Alphaproteobacteria,Rhodobacterales,Rhodobacteraceae	1
OTU_658	Bacteria,Proteobacteria,Gammaproteobacteria,Pseudomonadales,Pseudomonadaceae,Pseudomonas	10
OTU_666	Bacteria,Actinobacteria,Actinobacteria,Actinomycetales,Intrasporangiaceae,Phycicoccus,	6
OTU_667	Bacteria,Actinobacteria,Actinobacteria,Actinomycetales	11
OTU_706	Bacteria,Proteobacteria,Gammaproteobacteria,Xanthomonadales,Xanthomonadaceae,Lysobacter	5
OTU_899	Bacteria,Firmicutes,Bacilli,Bacillales	1
OTU_498	Bacteria,Bacteroidetes,Sphingobacteriia,Sphingobacteriales,Sphingobacteriaceae,Pedobacter	6
OTU_563	Bacteria,Proteobacteria,Betaproteobacteria,Burkholderiales,Comamonadaceae,Xenophilus,	14
OTU_730	Bacteria,Proteobacteria,Alphaproteobacteria,Rhizobiales,Rhizobiaceae,Rhizobium,	12
OTU_380	Bacteria,Actinobacteria,Actinobacteria,Actinomycetales,Microbacteriaceae,Curtobacterium,	14
OTU_453	Bacteria,Proteobacteria,Gammaproteobacteria,Enterobacteriales,Enterobacteriaceae	6
OTU_778	Bacteria,Proteobacteria,Alphaproteobacteria,Rhizobiales,Rhizobiaceae,Rhizobium,	12
OTU_856	Bacteria,Proteobacteria	4
OTU_499	Bacteria,Bacteroidetes,Sphingobacteriia,Sphingobacteriales,Sphingobacteriaceae,Pedobacter	4
OTU_581	Bacteria,Bacteroidetes,Sphingobacteriia,Sphingobacteriales,Sphingobacteriaceae,Pedobacter	5
OTU_621	Bacteria	6
OTU_724	Bacteria,Firmicutes,Bacilli,Bacillales,Planococcaceae	10
OTU_744	Bacteria,Actinobacteria,Actinobacteria,Actinomycetales,Microbacteriaceae,Microbacterium,	1
OTU_757	Bacteria,Proteobacteria,Gammaproteobacteria,Enterobacteriales,Enterobacteriaceae	5
OTU_410	Bacteria,Firmicutes,Bacilli,Lactobacillales,Enterococcaceae,Enterococcus	1
OTU_709	Bacteria,Proteobacteria,Deltaproteobacteria,Myxococcales,Myxococcaceae,Myxococcus,	11
OTU_401	Bacteria,Actinobacteria,Actinobacteria,Actinomycetales,Microbacteriaceae,Curtobacterium,	11
OTU_522	Bacteria,Bacteroidetes,Sphingobacteriia,Sphingobacteriales,Sphingobacteriaceae,Pedobacter	4
OTU_535	Bacteria,Actinobacteria,Actinobacteria,Actinomycetales,Micrococcaceae,Rothia,	7
OTU_558	Bacteria,Actinobacteria,Actinobacteria,Actinomycetales,Intrasporangiaceae,Phycicoccus,	5
OTU_586	Bacteria,Bacteroidetes,Sphingobacteriia,Sphingobacteriales,Sphingobacteriaceae,Pedobacter	6
OTU_622	Bacteria	4
OTU_634	Bacteria,Firmicutes,Bacilli,Lactobacillales,Streptococcaceae,Streptococcus,	6
OTU_641	Bacteria,Actinobacteria,Actinobacteria,Actinomycetales,Microbacteriaceae,Microbacterium	11
OTU_727	Bacteria,Actinobacteria,Actinobacteria,Actinomycetales,Microbacteriaceae,Microbacterium	7
OTU_888	Bacteria,Proteobacteria,Alphaproteobacteria,Rhizobiales	4
OTU_908	Bacteria,Firmicutes,Bacilli,Lactobacillales,Lactobacillaceae,Lactobacillus,	12
OTU_937	Bacteria,Actinobacteria,Actinobacteria,Actinomycetales,Microbacteriaceae	8
OTU_939	Bacteria,Proteobacteria,Gammaproteobacteria,Enterobacteriales,Enterobacteriaceae	7
OTU_584	Bacteria,Actinobacteria,Actinobacteria,Actinomycetales,Intrasporangiaceae,Phycicoccus	6
OTU_847	Bacteria,Proteobacteria,Deltaproteobacteria,Myxococcales,Myxococcaceae	9
OTU_895	Bacteria,Proteobacteria,Gammaproteobacteria,Xanthomonadales,Xanthomonadaceae,Lysobacter,	5
OTU_900	Bacteria,Proteobacteria,Gammaproteobacteria,Pseudomonadales,Pseudomonadaceae,Pseudomonas	2
OTU_907	Bacteria,Proteobacteria,Alphaproteobacteria,Rhizobiales,Brucellaceae,Ochrobactrum	6
OTU_910	Bacteria,Actinobacteria,Actinobacteria,Actinomycetales	1
OTU_929	Bacteria,Proteobacteria,Alphaproteobacteria,Rhizobiales,Hyphomicrobiaceae,Devosia	6
OTU_938	Bacteria,Actinobacteria,Actinobacteria,Actinomycetales,Microbacteriaceae,Curtobacterium,	7
OTU_531	Bacteria,Proteobacteria,Alphaproteobacteria,Rhizobiales,Phyllobacteriaceae,Aquamicrobium,	2
OTU_820	Bacteria,Firmicutes,Bacilli,Bacillales	12
OTU_646	Bacteria,Actinobacteria,Actinobacteria,Actinomycetales	1
OTU_729	Bacteria,Actinobacteria,Actinobacteria,Actinomycetales,Nocardioidaceae	5
OTU_780	Bacteria,Proteobacteria,Alphaproteobacteria,Rhizobiales,Rhizobiaceae,Ensifer	9
OTU_812	Bacteria,Proteobacteria,Gammaproteobacteria,Pseudomonadales,Pseudomonadaceae,Pseudomonas,	2
OTU_825	Bacteria,Actinobacteria,Actinobacteria,Actinomycetales,Corynebacteriaceae,Corynebacterium	5
OTU_843	Bacteria,Actinobacteria,Actinobacteria,Actinomycetales,Propionibacteriaceae,Propionibacterium,	7
OTU_625	Bacteria,Proteobacteria,Gammaproteobacteria,Enterobacteriales,Enterobacteriaceae	5
OTU_717	Bacteria,Proteobacteria,Betaproteobacteria,Burkholderiales,Alcaligenaceae,Alcaligenes	5
OTU_833	Bacteria,Proteobacteria,Betaproteobacteria,Burkholderiales,Comamonadaceae,Delftia	3
OTU_848	Bacteria,Proteobacteria,Alphaproteobacteria,Caulobacterales,Caulobacteraceae,Asticcacaulis,	7
OTU_587	Bacteria,Firmicutes,Bacilli,Lactobacillales,Enterococcaceae,Enterococcus	1
OTU_759	Bacteria,Bacteroidetes,Sphingobacteriia,Sphingobacteriales,Sphingobacteriaceae,Pedobacter	5
OTU_772	Bacteria,Bacteroidetes,Cytophagia,Cytophagales	1
OTU_841	Bacteria,Proteobacteria,Alphaproteobacteria,Sphingomonadales,Sphingomonadaceae,Sphingomonas,	3
OTU_707	Bacteria,Bacteroidetes,Sphingobacteriia,Sphingobacteriales,Sphingobacteriaceae,Pedobacter	4
OTU_926	Bacteria,Actinobacteria,Actinobacteria,Actinomycetales,Corynebacteriaceae,Corynebacterium,	5
OTU_782	Bacteria,Actinobacteria,Actinobacteria,Actinomycetales,Microbacteriaceae,Microbacterium	5
OTU_853	Bacteria,Actinobacteria,Actinobacteria,Actinomycetales,Corynebacteriaceae,Corynebacterium,	5
OTU_893	Bacteria,Proteobacteria,Alphaproteobacteria,Rhodobacterales,Rhodobacteraceae	6
OTU_596	Bacteria,Actinobacteria,Actinobacteria,Actinomycetales,Microbacteriaceae,Curtobacterium,	4
OTU_819	Bacteria,Firmicutes,Bacilli,Bacillales,Staphylococcaceae,Salinicoccus,	1
OTU_892	Bacteria,Proteobacteria,Gammaproteobacteria,Enterobacteriales,Enterobacteriaceae,Escherichia/Shigella,	5
OTU_933	Bacteria,Actinobacteria,Actinobacteria,Actinomycetales,Corynebacteriaceae,Corynebacterium	5
OTU_842	Bacteria,Actinobacteria,Actinobacteria,Actinomycetales,Nocardioidaceae	3
OTU_943	Bacteria,Proteobacteria,Alphaproteobacteria,Caulobacterales,Caulobacteraceae,Caulobacter,	4

## Sheet: Table S5
Table S5. Taxonomic composition of shared, appeared and disappeared OTUs.
	Number of OTU
phylum	shared	disappeared	appeared
Proteobacteria	258	47	159
Firmicutes	91	30	34
Bacteroidetes	13	25	11
Actinobacteria	157	33	89
Acidobacteria	0	4	0
Nitrospirae	0	1	0
Chloroflexi	0	1	0
Deinococcus-Thermus	0	0	1
Others	4	10	6
class	shared	disappeared	appeared
Deltaproteobacteria	9	1	35
Gammaproteobacteria	171	5	63
Bacilli	91	29	34
Flavobacteriia	11	13	1
Actinobacteria	157	33	89
Alphaproteobacteria	50	11	39
Betaproteobacteria	24	26	19
Sphingobacteriia	2	7	9
Cytophagia	0	5	1
Acidobacteria_Gp6	0	4	0
Nitrospira	0	1	0
Clostridia	0	1	0
Ardenticatenia	0	1	0
Deinococci	0	0	1
Others	8	14	9
order	shared	disappeared	appeared
Actinomycetales	157	27	89
Bacillales	90	28	26
Pseudomonadales	111	2	20
Enterobacteriales	44	0	33
Burkholderiales	24	24	18
Rhizobiales	30	3	18
Myxococcales	8	0	35
Flavobacteriales	11	13	1
Rhodobacterales	13	0	12
Sphingobacteriales	2	7	9
Xanthomonadales	6	0	9
Caulobacterales	4	0	5
Lactobacillales	1	0	8
Sphingomonadales	1	1	4
Cytophagales	0	5	1
Chromatiales	4	1	0
Rhodospirillales	0	4	0
Gp6	0	4	0
Alteromonadales	2	0	0
Euzebyales	0	2	0
Others	15	30	12
family	shared	disappeared	appeared
Pseudomonadaceae	108	2	20
Microbacteriaceae	52	9	28
Enterobacteriaceae	44	0	33
Micrococcaceae	48	8	4
Planococcaceae	51	4	4
Bacillaceae_1	18	19	7
Myxococcaceae	8	0	34
Nocardioidaceae	8	5	17
Comamonadaceae	10	2	14
Oxalobacteraceae	10	16	0
Flavobacteriaceae	11	13	1
Rhodobacteraceae	13	0	12
Rhizobiaceae	13	2	6
Sphingobacteriaceae	2	7	8
Xanthomonadaceae	6	0	9
Hyphomicrobiaceae	5	0	6
Caulobacteraceae	4	0	5
Phyllobacteriaceae	7	0	1
Cellulomonadaceae	5	0	3
Sanguibacteraceae	5	0	2
Others	95	64	86
genus	shared	disappeared	appeared
Pseudomonas	108	1	20
Arthrobacter	41	6	1
Bacillus	17	18	7
Microbacterium	21	0	15
Pantoea	14	0	6
Nocardioides	4	5	10
Paracoccus	8	0	9
Escherichia/Shigella	9	0	7
Flavobacterium	9	6	0
Pedobacter	1	5	8
Rhizobium	11	1	2
Curtobacterium	6	0	5
Myxococcus	4	0	6
Devosia	5	0	4
Planomicrobium	9	0	0
Aeromicrobium	4	0	4
Lysobacter	3	0	5
Sanguibacter	5	0	2
Corynebacterium	0	0	7
Phycicoccus	0	0	6
Others	244	109	176

## Sheet: Table S6
Table S6. Fate and growth metabolic potential of each OTU.
OTU	Dominant or rare in raw-communities	Appearing number of sub-communities	Number of sub-communities as dominant OTU	Number of sub-communities as rare OTU	Group	Taxonomy	Copy number of 16S rRNA operon at the family level	Average of metabolic pathway completeness, predicted from PICRUSt2 (%)	Metabolic gene number of OTU, predicted from PICRUSt2
OTU_2	Rare	878	354	524	Group A	Bacteria,Proteobacteria,Deltaproteobacteria,Myxococcales,Myxococcaceae,Myxococcus,	3.46	32.7942	1579
OTU_1	Dominant	801	333	468	Group A	Bacteria,Proteobacteria,Gammaproteobacteria,Pseudomonadales,Pseudomonadaceae,Pseudomonas	4.39	36.6913	2162
OTU_4	Dominant	585	239	346	Group A	Bacteria,Proteobacteria,Gammaproteobacteria,Pseudomonadales,Pseudomonadaceae,Pseudomonas,	4.39	36.1595	2248
OTU_5	Rare	602	179	423	Group A	Bacteria,Actinobacteria,Actinobacteria,Actinomycetales,Microbacteriaceae,Microbacterium,	1.82	23.1947	986
OTU_23	Rare	621	157	464	Group A	Bacteria,Proteobacteria,Gammaproteobacteria,Enterobacteriales,Enterobacteriaceae,Escherichia/Shigella,	4.87	44.6963	2797
OTU_3	Dominant	558	146	412	Group A	Bacteria,Firmicutes,Bacilli,Bacillales,Planococcaceae	9.79	25.8767	1400
OTU_29	Rare	576	140	436	Group A	Bacteria,Proteobacteria,Gammaproteobacteria,Enterobacteriales,Enterobacteriaceae,Escherichia/Shigella	4.87	45.1103	2862
OTU_7	Rare	400	105	295	Group A	Bacteria,Proteobacteria,Gammaproteobacteria,Pseudomonadales,Pseudomonadaceae,Pseudomonas	4.39	32.5168	2015
OTU_17	Rare	311	86	225	Group A	Bacteria,Proteobacteria,Gammaproteobacteria,Pseudomonadales,Pseudomonadaceae,Pseudomonas,	4.39	39.0505	2325
OTU_8	Rare	186	80	106	Group A	Bacteria,Proteobacteria,Alphaproteobacteria,Rhodobacterales,Rhodobacteraceae,Albirhodobacter,	2.48	35.1542	1515
OTU_87	Rare	325	79	246	Group A	Bacteria,Proteobacteria,Deltaproteobacteria,Myxococcales,Myxococcaceae	3.46	35.1709	1894
OTU_9	Rare	223	61	162	Group A	Bacteria,Actinobacteria,Actinobacteria,Actinomycetales,Sanguibacteraceae,Sanguibacter,	3.5	29.6919	1286
OTU_18	Rare	210	55	155	Group A	Bacteria,Proteobacteria,Gammaproteobacteria,Pseudomonadales,Pseudomonadaceae,Pseudomonas,	4.39	32.1775	1935
OTU_10	Rare	170	50	120	Group A	Bacteria,Proteobacteria,Gammaproteobacteria,Enterobacteriales,Enterobacteriaceae,Pantoea	4.87	39.9402	2334
OTU_16	Rare	167	48	119	Group A	Bacteria,Proteobacteria,Gammaproteobacteria,Enterobacteriales,Enterobacteriaceae,Pantoea	4.87	39.9402	2338
OTU_13	Rare	151	47	104	Group A	Bacteria,Actinobacteria,Actinobacteria,Actinomycetales,Micrococcaceae,Arthrobacter,	3.38	23.5435	1166
OTU_11	Dominant	197	46	151	Group A	Bacteria,Actinobacteria,Actinobacteria,Actinomycetales,Micrococcaceae,Arthrobacter,	3.38	27.8469	1347
OTU_6	Dominant	275	44	231	Group A	Bacteria,Bacteroidetes,Flavobacteriia,Flavobacteriales,Flavobacteriaceae,Flavobacterium	3.03	28.6579	1135
OTU_15	Rare	128	37	91	Group A	Bacteria,Proteobacteria,Alphaproteobacteria,Rhodobacterales,Rhodobacteraceae,Paracoccus,	2.48	36.7084	1989
OTU_14	Rare	159	36	123	Group A	Bacteria,Actinobacteria,Actinobacteria,Actinomycetales,Micrococcaceae,Arthrobacter	3.38	28.3638	1368
OTU_219	Rare	76	35	41	Group A	Bacteria,Proteobacteria,Gammaproteobacteria,Pseudomonadales,Pseudomonadaceae,Pseudomonas	4.39	26.5901	1121
OTU_690	Dominant	160	34	126	Group A	Bacteria,Proteobacteria,Gammaproteobacteria,Pseudomonadales,Pseudomonadaceae,Pseudomonas	4.39	20.5963	861
OTU_133	Rare	131	32	99	Group A	Bacteria,Proteobacteria,Gammaproteobacteria,Pseudomonadales,Pseudomonadaceae,Pseudomonas	4.39	35.3678	2096
OTU_210	Rare	148	28	120	Group A	Bacteria,Firmicutes,Bacilli,Bacillales,Planococcaceae	9.79	35.639	2223
OTU_12	Rare	138	27	111	Group A	Bacteria,Proteobacteria,Gammaproteobacteria,Pseudomonadales,Pseudomonadaceae,Pseudomonas	4.39	35.4663	2069
OTU_295	Rare	357	26	331	Group A	Bacteria,Proteobacteria,Deltaproteobacteria,Myxococcales,Myxococcaceae,Myxococcus,	3.46	23.9303	1011
OTU_335	Rare	162	23	139	Group A	Bacteria,Proteobacteria,Gammaproteobacteria,Pseudomonadales,Pseudomonadaceae,Pseudomonas	4.39	34.8916	2128
OTU_521	Rare	364	22	342	Group A	Bacteria,Proteobacteria,Gammaproteobacteria,Pseudomonadales,Pseudomonadaceae,Pseudomonas	4.39	37.5756	2162
OTU_387	Rare	298	22	276	Group A	Bacteria,Proteobacteria,Deltaproteobacteria	#N/A	32.2386	1415
OTU_28	Dominant	94	21	73	Group A	Bacteria,Actinobacteria,Actinobacteria,Actinomycetales,Micrococcaceae,Arthrobacter	3.38	27.4407	1405
OTU_21	Rare	92	19	73	Group A	Bacteria,Proteobacteria,Gammaproteobacteria,Pseudomonadales,Pseudomonadaceae,Pseudomonas	4.39	32.5168	2015
OTU_62	Rare	147	17	130	Group A	Bacteria,Proteobacteria,Gammaproteobacteria,Pseudomonadales,Moraxellaceae,Psychrobacter	4.96	26.5273	1407
OTU_377	Rare	138	17	121	Group A	Bacteria,Proteobacteria,Gammaproteobacteria,Pseudomonadales,Pseudomonadaceae,Pseudomonas,	4.39	36.1595	2248
OTU_229	Rare	90	17	73	Group A	Bacteria,Proteobacteria,Gammaproteobacteria,Enterobacteriales,Enterobacteriaceae	4.87	32.1348	1628
OTU_32	Rare	43	17	26	Group A	Bacteria,Proteobacteria,Gammaproteobacteria,Enterobacteriales,Enterobacteriaceae,Pantoea	4.87	39.2846	2328
OTU_43	Rare	38	16	22	Group A	Bacteria,Proteobacteria,Alphaproteobacteria,Rhizobiales,Hyphomicrobiaceae,Devosia	1.86	31.3744	1476
OTU_19	Rare	73	15	58	Group A	Bacteria,Proteobacteria,Gammaproteobacteria,Enterobacteriales,Enterobacteriaceae,Pantoea	4.87	39.2846	2328
OTU_24	Rare	66	15	51	Group A	Bacteria,Actinobacteria,Actinobacteria,Actinomycetales,Nocardioidaceae,Aeromicrobium,	2.02	23.8654	1254
OTU_193	Rare	92	14	78	Group A	Bacteria,Proteobacteria,Gammaproteobacteria,Pseudomonadales,Pseudomonadaceae,Pseudomonas	4.39	36.0359	1774
OTU_593	Rare	104	13	91	Group A	Bacteria,Actinobacteria,Actinobacteria,Actinomycetales,Microbacteriaceae	1.82	24.0935	1106
OTU_191	Rare	87	13	74	Group A	Bacteria,Actinobacteria,Actinobacteria,Actinomycetales,Microbacteriaceae,Microbacterium,	1.82	23.1947	986
OTU_395	Rare	84	13	71	Group A	Bacteria,Proteobacteria,Gammaproteobacteria,Pseudomonadales,Pseudomonadaceae,Pseudomonas	4.39	33.318	2113
OTU_20	Rare	81	13	68	Group A	Bacteria,Proteobacteria,Betaproteobacteria,Burkholderiales,Comamonadaceae	2.92	29.9117	1585
OTU_44	Rare	36	13	23	Group A	Bacteria,Proteobacteria,Gammaproteobacteria,Enterobacteriales,Enterobacteriaceae,Pantoea	4.87	39.2846	2328
OTU_41	Rare	31	13	18	Group A	Bacteria,Proteobacteria,Gammaproteobacteria,Enterobacteriales,Enterobacteriaceae,Pantoea	4.87	39.2846	2328
OTU_905	Rare	133	12	121	Group A	Bacteria,Firmicutes,Bacilli,Bacillales,Planococcaceae	9.79	27.5674	1464
OTU_557	Rare	93	12	81	Group A	Bacteria	#N/A	35.4663	2069
OTU_30	Rare	86	12	74	Group A	Bacteria,Actinobacteria,Actinobacteria,Actinomycetales,Micrococcaceae,Arthrobacter,	3.38	25.375	1352
OTU_25	Rare	64	12	52	Group A	Bacteria,Actinobacteria,Actinobacteria,Actinomycetales,Sanguibacteraceae,Sanguibacter	3.5	29.6919	1286
OTU_471	Rare	64	12	52	Group A	Bacteria,Proteobacteria,Gammaproteobacteria,Pseudomonadales,Pseudomonadaceae,Pseudomonas	4.39	32.462	1501
OTU_36	Rare	49	12	37	Group A	Bacteria,Actinobacteria,Actinobacteria,Actinomycetales,Sanguibacteraceae,Sanguibacter	3.5	29.6919	1286
OTU_121	Rare	252	11	241	Group A	Bacteria,Proteobacteria,Deltaproteobacteria,Myxococcales,Myxococcaceae,Myxococcus,	3.46	32.2386	1415
OTU_386	Rare	132	11	121	Group A	Bacteria,Actinobacteria,Actinobacteria,Actinomycetales,Micrococcaceae,Arthrobacter	3.38	27.4256	1406
OTU_650	Rare	117	11	106	Group A	Bacteria,Proteobacteria,Gammaproteobacteria,Pseudomonadales,Pseudomonadaceae,Pseudomonas	4.39	35.3678	2096
OTU_353	Rare	103	11	92	Group A	Bacteria,Proteobacteria,Gammaproteobacteria,Pseudomonadales,Pseudomonadaceae,Pseudomonas,	4.39	38.9606	2268
OTU_178	Rare	48	11	37	Group A	Bacteria,Firmicutes,Bacilli,Bacillales,Planococcaceae	9.79	26.5169	1468
OTU_22	Rare	45	11	34	Group A	Bacteria,Proteobacteria,Alphaproteobacteria,Rhodobacterales,Rhodobacteraceae,Paracoccus	2.48	33.9301	1606
OTU_857	Rare	258	10	248	Group A	Bacteria,Proteobacteria,Deltaproteobacteria,Myxococcales,Myxococcaceae	3.46	32.2386	1415
OTU_880	Rare	95	10	85	Group A	Bacteria,Proteobacteria,Gammaproteobacteria,Pseudomonadales,Pseudomonadaceae,Pseudomonas	4.39	33.219	1858
OTU_303	Rare	55	10	45	Group A	Bacteria,Actinobacteria,Actinobacteria,Actinomycetales	#N/A	35.1709	1894
OTU_31	Rare	50	10	40	Group A	Bacteria,Actinobacteria,Actinobacteria,Actinomycetales,Sanguibacteraceae,Sanguibacter,	3.5	29.6919	1286
OTU_835	Rare	43	10	33	Group A	Bacteria,Actinobacteria,Actinobacteria,Actinomycetales,Sanguibacteraceae,Sanguibacter	3.5	29.6919	1286
OTU_27	Rare	40	10	30	Group A	Bacteria,Actinobacteria,Actinobacteria,Actinomycetales,Nocardiaceae,Nocardia,	3.73	29.3087	1579
OTU_84	Rare	302	9	293	Group B	Bacteria,Actinobacteria,Actinobacteria,Actinomycetales,Microbacteriaceae,Microbacterium	1.82	27.7469	1247
OTU_902	Rare	166	9	157	Group B	Bacteria,Firmicutes,Bacilli,Bacillales,Planococcaceae	9.79	27.5997	1383
OTU_411	Rare	133	9	124	Group B	Bacteria,Proteobacteria,Gammaproteobacteria,Pseudomonadales,Pseudomonadaceae,Pseudomonas	4.39	34.5977	2147
OTU_257	Rare	77	9	68	Group B	Bacteria,Firmicutes,Bacilli,Bacillales,Planococcaceae	9.79	20.5963	861
OTU_72	Rare	61	9	52	Group B	Bacteria,Proteobacteria,Alphaproteobacteria,Rhizobiales,Rhizobiaceae,Rhizobium	3.16	38.2329	1744
OTU_617	Rare	44	9	35	Group B	Bacteria,Proteobacteria,Alphaproteobacteria,Rhodobacterales,Rhodobacteraceae,Albirhodobacter,	2.48	30.4635	1386
OTU_63	Rare	31	9	22	Group B	Bacteria,Proteobacteria,Gammaproteobacteria,Pseudomonadales,Pseudomonadaceae,Pseudomonas,	4.39	39.4106	2029
OTU_656	Rare	138	8	130	Group B	Bacteria,Proteobacteria,Gammaproteobacteria,Pseudomonadales,Pseudomonadaceae,Pseudomonas,	4.39	33.6753	2133
OTU_46	Rare	49	8	41	Group B	Bacteria,Actinobacteria,Actinobacteria,Actinomycetales,Micrococcaceae,Arthrobacter,	3.38	25.375	1352
OTU_26	Rare	27	8	19	Group B	Bacteria,Firmicutes,Bacilli,Bacillales,Bacillaceae_1,Bacillus	#N/A	27.8789	1363
OTU_70	Rare	24	8	16	Group B	Bacteria,Proteobacteria,Alphaproteobacteria,Rhizobiales,Aurantimonadaceae,Aurantimonas,	2.2	34.6666	1584
OTU_165	Rare	315	7	308	Group B	Bacteria,Proteobacteria,Gammaproteobacteria,Pseudomonadales,Pseudomonadaceae,Pseudomonas,	4.39	31.2646	1991
OTU_547	Rare	179	7	172	Group B	Bacteria,Actinobacteria,Actinobacteria,Actinomycetales,Microbacteriaceae,Microbacterium,	1.82	23.1947	986
OTU_537	Rare	152	7	145	Group B	Bacteria,Firmicutes,Bacilli,Bacillales,Planococcaceae	9.79	25.8767	1400
OTU_497	Rare	133	7	126	Group B	Bacteria,Proteobacteria,Gammaproteobacteria,Pseudomonadales,Pseudomonadaceae,Pseudomonas	4.39	23.3632	853
OTU_299	Rare	108	7	101	Group B	Bacteria,Proteobacteria,Gammaproteobacteria,Pseudomonadales,Pseudomonadaceae,Pseudomonas	4.39	33.2522	2069
OTU_529	Rare	85	7	78	Group B	Bacteria,Proteobacteria,Gammaproteobacteria,Pseudomonadales,Pseudomonadaceae,Pseudomonas,	4.39	37.2654	2191
OTU_821	Rare	85	7	78	Group B	Bacteria,Proteobacteria	#N/A	23.7287	936
OTU_341	Rare	73	7	66	Group B	Bacteria,Proteobacteria,Gammaproteobacteria,Pseudomonadales,Pseudomonadaceae,Pseudomonas	4.39	23.4775	1196
OTU_366	Rare	58	7	51	Group B	Bacteria,Proteobacteria,Alphaproteobacteria,Rhodobacterales,Rhodobacteraceae,Paracoccus	2.48	33.9301	1606
OTU_245	Rare	39	7	32	Group B	Bacteria,Firmicutes,Bacilli,Bacillales	#N/A	20.5963	861
OTU_945	Rare	385	6	379	Group B	Bacteria,Proteobacteria,Deltaproteobacteria,Myxococcales,Myxococcaceae	3.46	23.9303	1011
OTU_236	Rare	120	6	114	Group B	Bacteria,Proteobacteria,Gammaproteobacteria,Pseudomonadales,Pseudomonadaceae,Pseudomonas,	4.39	36.1595	2248
OTU_95	Rare	112	6	106	Group B	Bacteria,Proteobacteria,Alphaproteobacteria,Sphingomonadales,Sphingomonadaceae,Sphingomonas	1.8	31.0552	1436
OTU_282	Rare	68	6	62	Group B	Bacteria,Firmicutes,Bacilli,Bacillales,Planococcaceae	9.79	20.5963	861
OTU_88	Rare	48	6	42	Group B	Bacteria,Proteobacteria,Gammaproteobacteria,Xanthomonadales,Xanthomonadaceae,Lysobacter,	2.05	30.8144	1624
OTU_203	Rare	47	6	41	Group B	Bacteria,Firmicutes,Bacilli,Bacillales,Planococcaceae,Planomicrobium,	9.79	20.5963	861
OTU_215	Rare	37	6	31	Group B	Bacteria,Firmicutes,Bacilli,Bacillales,Planococcaceae,Planomicrobium	9.79	25.8767	1400
OTU_59	Rare	24	6	18	Group B	Bacteria,Bacteroidetes,Sphingobacteriia,Sphingobacteriales,Sphingobacteriaceae,Pedobacter	3.77	30.1126	1235
OTU_48	Rare	18	6	12	Group B	Bacteria,Proteobacteria,Gammaproteobacteria,Pseudomonadales,Pseudomonadaceae,Pseudomonas,	4.39	39.0415	1962
OTU_204	Rare	198	5	193	Group B	Bacteria,Proteobacteria,Gammaproteobacteria,Pseudomonadales,Pseudomonadaceae,Pseudomonas	4.39	35.1709	1894
OTU_832	Rare	171	5	166	Group B	Bacteria,Proteobacteria,Deltaproteobacteria,Myxococcales,Myxococcaceae	3.46	27.265	1297
OTU_416	Rare	147	5	142	Group B	Bacteria,Proteobacteria,Gammaproteobacteria,Pseudomonadales,Pseudomonadaceae,Pseudomonas	4.39	36.7151	2113
OTU_102	Rare	139	5	134	Group B	Bacteria,Actinobacteria,Actinobacteria,Actinomycetales,Microbacteriaceae,Curtobacterium,	1.82	23.8969	1040
OTU_579	Rare	136	5	131	Group B	Bacteria,Proteobacteria,Gammaproteobacteria,Pseudomonadales,Pseudomonadaceae,Pseudomonas	4.39	23.4775	1196
OTU_385	Rare	90	5	85	Group B	Bacteria,Proteobacteria,Gammaproteobacteria,Pseudomonadales,Pseudomonadaceae,Pseudomonas	4.39	32.7016	1532
OTU_336	Rare	85	5	80	Group B	Bacteria,Actinobacteria,Actinobacteria,Actinomycetales,Microbacteriaceae	1.82	24.7846	1095
OTU_56	Dominant	79	5	74	Group B	Bacteria,Actinobacteria,Actinobacteria,Actinomycetales,Micrococcaceae,Arthrobacter	3.38	23.5435	1166
OTU_244	Rare	79	5	74	Group B	Bacteria,Firmicutes,Bacilli,Bacillales	#N/A	27.5997	1383
OTU_475	Rare	68	5	63	Group B	Bacteria,Firmicutes,Bacilli,Bacillales	#N/A	26.7978	1427
OTU_176	Rare	58	5	53	Group B	Bacteria,Proteobacteria,Gammaproteobacteria,Pseudomonadales,Pseudomonadaceae,Pseudomonas	4.39	36.2071	2137
OTU_118	Rare	53	5	48	Group B	Bacteria,Actinobacteria,Actinobacteria,Actinomycetales,Nocardioidaceae,Nocardioides,	2.02	30.4604	1496
OTU_80	Rare	48	5	43	Group B	Bacteria,Proteobacteria,Gammaproteobacteria,Pseudomonadales,Pseudomonadaceae,Pseudomonas	4.39	33.4478	2019
OTU_34	Rare	46	5	41	Group B	Bacteria,Firmicutes,Bacilli,Bacillales,Planococcaceae	9.79	24.9593	1358
OTU_271	Rare	37	5	32	Group B	Bacteria,Proteobacteria,Gammaproteobacteria,Pseudomonadales,Pseudomonadaceae,Pseudomonas	4.39	38.9606	2268
OTU_50	Rare	29	5	24	Group B	Bacteria,Actinobacteria,Actinobacteria,Actinomycetales,Nocardiopsaceae,Nocardiopsis,	4.33	30.8258	1510
OTU_183	Rare	24	5	19	Group B	Bacteria,Proteobacteria,Alphaproteobacteria,Rhodobacterales,Rhodobacteraceae,Paracoccus	2.48	33.9301	1606
OTU_260	Rare	23	5	18	Group B	Bacteria,Actinobacteria,Actinobacteria,Actinomycetales,Microbacteriaceae,Microbacterium	1.82	24.4492	1082
OTU_52	Rare	23	5	18	Group B	Bacteria,Firmicutes,Bacilli,Bacillales,Planococcaceae,Sporosarcina	9.79	25.3003	1393
OTU_39	Rare	21	5	16	Group B	Bacteria,Proteobacteria,Gammaproteobacteria,Pseudomonadales,Pseudomonadaceae,Pseudomonas,	4.39	39.0415	1962
OTU_65	Rare	9	5	4	Group B	Bacteria,Proteobacteria,Alphaproteobacteria,Rhizobiales,Phyllobacteriaceae,Hoeflea,	1.56	42.4837	1887
OTU_399	Rare	331	4	327	Group B	Bacteria,Proteobacteria	#N/A	32.7016	1532
OTU_713	Rare	55	4	51	Group B	Bacteria,Actinobacteria,Actinobacteria,Actinomycetales	#N/A	36.7151	2113
OTU_747	Rare	54	4	50	Group B	Bacteria,Proteobacteria,Gammaproteobacteria,Pseudomonadales,Pseudomonadaceae,Pseudomonas	4.39	32.462	1501
OTU_803	Rare	48	4	44	Group B	Bacteria,Proteobacteria,Gammaproteobacteria,Pseudomonadales,Pseudomonadaceae,Pseudomonas	4.39	29.7506	1472
OTU_334	Rare	47	4	43	Group B	Bacteria,Proteobacteria,Gammaproteobacteria,Enterobacteriales,Enterobacteriaceae	4.87	39.2846	2328
OTU_935	Rare	42	4	38	Group B	Bacteria,Actinobacteria,Actinobacteria,Actinomycetales,Micrococcaceae,Arthrobacter	3.38	25.993	1385
OTU_75	Rare	37	4	33	Group B	Bacteria,Actinobacteria,Actinobacteria,Actinomycetales,Nocardioidaceae,Aeromicrobium	2.02	23.5081	1134
OTU_195	Rare	36	4	32	Group B	Bacteria,Actinobacteria,Actinobacteria,Actinomycetales,Micrococcaceae,Arthrobacter	3.38	25.2169	1235
OTU_823	Rare	36	4	32	Group B	Bacteria,Firmicutes,Bacilli,Bacillales,Planococcaceae	9.79	27.6798	1500
OTU_38	Rare	33	4	29	Group B	Bacteria,Actinobacteria,Actinobacteria,Actinomycetales,Micrococcaceae,Arthrobacter	3.38	27.7065	1341
OTU_45	Rare	30	4	26	Group B	Bacteria,Proteobacteria,Gammaproteobacteria,Pseudomonadales,Pseudomonadaceae,Pseudomonas,	4.39	33.0388	1957
OTU_33	Rare	29	4	25	Group B	Bacteria,Proteobacteria,Gammaproteobacteria,Enterobacteriales,Enterobacteriaceae,Pantoea	4.87	39.2846	2328
OTU_37	Rare	29	4	25	Group B	Bacteria,Proteobacteria,Gammaproteobacteria,Pseudomonadales,Pseudomonadaceae,Pseudomonas,	4.39	37.5646	1906
OTU_752	Rare	25	4	21	Group B	Bacteria,Proteobacteria	#N/A	31.3744	1476
OTU_69	Rare	24	4	20	Group B	Bacteria,Actinobacteria,Actinobacteria,Actinomycetales,Micrococcaceae,Arthrobacter	3.38	29.3469	1401
OTU_40	Rare	20	4	16	Group B	Bacteria,Actinobacteria,Actinobacteria,Actinomycetales,Micrococcaceae,Arthrobacter	3.38	28.3654	1292
OTU_35	Rare	19	4	15	Group B	Bacteria,Proteobacteria,Gammaproteobacteria,Enterobacteriales,Enterobacteriaceae,Erwinia	4.87	39.6963	2299
OTU_71	Rare	19	4	15	Group B	Bacteria,Actinobacteria,Actinobacteria,Actinomycetales,Micrococcaceae,Arthrobacter	3.38	25.993	1385
OTU_233	Rare	17	4	13	Group B	Bacteria,Proteobacteria,Gammaproteobacteria,Pseudomonadales,Pseudomonadaceae,Pseudomonas	4.39	26.5901	1121
OTU_379	Rare	17	4	13	Group B	Bacteria,Actinobacteria,Actinobacteria,Actinomycetales,Microbacteriaceae,Microbacterium	1.82	24.3368	1155
OTU_701	Rare	17	4	13	Group B	Bacteria,Proteobacteria,Gammaproteobacteria,Pseudomonadales,Pseudomonadaceae,Pseudomonas	4.39	24.5691	1068
OTU_64	Rare	16	4	12	Group B	Bacteria,Proteobacteria,Gammaproteobacteria,Pseudomonadales,Pseudomonadaceae,Pseudomonas,	4.39	37.8123	1950
OTU_60	Rare	15	4	11	Group B	Bacteria,Proteobacteria,Gammaproteobacteria,Enterobacteriales,Enterobacteriaceae	4.87	39.6963	2299
OTU_274	Rare	13	4	9	Group B	Bacteria,Actinobacteria,Actinobacteria,Actinomycetales,Microbacteriaceae,Microbacterium	1.82	24.3368	1155
OTU_61	Rare	13	4	9	Group B	Bacteria,Actinobacteria,Actinobacteria,Actinomycetales,Nocardioidaceae,Aeromicrobium	2.02	25.3129	1264
OTU_82	Rare	13	4	9	Group B	Bacteria,Firmicutes,Bacilli,Bacillales,Bacillaceae_1,Bacillus,	#N/A	27.8789	1363
OTU_884	Rare	97	3	94	Group B	Bacteria,Firmicutes,Bacilli,Bacillales,Planococcaceae,Planomicrobium,	9.79	25.8767	1400
OTU_655	Rare	88	3	85	Group B	Bacteria,Bacteroidetes,Flavobacteriia,Flavobacteriales,Flavobacteriaceae,Flavobacterium	3.03	27.4992	1095
OTU_309	Rare	80	3	77	Group B	Bacteria,Proteobacteria,Deltaproteobacteria,Myxococcales,Myxococcaceae,Myxococcus,	3.46	32.2386	1415
OTU_533	Rare	68	3	65	Group B	Bacteria,Proteobacteria,Gammaproteobacteria,Pseudomonadales,Pseudomonadaceae,Pseudomonas	4.39	26.5901	1121
OTU_914	Rare	60	3	57	Group B	Bacteria,Actinobacteria,Actinobacteria,Actinomycetales	#N/A	36.7151	2113
OTU_516	Rare	54	3	51	Group B	Bacteria,Proteobacteria,Gammaproteobacteria,Pseudomonadales,Pseudomonadaceae,Pseudomonas	4.39	24.0334	974
OTU_94	Rare	35	3	32	Group B	Bacteria,Actinobacteria,Actinobacteria,Actinomycetales,Micrococcaceae,Arthrobacter	3.38	27.4256	1406
OTU_179	Rare	29	3	26	Group B	Bacteria,Actinobacteria,Actinobacteria,Actinomycetales	#N/A	29.6919	1286
OTU_559	Rare	24	3	21	Group B	Bacteria,Proteobacteria,Deltaproteobacteria,Myxococcales,Myxococcaceae	3.46	27.265	1297
OTU_139	Rare	23	3	20	Group B	Bacteria,Actinobacteria,Actinobacteria,Actinomycetales,Cellulomonadaceae,Cellulomonas,	2.61	30.9486	1234
OTU_49	Rare	17	3	14	Group B	Bacteria,Actinobacteria,Actinobacteria,Actinomycetales,Microbacteriaceae,Plantibacter	1.82	27.266	1247
OTU_147	Rare	16	3	13	Group B	Bacteria,Actinobacteria,Actinobacteria,Actinomycetales	#N/A	23.8654	1254
OTU_67	Rare	16	3	13	Group B	Bacteria,Actinobacteria,Actinobacteria,Actinomycetales,Micrococcaceae,Arthrobacter	3.38	26.257	1406
OTU_58	Rare	15	3	12	Group B	Bacteria,Proteobacteria,Alphaproteobacteria,Rhodobacterales,Rhodobacteraceae,Paracoccus	2.48	33.9301	1606
OTU_157	Rare	14	3	11	Group B	Bacteria,Actinobacteria,Actinobacteria,Actinomycetales,Micrococcaceae,Arthrobacter,	3.38	25.2169	1235
OTU_348	Rare	14	3	11	Group B	Bacteria,Firmicutes,Bacilli,Bacillales	#N/A	20.5963	861
OTU_881	Rare	14	3	11	Group B	Bacteria,Firmicutes,Bacilli,Bacillales,Bacillaceae_1,Bacillus	#N/A	27.8789	1363
OTU_125	Rare	13	3	10	Group B	Bacteria,Actinobacteria,Actinobacteria,Actinomycetales,Microbacteriaceae,Pseudoclavibacter	1.82	20.6385	909
OTU_42	Rare	13	3	10	Group B	Bacteria,Proteobacteria,Gammaproteobacteria,Chromatiales,Chromatiaceae,Rheinheimera	2.75	29.6741	1636
OTU_96	Rare	13	3	10	Group B	Bacteria,Proteobacteria,Alphaproteobacteria,Rhizobiales,Rhizobiaceae,Rhizobium	3.16	37.0598	1847
OTU_104	Rare	12	3	9	Group B	Bacteria,Actinobacteria,Actinobacteria,Actinomycetales,Nocardiaceae,Rhodococcus,	3.73	27.8677	1499
OTU_181	Rare	12	3	9	Group B	Bacteria,Proteobacteria,Betaproteobacteria,Burkholderiales,Comamonadaceae	2.92	34.7999	1869
OTU_66	Rare	11	3	8	Group B	Bacteria,Proteobacteria,Alphaproteobacteria,Rhodobacterales,Rhodobacteraceae,Labrenzia	2.48	41.4272	1960
OTU_91	Rare	5	3	2	Group B	Bacteria,Proteobacteria,Gammaproteobacteria,Enterobacteriales,Enterobacteriaceae	4.87	39.2846	2328
OTU_519	Rare	122	2	120	Group B	Bacteria,Proteobacteria,Gammaproteobacteria,Pseudomonadales,Pseudomonadaceae,Pseudomonas	4.39	32.7016	1532
OTU_714	Rare	113	2	111	Group B	Bacteria,Proteobacteria,Gammaproteobacteria,Pseudomonadales,Pseudomonadaceae,Pseudomonas	4.39	31.2646	1991
OTU_270	Rare	105	2	103	Group B	Bacteria,Proteobacteria,Gammaproteobacteria,Pseudomonadales,Pseudomonadaceae,Pseudomonas,	4.39	42.2157	2531
OTU_465	Rare	79	2	77	Group B	Bacteria,Actinobacteria,Actinobacteria,Actinomycetales	#N/A	23.0542	989
OTU_737	Rare	75	2	73	Group B	Bacteria,Proteobacteria,Gammaproteobacteria,Pseudomonadales,Pseudomonadaceae,Pseudomonas	4.39	34.0573	2204
OTU_863	Rare	74	2	72	Group B	Bacteria,Firmicutes,Bacilli,Bacillales,Planococcaceae	9.79	20.5963	861
OTU_324	Rare	68	2	66	Group B	Bacteria,Proteobacteria,Gammaproteobacteria,Pseudomonadales,Pseudomonadaceae,Pseudomonas	4.39	36.2071	2137
OTU_434	Rare	66	2	64	Group B	Bacteria,Firmicutes,Bacilli,Bacillales,Planococcaceae	9.79	27.5997	1383
OTU_588	Rare	44	2	42	Group B	Bacteria,Firmicutes,Bacilli,Bacillales,Planococcaceae	9.79	27.6798	1500
OTU_762	Rare	38	2	36	Group B	Bacteria,Proteobacteria,Gammaproteobacteria,Pseudomonadales,Pseudomonadaceae,Pseudomonas,	4.39	26.5901	1121
OTU_199	Rare	36	2	34	Group B	Bacteria,Actinobacteria,Actinobacteria,Actinomycetales,Microbacteriaceae	1.82	24.7846	1095
OTU_347	Rare	36	2	34	Group B	Bacteria,Proteobacteria,Alphaproteobacteria,Rhizobiales,Rhizobiaceae	3.16	30.7346	1325
OTU_669	Rare	33	2	31	Group B	Bacteria,Firmicutes,Bacilli,Bacillales,Planococcaceae	9.79	25.8767	1400
OTU_767	Rare	33	2	31	Group B	Bacteria,Proteobacteria,Gammaproteobacteria,Enterobacteriales,Enterobacteriaceae	4.87	20.639	925
OTU_810	Rare	31	2	29	Group B	Bacteria,Actinobacteria,Actinobacteria,Actinomycetales	#N/A	36.7151	2113
OTU_678	Rare	30	2	28	Group B	Bacteria,Actinobacteria,Actinobacteria,Actinomycetales	#N/A	36.7151	2113
OTU_51	Dominant	26	2	24	Group B	Bacteria,Firmicutes,Bacilli,Bacillales,Planococcaceae,Paenisporosarcina,	9.79	26.8076	1289
OTU_197	Rare	25	2	23	Group B	Bacteria,Actinobacteria,Actinobacteria,Actinomycetales	#N/A	26.7247	1291
OTU_374	Rare	22	2	20	Group B	Bacteria	#N/A	26.4907	1032
OTU_313	Rare	21	2	19	Group B	Bacteria,Actinobacteria,Actinobacteria,Actinomycetales,Microbacteriaceae,Microbacterium,	1.82	24.5222	1113
OTU_81	Rare	21	2	19	Group B	Bacteria,Proteobacteria,Gammaproteobacteria,Pseudomonadales,Pseudomonadaceae,Pseudomonas,	4.39	35.346	1926
OTU_333	Rare	20	2	18	Group B	Bacteria,Proteobacteria,Gammaproteobacteria,Enterobacteriales,Enterobacteriaceae	4.87	32.1348	1628
OTU_362	Rare	20	2	18	Group B	Bacteria,Proteobacteria,Gammaproteobacteria,Pseudomonadales,Pseudomonadaceae,Pseudomonas	4.39	23.4775	1196
OTU_86	Rare	18	2	16	Group B	Bacteria,Proteobacteria,Alphaproteobacteria,Rhizobiales,Rhizobiaceae,Rhizobium	3.16	38.2329	1744
OTU_238	Rare	16	2	14	Group B	Bacteria,Actinobacteria,Actinobacteria,Actinomycetales,Microbacteriaceae,Microbacterium,	1.82	24.5222	1113
OTU_54	Rare	16	2	14	Group B	Bacteria,Firmicutes,Bacilli,Bacillales,Bacillales_Incertae_Sedis_XII,Exiguobacterium	#N/A	26.6348	1183
OTU_538	Rare	15	2	13	Group B	Bacteria,Firmicutes,Bacilli,Bacillales,Planococcaceae	9.79	20.5963	861
OTU_836	Rare	15	2	13	Group B	Bacteria,Proteobacteria,Gammaproteobacteria,Pseudomonadales,Pseudomonadaceae,Pseudomonas	4.39	35.1709	1894
OTU_116	Dominant	13	2	11	Group B	Bacteria,Actinobacteria,Actinobacteria,Actinomycetales,Micrococcaceae,Arthrobacter	3.38	26.4087	1331
OTU_53	Rare	11	2	9	Group B	Bacteria,Proteobacteria,Gammaproteobacteria,Alteromonadales,Alteromonadaceae,Microbulbifer	4.67	29.1472	1470
OTU_92	Rare	11	2	9	Group B	Bacteria,Actinobacteria,Actinobacteria,Actinomycetales,Nocardioidaceae,Aeromicrobium,	2.02	23.5081	1134
OTU_119	Rare	10	2	8	Group B	Bacteria,Proteobacteria,Gammaproteobacteria,Pseudomonadales,Pseudomonadaceae,Pseudomonas	4.39	37.8123	1950
OTU_74	Rare	10	2	8	Group B	Bacteria,Proteobacteria,Gammaproteobacteria,Enterobacteriales,Enterobacteriaceae,Pantoea,	4.87	39.2846	2328
OTU_73	Rare	9	2	7	Group B	Bacteria,Firmicutes,Bacilli,Bacillales,Bacillaceae_1,Bacillus,	#N/A	27.8789	1363
OTU_111	Rare	8	2	6	Group B	Bacteria,Actinobacteria,Actinobacteria,Actinomycetales,Bogoriellaceae,Georgenia,	2.67	25.0132	1054
OTU_90	Rare	8	2	6	Group B	Bacteria,Actinobacteria,Actinobacteria,Actinomycetales,Micrococcaceae,Arthrobacter	3.38	27.8469	1347
OTU_283	Rare	7	2	5	Group B	Bacteria,Actinobacteria,Actinobacteria,Actinomycetales,Micrococcaceae,Arthrobacter	3.38	24.3879	1057
OTU_412	Rare	7	2	5	Group B	Bacteria,Proteobacteria,Gammaproteobacteria,Pseudomonadales,Pseudomonadaceae,Pseudomonas	4.39	34.9893	2122
OTU_103	Rare	6	2	4	Group B	Bacteria,Proteobacteria,Alphaproteobacteria,Rhizobiales,Phyllobacteriaceae	1.56	31.4553	1301
OTU_108	Rare	6	2	4	Group B	Bacteria,Actinobacteria,Actinobacteria,Actinomycetales,Micrococcaceae,Arthrobacter	3.38	25.375	1352
OTU_126	Rare	6	2	4	Group B	Bacteria,Actinobacteria,Actinobacteria,Actinomycetales,Microbacteriaceae	1.82	20.5132	1101
OTU_403	Rare	6	2	4	Group B	Bacteria,Proteobacteria,Gammaproteobacteria,Pseudomonadales,Pseudomonadaceae,Pseudomonas	4.39	33.6528	2054
OTU_93	Rare	6	2	4	Group B	Bacteria,Proteobacteria,Alphaproteobacteria,Rhizobiales	#N/A	32.6399	1507
OTU_99	Rare	6	2	4	Group B	Bacteria,Firmicutes,Bacilli,Bacillales,Bacillaceae_1,Bacillus,	#N/A	27.4744	1652
OTU_107	Rare	5	2	3	Group B	Bacteria,Firmicutes,Bacilli,Bacillales,Planococcaceae,Paenisporosarcina,	9.79	26.8076	1289
OTU_110	Rare	5	2	3	Group B	Bacteria,Proteobacteria,Gammaproteobacteria,Enterobacteriales,Enterobacteriaceae,Pantoea	4.87	39.2846	2328
OTU_68	Rare	5	2	3	Group B	Bacteria,Proteobacteria,Betaproteobacteria,Burkholderiales,Alcaligenaceae	2.76	26.1034	1526
OTU_932	Rare	205	1	204	Group B	Bacteria,Proteobacteria,Deltaproteobacteria,Myxococcales,Myxococcaceae	3.46	32.2386	1415
OTU_123	Rare	169	1	168	Group B	Bacteria,Actinobacteria,Actinobacteria,Actinomycetales,Micrococcaceae,Arthrobacter,	3.38	25.375	1352
OTU_631	Rare	145	1	144	Group B	Bacteria,Proteobacteria,Deltaproteobacteria,Myxococcales,Myxococcaceae	3.46	27.265	1297
OTU_829	Rare	120	1	119	Group B	Bacteria,Proteobacteria,Gammaproteobacteria,Pseudomonadales,Pseudomonadaceae,Pseudomonas	4.39	34.5977	2147
OTU_357	Rare	101	1	100	Group B	Bacteria,Proteobacteria,Deltaproteobacteria,Myxococcales,Myxococcaceae	3.46	27.265	1297
OTU_273	Rare	90	1	89	Group B	Bacteria,Proteobacteria,Deltaproteobacteria,Myxococcales,Myxococcaceae,Myxococcus,	3.46	32.2386	1415
OTU_746	Rare	90	1	89	Group B	Bacteria,Proteobacteria,Gammaproteobacteria,Pseudomonadales,Pseudomonadaceae,Pseudomonas	4.39	35.3678	2096
OTU_916	Rare	90	1	89	Group B	Bacteria,Proteobacteria,Gammaproteobacteria,Pseudomonadales,Pseudomonadaceae,Pseudomonas	4.39	23.4775	1196
OTU_138	Rare	78	1	77	Group B	Bacteria,Actinobacteria,Actinobacteria,Actinomycetales,Cellulomonadaceae,Cellulomonas	2.61	28.4177	1138
OTU_483	Rare	78	1	77	Group B	Bacteria,Actinobacteria,Actinobacteria,Actinomycetales	#N/A	25.9801	1215
OTU_339	Rare	72	1	71	Group B	Bacteria,Actinobacteria,Actinobacteria,Actinomycetales,Sanguibacteraceae,Sanguibacter,	3.5	29.6919	1286
OTU_383	Rare	66	1	65	Group B	Bacteria,Proteobacteria,Deltaproteobacteria,Myxococcales,Myxococcaceae	3.46	25.5862	1165
OTU_47	Rare	60	1	59	Group B	Bacteria,Actinobacteria,Actinobacteria,Actinomycetales,Microbacteriaceae,Plantibacter	1.82	27.266	1247
OTU_867	Rare	59	1	58	Group B	Bacteria,Actinobacteria,Actinobacteria,Actinomycetales,Micrococcaceae,Arthrobacter	3.38	36.7151	2113
OTU_615	Rare	57	1	56	Group B	Bacteria,Proteobacteria,Gammaproteobacteria	#N/A	29.7506	1472
OTU_824	Rare	57	1	56	Group B	Bacteria,Proteobacteria,Gammaproteobacteria,Enterobacteriales,Enterobacteriaceae,Pantoea	4.87	39.9402	2337
OTU_508	Rare	54	1	53	Group B	Bacteria,Firmicutes,Bacilli,Bacillales,Planococcaceae	9.79	25.8767	1400
OTU_826	Rare	50	1	49	Group B	Bacteria	#N/A	27.2685	1290
OTU_776	Rare	46	1	45	Group B	Bacteria,Proteobacteria,Gammaproteobacteria,Pseudomonadales,Pseudomonadaceae,Pseudomonas	4.39	32.5168	2015
OTU_553	Rare	41	1	40	Group B	Bacteria,Proteobacteria,Gammaproteobacteria,Enterobacteriales,Enterobacteriaceae	4.87	42.6156	2402
OTU_302	Rare	38	1	37	Group B	Bacteria,Firmicutes,Bacilli,Bacillales,Planococcaceae,Planomicrobium	9.79	33.3747	1570
OTU_827	Rare	34	1	33	Group B	Bacteria,Firmicutes,Bacilli,Bacillales,Planococcaceae,Planomicrobium	9.79	25.8767	1400
OTU_214	Rare	33	1	32	Group B	Bacteria,Actinobacteria,Actinobacteria,Actinomycetales,Microbacteriaceae,Curtobacterium	1.82	24.8649	1098
OTU_276	Rare	32	1	31	Group B	Bacteria,Proteobacteria,Alphaproteobacteria,Rhodobacterales,Rhodobacteraceae,Paracoccus,	2.48	36.7084	1989
OTU_301	Rare	32	1	31	Group B	Bacteria,Actinobacteria,Actinobacteria,Actinomycetales	#N/A	25.9801	1215
OTU_801	Rare	32	1	31	Group B	Bacteria,Proteobacteria,Gammaproteobacteria,Pseudomonadales,Pseudomonadaceae,Pseudomonas	4.39	36.7151	2113
OTU_883	Rare	32	1	31	Group B	Bacteria,Proteobacteria,Gammaproteobacteria,Pseudomonadales,Pseudomonadaceae,Pseudomonas	4.39	33.219	1858
OTU_885	Rare	32	1	31	Group B	Bacteria,Proteobacteria,Gammaproteobacteria,Pseudomonadales,Pseudomonadaceae,Pseudomonas	4.39	36.7151	2113
OTU_253	Rare	28	1	27	Group B	Bacteria,Actinobacteria,Actinobacteria,Actinomycetales,Microbacteriaceae,Microbacterium	1.82	24.4492	1082
OTU_329	Rare	27	1	26	Group B	Bacteria,Actinobacteria,Actinobacteria,Actinomycetales,Microbacteriaceae,Microbacterium	1.82	24.4492	1082
OTU_455	Rare	26	1	25	Group B	Bacteria,Firmicutes,Bacilli,Bacillales,Planococcaceae	9.79	27.5674	1464
OTU_400	Rare	23	1	22	Group B	Bacteria,Actinobacteria,Actinobacteria,Actinomycetales,Microbacteriaceae,Microbacterium,	1.82	24.5222	1113
OTU_76	Dominant	21	1	20	Group B	Bacteria,Actinobacteria,Actinobacteria,Actinomycetales,Micrococcaceae,Arthrobacter	3.38	28.9424	1401
OTU_189	Rare	21	1	20	Group B	Bacteria,Actinobacteria,Actinobacteria,Actinomycetales,Micrococcaceae,Arthrobacter	3.38	29.3469	1401
OTU_544	Rare	21	1	20	Group B	Bacteria,Firmicutes,Bacilli,Bacillales,Planococcaceae	9.79	25.8767	1400
OTU_251	Rare	20	1	19	Group B	Bacteria,Proteobacteria,Gammaproteobacteria,Enterobacteriales,Enterobacteriaceae	4.87	44.2568	2472
OTU_354	Rare	19	1	18	Group B	Bacteria,Proteobacteria,Gammaproteobacteria,Pseudomonadales,Pseudomonadaceae,Pseudomonas	4.39	34.8761	2072
OTU_361	Rare	19	1	18	Group B	Bacteria,Actinobacteria,Actinobacteria,Actinomycetales,Microbacteriaceae,Microbacterium,	1.82	24.5222	1113
OTU_668	Rare	19	1	18	Group B	Bacteria,Proteobacteria,Gammaproteobacteria,Pseudomonadales,Pseudomonadaceae,Pseudomonas	4.39	23.4775	1196
OTU_205	Rare	16	1	15	Group B	Bacteria,Firmicutes,Bacilli,Bacillales,Bacillales_Incertae_Sedis_XII,Exiguobacterium,	#N/A	25.2148	1346
OTU_476	Rare	16	1	15	Group B	Bacteria,Proteobacteria,Gammaproteobacteria,Pseudomonadales,Pseudomonadaceae,Pseudomonas	4.39	35.4663	2069
OTU_865	Rare	16	1	15	Group B	Bacteria,Actinobacteria,Actinobacteria,Actinomycetales,Micrococcaceae	3.38	29.3469	1401
OTU_206	Rare	15	1	14	Group B	Bacteria,Firmicutes,Bacilli,Bacillales	#N/A	33.7702	1590
OTU_152	Rare	14	1	13	Group B	Bacteria,Actinobacteria,Actinobacteria,Actinomycetales,Micrococcaceae,Arthrobacter	3.38	25.375	1326
OTU_187	Rare	14	1	13	Group B	Bacteria,Actinobacteria,Actinobacteria,Actinomycetales,Nocardioidaceae,Aeromicrobium	2.02	23.8654	1254
OTU_98	Rare	14	1	13	Group B	Bacteria,Actinobacteria,Actinobacteria,Actinomycetales,Microbacteriaceae,Leifsonia	1.82	25.0149	1088
OTU_676	Rare	12	1	11	Group B	Bacteria,Firmicutes,Bacilli,Bacillales	#N/A	36.9309	1783
OTU_77	Rare	12	1	11	Group B	Bacteria,Proteobacteria,Gammaproteobacteria,Pseudomonadales,Pseudomonadaceae,Pseudomonas	4.39	37.8123	1950
OTU_143	Rare	11	1	10	Group B	Bacteria,Proteobacteria,Alphaproteobacteria,Caulobacterales,Caulobacteraceae,Brevundimonas,	1.81	26.9924	1365
OTU_228	Rare	11	1	10	Group B	Bacteria,Proteobacteria,Alphaproteobacteria,Rhizobiales,Hyphomicrobiaceae,Devosia,	1.86	31.3744	1476
OTU_134	Rare	10	1	9	Group B	Bacteria,Proteobacteria,Gammaproteobacteria,Pseudomonadales,Moraxellaceae,Acinetobacter	4.96	25.4865	1477
OTU_256	Rare	10	1	9	Group B	Bacteria,Proteobacteria,Alphaproteobacteria,Rhizobiales,Phyllobacteriaceae	1.56	33.1615	1347
OTU_83	Rare	10	1	9	Group B	Bacteria,Firmicutes,Bacilli,Bacillales,Bacillales_Incertae_Sedis_XII,Exiguobacterium,	#N/A	26.6348	1183
OTU_459	Rare	9	1	8	Group B	Bacteria,Actinobacteria,Actinobacteria,Actinomycetales,Microbacteriaceae,Microbacterium	1.82	24.4492	1082
OTU_55	Rare	9	1	8	Group B	Bacteria,Actinobacteria,Actinobacteria,Actinomycetales,Microbacteriaceae,Plantibacter	1.82	27.266	1247
OTU_726	Rare	9	1	8	Group B	Bacteria,Actinobacteria,Actinobacteria,Actinomycetales	#N/A	28.3654	1292
OTU_765	Rare	9	1	8	Group B	Bacteria,Firmicutes,Bacilli,Bacillales,Planococcaceae	9.79	30.5354	1509
OTU_79	Rare	9	1	8	Group B	Bacteria,Actinobacteria,Actinobacteria,Actinomycetales,Sanguibacteraceae,Sanguibacter	3.5	28.8261	1191
OTU_628	Rare	8	1	7	Group B	Bacteria,Firmicutes,Bacilli,Bacillales,Planococcaceae,Sporosarcina,	9.79	20.5963	861
OTU_97	Rare	8	1	7	Group B	Bacteria,Actinobacteria,Actinobacteria,Actinomycetales,Micrococcaceae,Arthrobacter	3.38	29.3469	1401
OTU_127	Rare	7	1	6	Group B	Bacteria,Actinobacteria,Actinobacteria,Actinomycetales,Micrococcaceae,Arthrobacter	3.38	28.5604	1418
OTU_141	Rare	7	1	6	Group B	Bacteria,Actinobacteria,Actinobacteria,Actinomycetales,Microbacteriaceae,Microcella,	1.82	23.1963	1011
OTU_166	Rare	7	1	6	Group B	Bacteria,Actinobacteria,Actinobacteria,Actinomycetales,Nocardioidaceae	2.02	26.2584	1271
OTU_169	Rare	7	1	6	Group B	Bacteria,Actinobacteria,Actinobacteria,Actinomycetales,Microbacteriaceae	1.82	22.5508	1143
OTU_523	Rare	7	1	6	Group B	Bacteria,Firmicutes,Bacilli,Bacillales	#N/A	27.0787	1438
OTU_85	Rare	7	1	6	Group B	Bacteria,Proteobacteria,Gammaproteobacteria,Pseudomonadales,Pseudomonadaceae,Pseudomonas	4.39	33.4478	2019
OTU_890	Rare	7	1	6	Group B	Bacteria,Proteobacteria,Gammaproteobacteria,Pseudomonadales,Pseudomonadaceae,Pseudomonas	4.39	36.7151	2113
OTU_560	Rare	6	1	5	Group B	Bacteria,Proteobacteria,Gammaproteobacteria,Pseudomonadales,Pseudomonadaceae,Pseudomonas	4.39	36.3396	2171
OTU_922	Rare	6	1	5	Group B	Bacteria,Actinobacteria,Actinobacteria,Actinomycetales	#N/A	27.1927	1316
OTU_100	Rare	5	1	4	Group B	Bacteria,Proteobacteria,Alphaproteobacteria,Rhizobiales,Phyllobacteriaceae	1.56	33.8309	1656
OTU_122	Rare	5	1	4	Group B	Bacteria,Proteobacteria,Alphaproteobacteria,Rhizobiales,Hyphomicrobiaceae,Devosia,	1.86	31.3744	1476
OTU_124	Rare	5	1	4	Group B	Bacteria,Actinobacteria,Actinobacteria,Actinomycetales,Microbacteriaceae,Curtobacterium	1.82	23.4683	1126
OTU_57	Rare	5	1	4	Group B	Bacteria,Actinobacteria,Actinobacteria,Actinomycetales,Nocardiopsaceae,Nocardiopsis	4.33	30.6014	1466
OTU_901	Rare	5	1	4	Group B	Bacteria,Proteobacteria,Gammaproteobacteria,Pseudomonadales,Pseudomonadaceae,Pseudomonas	4.39	36.7151	2113
OTU_105	Rare	4	1	3	Group B	Bacteria,Actinobacteria,Actinobacteria,Actinomycetales,Nocardioidaceae,Nocardioides,	2.02	28.4663	1283
OTU_114	Rare	4	1	3	Group B	Bacteria,Proteobacteria,Gammaproteobacteria,Chromatiales,Chromatiaceae,Rheinheimera,	2.75	34.4044	1750
OTU_115	Rare	4	1	3	Group B	Bacteria,Actinobacteria,Actinobacteria,Actinomycetales,Micrococcaceae,Arthrobacter,	3.38	24.8525	1307
OTU_140	Rare	4	1	3	Group B	Bacteria,Actinobacteria,Actinobacteria,Actinomycetales,Cellulomonadaceae,Actinotalea,	2.61	30.7548	1192
OTU_163	Rare	4	1	3	Group B	Bacteria,Actinobacteria,Actinobacteria,Actinomycetales,Micrococcaceae,Arthrobacter,	3.38	25.2169	1235
OTU_182	Rare	3	1	2	Group B	Bacteria,Actinobacteria,Actinobacteria,Actinomycetales	#N/A	28.3638	1368
OTU_198	Rare	3	1	2	Group B	Bacteria,Actinobacteria,Actinobacteria,Actinomycetales	#N/A	28.3638	1368
OTU_224	Rare	3	1	2	Group B	Bacteria,Actinobacteria,Actinobacteria,Actinomycetales	#N/A	25.6216	1097
OTU_292	Rare	3	1	2	Group B	Bacteria,Actinobacteria,Actinobacteria,Actinomycetales,Microbacteriaceae,Microbacterium,	1.82	24.5559	1096
OTU_389	Rare	3	1	2	Group B	Bacteria,Actinobacteria,Actinobacteria,Actinomycetales,Micrococcaceae,Arthrobacter	3.38	25.993	1385
OTU_731	Rare	3	1	2	Group B	Bacteria,Actinobacteria,Actinobacteria,Actinomycetales,Microbacteriaceae,Microbacterium	1.82	24.4492	1082
OTU_101	Rare	2	1	1	Group B	Bacteria,Firmicutes,Bacilli,Bacillales,Bacillaceae_2	#N/A	24.4587	1259
OTU_117	Rare	2	1	1	Group B	Bacteria,Firmicutes,Bacilli,Bacillales,Bacillaceae_1,Bacillus,	#N/A	32.8146	1634
OTU_129	Rare	2	1	1	Group B	Bacteria,Firmicutes,Bacilli,Bacillales,Bacillaceae_1,Bacillus,	#N/A	27.4744	1652
OTU_142	Rare	2	1	1	Group B	Bacteria,Proteobacteria,Alphaproteobacteria,Rhizobiales,Phyllobacteriaceae,Phyllobacterium,	1.56	32.1795	1665
OTU_213	Rare	2	1	1	Group B	Bacteria,Actinobacteria,Actinobacteria,Actinomycetales,Microbacteriaceae,Pseudoclavibacter	1.82	20.6385	909
OTU_232	Rare	2	1	1	Group B	Bacteria,Actinobacteria,Actinobacteria,Actinomycetales,Cellulomonadaceae,Actinotalea	2.61	30.7548	1192
OTU_252	Rare	2	1	1	Group B	Bacteria,Actinobacteria,Actinobacteria,Actinomycetales,Microbacteriaceae	1.82	20.5132	1101
OTU_78	Rare	2	1	1	Group B	Bacteria,Proteobacteria,Alphaproteobacteria,Rhizobiales,Hyphomicrobiaceae,Pelagibacterium,	1.86	31.8997	1533
OTU_173	Rare	1	1	0	Group B	Bacteria,Actinobacteria,Actinobacteria,Actinomycetales,Nocardioidaceae,Nocardioides,	2.02	28.4663	1283
OTU_243	Rare	1	1	0	Group B	Bacteria,Proteobacteria,Alphaproteobacteria,Rhodobacterales,Rhodobacteraceae	2.48	35.2177	1673
OTU_536	Rare	1	1	0	Group B	Bacteria,Proteobacteria,Alphaproteobacteria,Rhizobiales,Aurantimonadaceae,Aurantimonas,	2.2	34.9132	1595
OTU_763	Rare	1	1	0	Group B	Bacteria,Actinobacteria,Actinobacteria,Actinomycetales,Microbacteriaceae,Microbacterium,	1.82	24.5222	1113
OTU_89	Rare	1	1	0	Group B	Bacteria,Proteobacteria,Betaproteobacteria,Burkholderiales,Alcaligenaceae	2.76	26.1034	1526
OTU_174	Rare	246	0	246	Group C	Bacteria,Proteobacteria,Gammaproteobacteria,Pseudomonadales,Pseudomonadaceae,Pseudomonas,	4.39	41.0742	2339
OTU_828	Rare	236	0	236	Group C	Bacteria,Proteobacteria,Deltaproteobacteria,Myxococcales,Myxococcaceae	3.46	32.2386	1415
OTU_645	Rare	215	0	215	Group C	Bacteria,Proteobacteria,Deltaproteobacteria,Myxococcales,Myxococcaceae,Myxococcus,	3.46	23.9303	1011
OTU_281	Rare	187	0	187	Group C	Bacteria,Proteobacteria,Gammaproteobacteria,Enterobacteriales,Enterobacteriaceae,Escherichia/Shigella,	4.87	38.2965	2301
OTU_430	Rare	186	0	186	Group C	Bacteria,Proteobacteria,Gammaproteobacteria,Pseudomonadales,Pseudomonadaceae,Pseudomonas,	4.39	26.6904	1422
OTU_443	Rare	185	0	185	Group C	Bacteria,Proteobacteria,Gammaproteobacteria,Enterobacteriales,Enterobacteriaceae,Escherichia/Shigella,	4.87	42.2157	2531
OTU_450	Rare	176	0	176	Group C	Bacteria,Proteobacteria,Gammaproteobacteria,Pseudomonadales,Pseudomonadaceae,Pseudomonas	4.39	31.2646	1991
OTU_839	Rare	176	0	176	Group C	Bacteria,Proteobacteria,Gammaproteobacteria	#N/A	35.1709	1894
OTU_487	Rare	163	0	163	Group C	Bacteria,Proteobacteria,Gammaproteobacteria	#N/A	42.2157	2531
OTU_132	Rare	162	0	162	Group C	Bacteria,Proteobacteria,Gammaproteobacteria,Enterobacteriales,Enterobacteriaceae,Pantoea	4.87	40.8214	2346
OTU_300	Rare	162	0	162	Group C	Bacteria,Proteobacteria,Gammaproteobacteria,Enterobacteriales,Enterobacteriaceae	4.87	44.8648	2674
OTU_201	Rare	149	0	149	Group C	Bacteria,Proteobacteria,Deltaproteobacteria,Myxococcales,Myxococcaceae	3.46	32.0111	1660
OTU_783	Rare	149	0	149	Group C	Bacteria,Proteobacteria,Gammaproteobacteria,Pseudomonadales,Pseudomonadaceae,Pseudomonas,	4.39	31.2646	1991
OTU_480	Rare	147	0	147	Group C	Bacteria,Proteobacteria,Gammaproteobacteria,Pseudomonadales,Pseudomonadaceae,Pseudomonas,	4.39	31.2646	1991
OTU_135	Rare	142	0	142	Group C	Bacteria,Actinobacteria,Actinobacteria,Actinomycetales,Micrococcaceae,Arthrobacter	3.38	27.802	1340
OTU_158	Rare	138	0	138	Group C	Bacteria,Proteobacteria,Gammaproteobacteria,Xanthomonadales,Xanthomonadaceae	2.05	30.2947	1404
OTU_306	Rare	135	0	135	Group C	Bacteria,Proteobacteria,Gammaproteobacteria,Enterobacteriales,Enterobacteriaceae,Escherichia/Shigella,	4.87	29.1907	1506
OTU_356	Rare	126	0	126	Group C	Bacteria,Proteobacteria,Gammaproteobacteria,Enterobacteriales,Enterobacteriaceae,Enterobacter,	4.87	29.1907	1506
OTU_911	Rare	126	0	126	Group C	Bacteria,Proteobacteria,Gammaproteobacteria,Pseudomonadales,Pseudomonadaceae,Pseudomonas	4.39	34.5977	2147
OTU_153	Rare	125	0	125	Group C	Bacteria,Proteobacteria,Deltaproteobacteria,Myxococcales,Myxococcaceae	3.46	32.0151	1621
OTU_168	Rare	125	0	125	Group C	Bacteria,Proteobacteria,Deltaproteobacteria,Myxococcales,Myxococcaceae	3.46	32.0151	1621
OTU_543	Rare	119	0	119	Group C	Bacteria,Proteobacteria,Gammaproteobacteria,Pseudomonadales,Pseudomonadaceae,Pseudomonas	4.39	32.5168	2015
OTU_378	Rare	118	0	118	Group C	Bacteria,Proteobacteria,Gammaproteobacteria,Pseudomonadales,Pseudomonadaceae,Pseudomonas	4.39	34.5977	2147
OTU_613	Rare	118	0	118	Group C	Bacteria,Proteobacteria,Gammaproteobacteria,Pseudomonadales,Pseudomonadaceae,Pseudomonas	4.39	36.7151	2113
OTU_185	Rare	117	0	117	Group C	Bacteria,Proteobacteria,Deltaproteobacteria,Myxococcales,Myxococcaceae	3.46	32.0111	1660
OTU_180	Rare	116	0	116	Group C	Bacteria,Proteobacteria,Gammaproteobacteria,Pseudomonadales,Pseudomonadaceae,Pseudomonas	4.39	31.2646	1991
OTU_478	Rare	114	0	114	Group C	Bacteria,Proteobacteria,Gammaproteobacteria,Enterobacteriales,Enterobacteriaceae,Escherichia/Shigella,	4.87	39.9919	2564
OTU_561	Rare	106	0	106	Group C	Bacteria,Proteobacteria,Gammaproteobacteria,Pseudomonadales,Pseudomonadaceae,Pseudomonas	4.39	34.5977	2147
OTU_474	Rare	103	0	103	Group C	Bacteria,Proteobacteria,Gammaproteobacteria,Enterobacteriales,Enterobacteriaceae	4.87	29.1907	1506
OTU_941	Rare	98	0	98	Group C	Bacteria,Proteobacteria,Gammaproteobacteria,Pseudomonadales,Pseudomonadaceae,Pseudomonas	4.39	36.7151	2113
OTU_454	Rare	96	0	96	Group C	Bacteria,Proteobacteria,Gammaproteobacteria,Enterobacteriales,Enterobacteriaceae,Escherichia/Shigella,	4.87	29.1907	1506
OTU_241	Rare	95	0	95	Group C	Bacteria,Proteobacteria,Gammaproteobacteria,Pseudomonadales,Pseudomonadaceae,Pseudomonas	4.39	31.2646	1991
OTU_449	Rare	95	0	95	Group C	Bacteria,Proteobacteria,Gammaproteobacteria,Pseudomonadales,Pseudomonadaceae,Pseudomonas	4.39	32.5168	2015
OTU_175	Rare	93	0	93	Group C	Bacteria,Proteobacteria,Betaproteobacteria,Burkholderiales,Comamonadaceae	2.92	34.1373	1898
OTU_822	Rare	91	0	91	Group C	Bacteria,Firmicutes,Bacilli,Bacillales,Planococcaceae	9.79	27.5997	1383
OTU_263	Rare	90	0	90	Group C	Bacteria,Proteobacteria,Deltaproteobacteria,Myxococcales,Myxococcaceae	3.46	32.0111	1660
OTU_700	Rare	89	0	89	Group C	Bacteria,Proteobacteria,Gammaproteobacteria,Pseudomonadales,Pseudomonadaceae,Pseudomonas	4.39	33.2522	2069
OTU_753	Rare	88	0	88	Group C	Bacteria,Proteobacteria,Gammaproteobacteria,Pseudomonadales,Pseudomonadaceae,Pseudomonas	4.39	32.7016	1532
OTU_627	Rare	86	0	86	Group C	Bacteria,Firmicutes,Bacilli,Bacillales,Planococcaceae	9.79	27.5674	1464
OTU_382	Rare	85	0	85	Group C	Bacteria,Proteobacteria,Gammaproteobacteria,Enterobacteriales,Enterobacteriaceae	4.87	44.8648	2674
OTU_524	Rare	85	0	85	Group C	Bacteria,Proteobacteria,Gammaproteobacteria,Pseudomonadales,Pseudomonadaceae,Pseudomonas	4.39	31.2646	1991
OTU_719	Rare	85	0	85	Group C	Bacteria,Proteobacteria,Gammaproteobacteria,Enterobacteriales,Enterobacteriaceae,Pantoea	4.87	40.3598	2366
OTU_188	Rare	81	0	81	Group C	Bacteria,Proteobacteria,Gammaproteobacteria,Enterobacteriales,Enterobacteriaceae,Escherichia/Shigella,	4.87	38.2965	2301
OTU_212	Rare	81	0	81	Group C	Bacteria,Proteobacteria,Deltaproteobacteria,Myxococcales,Myxococcaceae	3.46	32.0151	1621
OTU_556	Rare	81	0	81	Group C	Bacteria,Proteobacteria,Gammaproteobacteria,Pseudomonadales,Pseudomonadaceae,Pseudomonas	4.39	33.2522	2069
OTU_128	Rare	80	0	80	Group C	Bacteria,Proteobacteria,Alphaproteobacteria,Rhizobiales,Rhizobiaceae,Ensifer	3.16	38.7025	1912
OTU_342	Rare	80	0	80	Group C	Bacteria,Proteobacteria,Gammaproteobacteria,Enterobacteriales,Enterobacteriaceae,Escherichia/Shigella,	4.87	29.1907	1506
OTU_345	Rare	80	0	80	Group C	Bacteria,Actinobacteria,Actinobacteria,Actinomycetales	#N/A	25.0371	1151
OTU_320	Rare	79	0	79	Group C	Bacteria,Proteobacteria,Deltaproteobacteria,Myxococcales,Myxococcaceae	3.46	28.2006	1386
OTU_223	Rare	78	0	78	Group C	Bacteria,Proteobacteria,Deltaproteobacteria,Myxococcales,Myxococcaceae	3.46	32.0111	1660
OTU_674	Rare	76	0	76	Group C	Bacteria,Proteobacteria,Deltaproteobacteria,Myxococcales,Myxococcaceae	3.46	32.7942	1579
OTU_162	Rare	75	0	75	Group C	Bacteria,Firmicutes,Bacilli,Bacillales	#N/A	27.5674	1464
OTU_355	Rare	75	0	75	Group C	Bacteria,Firmicutes,Bacilli,Bacillales,Planococcaceae	9.79	42.2157	2531
OTU_218	Rare	74	0	74	Group C	Bacteria,Proteobacteria,Deltaproteobacteria,Myxococcales,Myxococcaceae	3.46	32.0151	1621
OTU_234	Rare	72	0	72	Group C	Bacteria,Actinobacteria,Actinobacteria,Actinomycetales,Nocardioidaceae,Nocardioides	2.02	28.268	1383
OTU_222	Rare	70	0	70	Group C	Bacteria,Proteobacteria,Gammaproteobacteria,Enterobacteriales,Enterobacteriaceae	4.87	44.8648	2674
OTU_429	Rare	70	0	70	Group C	Bacteria,Proteobacteria,Gammaproteobacteria,Enterobacteriales,Enterobacteriaceae,Enterobacter,	4.87	42.2157	2531
OTU_624	Rare	70	0	70	Group C	Bacteria,Proteobacteria,Gammaproteobacteria,Enterobacteriales,Enterobacteriaceae,Enterobacter,	4.87	42.2157	2531
OTU_750	Rare	69	0	69	Group C	Bacteria,Proteobacteria,Gammaproteobacteria,Pseudomonadales,Pseudomonadaceae,Pseudomonas,	4.39	31.2646	1991
OTU_749	Rare	68	0	68	Group C	Bacteria,Proteobacteria,Gammaproteobacteria,Pseudomonadales,Pseudomonadaceae,Pseudomonas,	4.39	33.6753	2133
OTU_580	Rare	67	0	67	Group C	Bacteria,Proteobacteria,Deltaproteobacteria,Myxococcales,Myxococcaceae	3.46	27.265	1297
OTU_876	Rare	66	0	66	Group C	Bacteria	#N/A	23.3632	853
OTU_447	Rare	65	0	65	Group C	Bacteria,Proteobacteria,Gammaproteobacteria,Pseudomonadales,Pseudomonadaceae,Pseudomonas	4.39	35.5379	2187
OTU_566	Rare	62	0	62	Group C	Bacteria,Proteobacteria,Deltaproteobacteria,Myxococcales,Myxococcaceae,Myxococcus,	3.46	32.2386	1415
OTU_672	Rare	61	0	61	Group C	Bacteria,Actinobacteria,Actinobacteria,Actinomycetales,Microbacteriaceae,Microbacterium	1.82	23.1947	986
OTU_365	Rare	60	0	60	Group C	Bacteria,Proteobacteria,Gammaproteobacteria,Enterobacteriales,Enterobacteriaceae	4.87	40.8214	2346
OTU_844	Rare	59	0	59	Group C	Bacteria,Actinobacteria,Actinobacteria,Actinomycetales	#N/A	24.3559	1035
OTU_612	Rare	58	0	58	Group C	Bacteria,Proteobacteria	#N/A	33.9354	1604
OTU_554	Rare	56	0	56	Group C	Bacteria,Proteobacteria,Gammaproteobacteria,Pseudomonadales,Pseudomonadaceae,Pseudomonas	4.39	33.0388	1957
OTU_171	Rare	54	0	54	Group C	Bacteria,Proteobacteria,Alphaproteobacteria,Rhodobacterales,Rhodobacteraceae,Paracoccus	2.48	34.6525	1549
OTU_754	Rare	54	0	54	Group C	Bacteria,Proteobacteria	#N/A	33.9354	1604
OTU_155	Rare	53	0	53	Group C	Bacteria,Actinobacteria,Actinobacteria,Actinomycetales,Microbacteriaceae,Curtobacterium	1.82	23.8969	1040
OTU_611	Rare	53	0	53	Group C	Bacteria,Proteobacteria,Gammaproteobacteria,Xanthomonadales,Xanthomonadaceae	2.05	29.9303	1470
OTU_325	Rare	52	0	52	Group C	Bacteria,Proteobacteria,Gammaproteobacteria,Enterobacteriales,Enterobacteriaceae	4.87	40.8214	2346
OTU_545	Rare	52	0	52	Group C	Bacteria,Actinobacteria,Actinobacteria,Actinomycetales	#N/A	24.3559	1035
OTU_594	Rare	52	0	52	Group C	Bacteria,Proteobacteria,Deltaproteobacteria,Myxococcales,Myxococcaceae,Myxococcus,	3.46	23.9303	1011
OTU_375	Rare	49	0	49	Group C	Bacteria,Proteobacteria,Gammaproteobacteria,Enterobacteriales,Enterobacteriaceae	4.87	42.6156	2402
OTU_161	Rare	48	0	48	Group C	Bacteria,Actinobacteria,Actinobacteria,Actinomycetales,Microbacteriaceae,Curtobacterium	1.82	22.6289	1095
OTU_164	Rare	48	0	48	Group C	Bacteria,Actinobacteria,Actinobacteria,Actinomycetales,Micrococcaceae	3.38	28.3638	1368
OTU_247	Rare	48	0	48	Group C	Bacteria,Proteobacteria,Alphaproteobacteria,Caulobacterales,Caulobacteraceae,Brevundimonas	1.81	31.4402	1346
OTU_509	Rare	48	0	48	Group C	Bacteria,Proteobacteria,Gammaproteobacteria,Xanthomonadales,Xanthomonadaceae	2.05	29.9303	1470
OTU_534	Rare	48	0	48	Group C	Bacteria,Proteobacteria,Gammaproteobacteria,Enterobacteriales,Enterobacteriaceae	4.87	33.3008	1689
OTU_619	Rare	48	0	48	Group C	Bacteria,Proteobacteria,Gammaproteobacteria,Pseudomonadales,Pseudomonadaceae,Pseudomonas,	4.39	37.5766	2258
OTU_632	Rare	48	0	48	Group C	Bacteria,Actinobacteria,Actinobacteria,Actinomycetales,Microbacteriaceae,Microbacterium	1.82	27.7469	1247
OTU_755	Rare	48	0	48	Group C	Bacteria,Proteobacteria,Gammaproteobacteria	#N/A	35.8916	1897
OTU_889	Rare	48	0	48	Group C	Bacteria,Proteobacteria,Gammaproteobacteria,Enterobacteriales,Enterobacteriaceae	4.87	39.9919	2564
OTU_891	Rare	48	0	48	Group C	Bacteria	#N/A	26.4907	1032
OTU_618	Rare	47	0	47	Group C	Bacteria,Proteobacteria,Gammaproteobacteria,Enterobacteriales,Enterobacteriaceae	4.87	44.0966	2393
OTU_898	Rare	47	0	47	Group C	Bacteria,Actinobacteria,Actinobacteria,Actinomycetales,Nocardiopsaceae,Nocardiopsis	4.33	28.6815	1317
OTU_942	Rare	47	0	47	Group C	Bacteria	#N/A	32.0151	1621
OTU_261	Rare	46	0	46	Group C	Bacteria,Actinobacteria,Actinobacteria,Actinomycetales,Propionibacteriaceae,Propionibacterium,	2.23	24.1037	1070
OTU_620	Rare	46	0	46	Group C	Bacteria,Proteobacteria,Gammaproteobacteria,Pseudomonadales,Pseudomonadaceae,Pseudomonas	4.39	34.6525	1549
OTU_660	Rare	46	0	46	Group C	Bacteria,Firmicutes,Bacilli,Bacillales,Planococcaceae	9.79	35.1709	1894
OTU_809	Rare	46	0	46	Group C	Bacteria,Proteobacteria,Alphaproteobacteria,Rhodobacterales,Rhodobacteraceae,Paracoccus	2.48	34.6525	1549
OTU_266	Rare	45	0	45	Group C	Bacteria,Firmicutes,Bacilli,Bacillales,Staphylococcaceae,Staphylococcus	4.57	24.2812	1182
OTU_396	Rare	45	0	45	Group C	Bacteria,Proteobacteria,Gammaproteobacteria,Enterobacteriales,Enterobacteriaceae	4.87	42.6156	2402
OTU_427	Rare	45	0	45	Group C	Bacteria,Firmicutes,Bacilli,Bacillales,Planococcaceae	9.79	42.2157	2531
OTU_616	Rare	45	0	45	Group C	Bacteria,Proteobacteria,Gammaproteobacteria,Pseudomonadales,Pseudomonadaceae,Pseudomonas	4.39	33.7804	2018
OTU_670	Rare	45	0	45	Group C	Bacteria,Actinobacteria,Actinobacteria,Actinomycetales,Microbacteriaceae,Microbacterium	1.82	26.0615	1091
OTU_231	Rare	44	0	44	Group C	Bacteria,Actinobacteria,Actinobacteria,Actinomycetales,Microbacteriaceae,Microbacterium	1.82	27.7469	1247
OTU_845	Rare	42	0	42	Group C	Bacteria,Proteobacteria,Deltaproteobacteria,Myxococcales,Myxococcaceae	3.46	31.7161	1654
OTU_948	Rare	41	0	41	Group C	Bacteria,Bacteroidetes,Flavobacteriia,Flavobacteriales,Flavobacteriaceae,Flavobacterium	3.03	30.7983	1216
OTU_194	Rare	40	0	40	Group C	Bacteria,Proteobacteria,Alphaproteobacteria,Rhizobiales,Rhizobiaceae,Ensifer	3.16	31.2963	1347
OTU_530	Rare	40	0	40	Group C	Bacteria,Proteobacteria,Gammaproteobacteria,Enterobacteriales,Enterobacteriaceae,Pantoea	4.87	35.8916	1897
OTU_344	Rare	39	0	39	Group C	Bacteria,Firmicutes,Bacilli,Bacillales,Planococcaceae	9.79	35.639	2223
OTU_552	Rare	39	0	39	Group C	Bacteria,Proteobacteria,Gammaproteobacteria,Enterobacteriales,Enterobacteriaceae	4.87	42.6156	2402
OTU_590	Rare	39	0	39	Group C	Bacteria,Proteobacteria,Gammaproteobacteria,Enterobacteriales,Enterobacteriaceae,Escherichia/Shigella,	4.87	42.2157	2531
OTU_358	Rare	38	0	38	Group C	Bacteria,Proteobacteria,Gammaproteobacteria,Enterobacteriales,Enterobacteriaceae,Escherichia/Shigella,	4.87	45.618	2880
OTU_569	Rare	38	0	38	Group C	Bacteria,Proteobacteria,Gammaproteobacteria	#N/A	29.9303	1470
OTU_720	Rare	38	0	38	Group C	Bacteria,Actinobacteria,Actinobacteria,Actinomycetales,Cellulomonadaceae	2.61	27.9626	1131
OTU_659	Rare	37	0	37	Group C	Bacteria,Firmicutes,Bacilli,Bacillales,Planococcaceae,Planomicrobium,	9.79	25.8767	1400
OTU_255	Rare	36	0	36	Group C	Bacteria,Firmicutes,Bacilli,Lactobacillales,Lactobacillaceae,Lactobacillus,	5	6.95478	675
OTU_591	Rare	36	0	36	Group C	Bacteria,Proteobacteria,Deltaproteobacteria,Myxococcales,Myxococcaceae	3.46	27.265	1297
OTU_771	Rare	36	0	36	Group C	Bacteria	#N/A	32.0151	1621
OTU_372	Rare	35	0	35	Group C	Bacteria,Proteobacteria,Alphaproteobacteria,Rhodobacterales,Rhodobacteraceae,Paracoccus	2.48	34.6525	1549
OTU_517	Rare	35	0	35	Group C	Bacteria,Proteobacteria,Gammaproteobacteria,Pseudomonadales,Pseudomonadaceae,Pseudomonas	4.39	36.7151	2113
OTU_640	Rare	35	0	35	Group C	Bacteria,Actinobacteria,Actinobacteria,Actinomycetales,Propionibacteriaceae	2.23	25.3205	1153
[truncated: 548 more rows]

## Sheet: Table S7
Table S7. The relative abundance and number of OTUs in sub-communities.
[truncated: 909 more rows]

[truncated: 6 more sheets: Table S8, Table S9, Table S10, Table S11, Table S12, Table S13]
